# Supplementary material for: Environmental microbiome diversity and stability is a barrier to antimicrobial resistance gene accumulation
Source: Commun Biol. 2024 Jun 8;7:706. doi: 10.1038/s42003-024-06338-8 (PMC11162449; doi:10.1038/s42003-024-06338-8)
Supplement: Supplementary file 4 — Supplementary Data 1-7 [file 42003_2024_6338_MOESM4_ESM.xlsx]

## Sheet: Supplementary data 1
Supplementary data 1. ASV table of river samples and correlation with ARG abundance
ASV#	Phylogeny						ASV abundance in samples
	Domain	Phylum	Class	Order	Family	Genus	Average	StDev	W53_AU	W54_AU	W55_AU	W56_AU	W57_AU	W58_AU	W59_AU	W60_AU	W61_AU	W15_CH	W1_CH	W2_CH	W3_CH	W4_CH	W5_CH	W6_CH	W14_CH	W7_CH	W8_CH	W9_CH	W10_CH	W11_CH	W12_CH	W13_CH	W86_D	W79_D	W76_D	W81_D	W80_D	W78_D	W84_D	W83_D	W77_D	W85_D	W82_D	W96_EI	W87_EI	W92_EI	W93_EI	W90_EI	W89_EI
ASV_1	d__Bacteria	p__Proteobacteria	c__Alphaproteobacteria	o__Rhizobiales	f__Rhizobiaceae	g__Allorhizobium-Neorhizobium-Pararhizobium-Rhizobium	0.00774211	0.0125229	0.00371151	0.00784586	0.0025641	0.00213904	0.00377413	0.00279001	0.00310859	0.00237734	0.00817996	0.00289715	0.00184903	0	0	0.00290218	0	0	0.00314725	0.00222676	0.00325733	0.0179885	0.00189006	0.00368168	0.00207881	0.00432811	0.0113424	0.00414374	0.00341856	0.00133089	0.0133577	0	0.0129649	0	0	0.00378747	0.000890155	0	0.000366228	0.000890931	0	0.00243002	0.00507769
ASV_2	d__Bacteria	p__Proteobacteria	c__Alphaproteobacteria	o__Rhizobiales	f__Rhizobiales_Incertae_Sedis	g__uncultured	0.00726801	0.00970604	0.00421306	0.0021883	0	0.00220588	0.00348381	0.0110132	0	0.00211319	0.00966722	0.0125543	0.0166413	0.00742645	0.011006	0.0165556	0.0178133	0.00125319	0.00711877	0.013175	0.00814332	0.0157258	0.0272484	0.0269046	0.00460954	0.0171063	0.0017229	0.0022417	0.00235026	0.00199634	0.00252032	0	0	0.00192585	0	0.00302998	0	0	0	0.000820595	0.00527338	0	0
ASV_3	d__Bacteria	p__Chloroflexi	c__KD4-96	o__KD4-96	f__KD4-96	g__KD4-96	0.00697024	0.0640509	0	0	0	0	0	0	0.00171508	0	0	0	0	0	0	0	0	0.00143885	0	0	0	0	0	0	0	0	0	0	0	0	0	0	0	0	0	0	0	0.611111	0	0	0.0041632	0	0
ASV_4	d__Bacteria	p__Bacteroidota	c__Bacteroidia	o__Flavobacteriales	f__Weeksellaceae	g__Chryseobacterium	0.00657035	0.0626242	0	0	0	0	0	0	0	0	0	0	0	0	0	0	0	0	0	0	0	0	0	0	0	0	0	0	0	0	0	0	0	0	0	0	0	0	0	0	0	0	0
ASV_5	d__Bacteria	p__Nitrospirota	c__Nitrospiria	o__Nitrospirales	f__Nitrospiraceae	g__Nitrospira	0.00592739	0.00635113	0.00411275	0.00192143	0.00559441	0.00200535	0.00440315	0.00631424	0.00889699	0.00455656	0.0091095	0.01014	0.0045682	0	0	0	0	0	0.00547021	0.0055669	0.0138436	0.0175359	0	0.0186916	0.00560376	0.00927453	0.0258435	0.00536648	0	0	0.0252032	0	0.00518598	0.0162494	0	0.00476139	0.00988072	0	0.0160859	0.00883898	0	0.00165241	0.0144573
ASV_6	d__Bacteria	p__Proteobacteria	c__Alphaproteobacteria	o__Rhizobiales	f__Xanthobacteraceae		0.00592666	0.00491577	0.00220684	0.00202818	0.0025641	0.00207219	0.00159675	0.00220264	0.00343016	0.00184904	0.00204499	0.0125543	0.00271916	0.00314196	0.00790804	0.00969593	0.00839034	0.00561615	0.00959161	0.00723696	0.00570033	0.00271524	0.00488266	0.00821297	0.00424801	0.00968673	0.00488155	0.0116161	0.0112528	0.0132258	0.00592275	0.0179568	0.0143062	0.00662013	0.0187135	0.0127692	0.0128182	0	0.0102544	0.00780737	0.00971413	0.00631804	0.0107431
ASV_7	d__Bacteria	p__Deinococcota	c__Deinococci	o__Deinococcales	f__Deinococcaceae		0.0046469	0.00988319	0	0	0	0	0	0	0	0	0	0	0	0	0	0	0	0	0	0	0	0.000565675	0.00204757	0.000849618	0	0	0	0.00156239	0	0	0.00207926	0	0	0.00276842	0	0	0	0	0.000788799	0	0	0.000777605	0
ASV_8	d__Bacteria	p__Proteobacteria	c__Alphaproteobacteria	o__Caulobacterales	f__Caulobacteraceae	g__Brevundimonas	0.00442415	0.0422037	0	0	0	0	0	0	0	0	0	0	0	0	0	0	0	0	0	0	0	0	0	0	0	0	0	0	0	0	0	0	0	0	0	0	0	0	0	0	0	0	0
ASV_9	d__Bacteria	p__Proteobacteria	c__Alphaproteobacteria	o__Rhodobacterales	f__Rhodobacteraceae		0.00378588	0.00595341	0.00531648	0	0	0.00200535	0.0059999	0.0118943	0	0.00290563	0.0158022	0.00869145	0.00467696	0.0174236	0.0111691	0.0235473	0.0185878	0.0169413	0.0047958	0.00334014	0.00407166	0.00814572	0.00283509	0.00141603	0.00469993	0.00762572	0	0.00163032	0.0211523	0	0.00182723	0	0.00205651	0.00180549	0	0.00270533	0	0	0	0.00433743	0	0.00174961	0.000611204
ASV_10	d__Bacteria	p__Nitrospirota	c__Nitrospiria	o__Nitrospirales	f__Nitrospiraceae	g__Nitrospira	0.00364395	0.00960862	0	0	0	0.000534759	0.00372575	0.00234949	0.0015007	0.00303771	0.0180331	0.0304201	0	0.000856898	0.0103538	0.00969593	0.00787402	0.00120678	0.0209816	0.0421228	0.0404452	0.0545311	0	0	0.0227766	0.0212284	0	0	0	0	0	0	0.00160944	0	0	0	0	0	0	0	0.00471829	0.000631804	0.00108136
ASV_11	d__Bacteria	p__Proteobacteria	c__Alphaproteobacteria	o__Sphingomonadales	f__Sphingomonadaceae	g__Sphingorhabdus	0.00333011	0.00600177	0.00772394	0.0117955	0.00944056	0.00494652	0.0049354	0.00587372	0.00321578	0.00277356	0.0104109	0.0149686	0.0376332	0.0145673	0.0199739	0.0186663	0.0143281	0.00348109	0.00629449	0.0105771	0	0.00418599	0.0187431	0.0113282	0.00370571	0.00927453	0	0	0.00121074	0	0	0	0	0	0	0	0	0	0	0.00166463	0	0	0
ASV_12	d__Bacteria	p__Bacteroidota	c__Bacteroidia	o__Flavobacteriales	f__Flavobacteriaceae	g__Flavobacterium	0.0033217	0.0172064	0	0	0	0	0	0	0	0	0	0	0	0	0	0	0	0.000649803	0	0	0	0	0	0	0	0	0	0	0	0	0	0	0	0	0	0	0	0	0	0	0	0	0
ASV_13	d__Bacteria	p__Proteobacteria	c__Alphaproteobacteria	o__Rhodobacterales	f__Rhodobacteraceae		0.00317478	0.00950478	0	0	0	0	0.00091934	0.00895742	0	0.000858482	0.00557724	0.00772574	0.0158799	0.0605541	0.046796	0.0329794	0.0326578	0.00250638	0.00209816	0.00630915	0	0.00282837	0.0207907	0.00538091	0	0.00597692	0	0	0	0	0	0	0	0	0	0	0	0	0	0.0010785	0	0	0
ASV_14	d__Bacteria	p__Proteobacteria	c__Alphaproteobacteria	o__Rhizobiales	f__Hyphomicrobiaceae	g__Hyphomicrobium	0.00308975	0.00476328	0.00120373	0.00122758	0	0.0013369	0.00135482	0	0	0	0.00520543	0.0164172	0.0029367	0	0.00293494	0.00613416	0.00425971	0.00111395	0.00854253	0.0055669	0.00380022	0.0154995	0	0.00708015	0.0037961	0.0100989	0	0	0.00163806	0	0	0	0.00107296	0	0	0	0	0	0	0	0	0	0.000799267
ASV_15	d__Bacteria	p__Proteobacteria	c__Alphaproteobacteria	o__Sphingomonadales	f__Sphingomonadaceae	g__uncultured	0.00303145	0.00592499	0.00361119	0.00442997	0.0025641	0.0019385	0.00208061	0	0.00160789	0	0	0	0.0029367	0.00457012	0	0	0	0.00129961	0	0	0	0	0.00708773	0.00424809	0	0	0.000933238	0.000679302	0.0010683	0	0.00428454	0	0.00143062	0	0	0	0	0	0	0	0	0.000486003	0.000399633
ASV_16	d__Bacteria	p__Actinobacteriota	c__Actinobacteria	o__Micrococcales	f__Micrococcaceae		0.00296186	0.00474948	0	0	0.00174825	0.000668449	0	0	0.000643156	0.000660371	0	0.00627716	0.0184903	0.0185661	0.00163052	0.0120045	0	0.00310977	0.00254777	0.00668027	0.0124864	0.00158389	0	0	0.00587491	0	0	0	0.00235026	0.00465813	0	0	0	0	0.00542265	0.00281355	0	0	0	0.0152162	0.00721621	0	0.00223324
ASV_17	d__Bacteria	p__Actinobacteriota	c__Acidimicrobiia	o__Microtrichales	f__Ilumatobacteraceae	g__Ilumatobacter	0.00292314	0.00426397	0.00210653	0.00250854	0.00454545	0.00233957	0.00154836	0	0.0043949	0.00363204	0	0	0.00902763	0.00457012	0.00383173	0.00567245	0.00606686	0.00204224	0.00277257	0.00315457	0.00732899	0.00362032	0	0	0.00777296	0.00350371	0.00473798	0.00196997	0.00470052	0.0139744	0.000756096	0.0172594	0.00786838	0	0.0299841	0.00367926	0	0	0	0.000797149	0	0.00345062	0.00472508
ASV_18	d__Bacteria	p__Proteobacteria	c__Alphaproteobacteria	o__Rhizobiales			0.00290309	0.00526184	0	0	0	0	0	0	0	0	0	0	0	0	0	0	0	0	0	0	0	0	0	0	0	0	0.00495334	0.00346444	0	0	0.00926218	0	0.00125179	0.00216659	0	0.0016232	0.00542994	0	0.00402851	0	0	0.00140941	0.00126942
ASV_19	d__Bacteria	p__Campilobacterota	c__Campylobacteria	o__Campylobacterales	f__Sulfurospirillaceae	g__Sulfurospirillum	0.00282928	0.0192966	0	0	0	0	0	0	0	0	0	0	0	0	0	0	0	0	0	0	0	0	0	0	0	0	0	0	0	0	0	0	0	0	0	0.152148	0	0	0	0	0	0.105317	0
ASV_20	d__Bacteria	p__Proteobacteria	c__Alphaproteobacteria	o__Sphingomonadales	f__Sphingomonadaceae	g__Novosphingobium	0.00278432	0.0027518	0.00842612	0.0087532	0.00769231	0.00775401	0.00411284	0.00763583	0.00257262	0.0028396	0.00799405	0	0	0	0	0.0030341	0	0.000371316	0.000899213	0.00389683	0	0.00565675	0	0	0.0037961	0	0.00466619	0.00638544	0.00527028	0.00241224	0.0047256	0	0.00438126	0.00890708	0.00340245	0.00313819	0.00186933	0	0.000563428	0.00021101	0	0.00223561	0.00216272
ASV_21	d__Bacteria	p__Proteobacteria	c__Alphaproteobacteria	o__Rhizobiales	f__Xanthobacteraceae		0.00274731	0.00678063	0	0	0	0	0	0	0	0	0	0	0	0	0	0	0	0	0	0	0	0	0	0	0	0	0.00667624	0.0085592	0.00299124	0	0.00667885	0	0	0.00746269	0	0	0.00970269	0	0.0139167	0.00140673	0	0.00272162	0.0116364
ASV_22	d__Bacteria	p__Actinobacteriota	c__Actinobacteria	o__PeM15	f__PeM15	g__PeM15	0.00274512	0.00476577	0.000601866	0	0	0.00113636	0.000725795	0	0	0.00125471	0	0.0125543	0	0	0	0	0	0.00227431	0.00397152	0.00649471	0.0133008	0.00158389	0.000945031	0	0.0122921	0.00288541	0	0.000815162	0.00876006	0.00316087	0.00063008	0.013947	0.00259299	0	0.00733652	0.00573531	0	0	0	0.000609585	0.0247016	0.00398523	0.00065822
ASV_23	d__Bacteria	p__Acidobacteriota	c__Acidobacteriae	o__Acidobacteriales	f__uncultured	g__uncultured	0.00269258	0.0102295	0	0	0	0	0	0	0	0	0	0	0	0	0	0	0	0	0	0	0	0	0	0	0	0	0	0	0	0	0	0	0	0	0	0	0	0	0.00369045	0	0	0	0.00145749
ASV_24	d__Bacteria	p__Proteobacteria	c__Alphaproteobacteria	o__Rhodobacterales	f__Rhodobacteraceae		0.00255118	0.00699127	0	0.00181469	0	0	0.00149998	0.00396476	0	0	0.00483361	0.00676002	0.0510115	0.0211368	0.0090494	0.00600224	0.00593778	0.00106753	0.00329712	0.011876	0	0.00407286	0.0330761	0.0161427	0.00488069	0.00659522	0	0	0	0	0	0	0	0	0	0	0	0	0	0.00131295	0	0	0
ASV_25	d__Bacteria	p__Actinobacteriota	c__Acidimicrobiia	o__Microtrichales	f__Ilumatobacteraceae	g__Ilumatobacter	0.00250052	0.00486504	0.00120373	0	0	0.00187166	0.000822567	0	0	0.00125471	0	0	0.00119643	0	0	0.000659587	0	0.00194941	0.00224803	0.00501021	0.0116721	0.00339405	0.00204757	0	0.00569414	0.00247321	0	0.00108688	0.00477174	0.00449177	0.00100813	0.0125523	0.00178827	0	0.00478469	0.00854886	0	0	0	0	0.0377463	0.00967146	0.00141047
ASV_26	d__Bacteria	p__Nitrospirota	c__Nitrospiria	o__Nitrospirales	f__Nitrospiraceae	g__Nitrospira	0.00249009	0.0029991	0.000902799	0	0.00128205	0.000601604	0.00145159	0.00469897	0.00332297	0.00244337	0.00706451	0.00772574	0.00141397	0	0.00578836	0.00369369	0.00193623	0	0.00524541	0.0111338	0.00570033	0.00927707	0.00173256	0.00169924	0.0102133	0.0115416	0.00186648	0.00543441	0.00512784	0.00382632	0.0047256	0.00871688	0.00312947	0.004935	0.00574163	0.0016232	0.00462881	0	0.00225371	0.00257901	0.00222037	0.00150661	0.00166906
ASV_27	d__Bacteria	p__Actinobacteriota	c__Thermoleophilia	o__Gaiellales	f__uncultured	g__uncultured	0.00247546	0.00312735	0	0.00170794	0	0.00106952	0.000532249	0	0.00214385	0.00184904	0	0	0	0	0	0	0	0.00194941	0.00224803	0.00649471	0	0	0.00220507	0	0.00334418	0	0.00947595	0.00584199	0.00754932	0.00890035	0.00289837	0.0127266	0.00581187	0.00481464	0.00839979	0.00573531	0.00827844	0	0.00369045	0.0010785	0.0041632	0.00476283	0.00451351
ASV_28	d__Bacteria	p__Proteobacteria	c__Alphaproteobacteria	o__Rhizobiales	f__Rhizobiales_Incertae_Sedis	g__uncultured	0.00246543	0.00656669	0.0018056	0.00165457	0	0.00140374	0.00193545	0	0	0.00092452	0	0	0	0	0.000896788	0.00211068	0	0	0	0	0	0	0	0	0	0	0.00717875	0.00251342	0.00064098	0	0.00441056	0	0	0.00324988	0	0	0.00551896	0	0.00433839	0	0	0	0
ASV_29	d__Bacteria	p__Bacteroidota	c__Bacteroidia	o__Cytophagales	f__Microscillaceae	g__Chryseolinea	0.00244194	0.00322838	0.00411275	0.00170794	0.00314685	0.00334225	0.00358059	0.00323054	0.00525244	0.00528297	0.00613497	0.0140029	0	0	0.001549	0.00164897	0.00387247	0.000649803	0.00614462	0.00964929	0	0.00441226	0.00220507	0	0.00524223	0.00618302	0.00294329	0	0.00705078	0.00598902	0.000819104	0.00470711	0.00357654	0.00120366	0.00382775	0.0040039	0.000445077	0	0	0.00213355	0.0180405	0.00413103	0.00197466
ASV_30	d__Bacteria	p__Actinobacteriota	c__Acidimicrobiia	o__Microtrichales	f__Ilumatobacteraceae	g__CL500-29_marine_group	0.00243399	0.00476498	0	0	0	0	0	0	0	0	0	0	0	0	0	0	0	0	0	0	0	0	0	0	0	0	0.00409189	0.00414374	0	0	0.00529267	0	0	0.0114348	0	0	0.00685419	0	0.00473279	0	0	0.000631804	0.000423141
ASV_31	d__Bacteria	p__Nitrospirota	c__Nitrospiria	o__Nitrospirales	f__Nitrospiraceae	g__Nitrospira	0.00237593	0.00350371	0.00351088	0.00325576	0.00559441	0.00254011	0.00449993	0.00425844	0.0108265	0.00402826	0.00948132	0.0111057	0	0	0	0	0	0	0.00591982	0.0116905	0	0.00950334	0	0	0.00695951	0	0.00236899	0.00536648	0.00227904	0	0.00365446	0	0.00491774	0.00373134	0	0	0.00712124	0	0.00487365	0.000750258	0	0.00140941	0.00277393
ASV_32	d__Bacteria	p__Proteobacteria	c__Alphaproteobacteria	o__Rhizobiales	f__Methyloligellaceae		0.00235907	0.00317901	0.00120373	0.000853971	0.000932401	0.000935829	0.000532249	0	0.00160789	0.00165093	0	0.0106229	0.00174027	0	0	0.000857463	0	0.0035275	0.00659423	0.00835034	0.00461455	0.0026021	0.00157505	0	0.00506146	0	0	0.0022417	0.0039171	0.00465813	0	0.00714784	0.00608011	0	0.00637959	0	0	0	0	0.00182875	0.00804885	0	0.00197466
ASV_33	d__Bacteria	p__Proteobacteria	c__Alphaproteobacteria	o__Rhizobiales			0.00233384	0.0061068	0	0	0	0	0	0	0	0	0	0	0	0	0	0	0	0	0	0	0	0	0	0	0	0	0	0	0	0	0.00226829	0	0.000715308	0	0	0.00357104	0	0	0	0	0	0.00204121	0.00054068
ASV_34	d__Bacteria	p__Chloroflexi	c__KD4-96	o__KD4-96	f__KD4-96	g__KD4-96	0.00233255	0.0042561	0.00160498	0	0	0.00106952	0	0	0.00214385	0.00290563	0	0	0.000870133	0	0	0.00052767	0	0.00143885	0.00254777	0	0	0	0	0	0.00225958	0	0	0.00149446	0.00384588	0.00582266	0.00182723	0.0244073	0.00187768	0	0.00457204	0.00681744	0.00676518	0	0.00250725	0.00119572	0.011657	0.00296462	0.000799267
ASV_35	d__Bacteria	p__Bacteroidota	c__Bacteroidia	o__Flavobacteriales	f__Flavobacteriaceae	g__Flavobacterium	0.00230251	0.00469411	0.00792457	0.00939368	0.00827506	0.0105615	0.00870954	0.00910426	0.0154357	0.0208017	0.00576315	0	0	0	0	0	0	0	0	0.00575246	0.00977199	0.00147075	0	0	0.0021692	0	0	0.00142653	0.00270636	0.00465813	0.00113414	0	0	0	0.00223285	0.00216427	0.00213637	0	0.00112686	0	0.00915903	0.000874806	0.000705235
ASV_36	d__Bacteria	p__Actinobacteriota	c__Actinobacteria	o__Micrococcales	f__Intrasporangiaceae	g__Lapillicoccus	0.00226436	0.00525269	0.00160498	0	0	0	0.000870954	0	0	0.00224526	0.00390407	0.0183486	0.00413313	0.00257069	0	0.00316602	0	0.00153168	0.00397152	0.0154017	0.0274159	0.00735377	0	0	0.0110268	0.00824402	0	0	0	0.00224588	0	0.00366109	0	0	0	0	0	0	0	0	0.0310852	0	0
ASV_37	d__Bacteria	p__Verrucomicrobiota	c__Verrucomicrobiae	o__Pedosphaerales	f__Pedosphaeraceae	g__uncultured	0.00223442	0.00336561	0.00571772	0.00309564	0.0039627	0.00775401	0.00532249	0.00646109	0.022832	0.0103678	0.00743633	0	0	0	0.000896788	0.000395752	0	0	0.00104908	0	0	0	0	0	0	0	0.0045944	0.00176618	0.00576882	0.00723673	0.00245731	0.00348675	0.00402361	0.00300915	0.00244551	0.0016232	0.00480684	0	0.00231005	0.00267279	0.00305301	0.00218701	0.0020922
ASV_38	d__Bacteria	p__Firmicutes	c__Clostridia	o__Peptostreptococcales-Tissierellales	f__Peptostreptococcaceae	g__uncultured	0.00218456	0.00399587	0	0	0	0.000868984	0	0	0	0	0	0.00289715	0.0026104	0.00257069	0.00163052	0.00158301	0.00567962	0.00840102	0.00554515	0.0146595	0.0165581	0.00610929	0.00393763	0.00566412	0.00605568	0.0105111	0	0.000951022	0.00121074	0.00573948	0	0.00296374	0.00277182	0.000481464	0.00744285	0.00378747	0	0	0.000253543	0.000515802	0.0166528	0.00165241	0.00101084
ASV_39	d__Bacteria	p__Nitrospirota	c__Nitrospiria	o__Nitrospirales	f__Nitrospiraceae	g__Nitrospira	0.00217437	0.00998714	0	0	0	0	0.000241932	0	0	0	0	0	0	0	0.0049731	0.00151705	0.0176843	0.0615456	0.000974148	0	0	0	0.00204757	0.00198244	0	0.00638912	0	0	0.00135318	0	0	0	0	0	0	0	0	0	0	0.00145362	0	0	0
ASV_40	d__Bacteria	p__Proteobacteria	c__Alphaproteobacteria	o__Sphingomonadales	f__Sphingomonadaceae	g__uncultured	0.00214175	0.00378194	0	0	0	0	0	0	0	0	0	0	0	0	0	0	0	0	0	0	0	0	0.00409513	0	0	0	0	0	0	0	0	0	0	0	0	0	0	0	0.0013804	0	0	0	0
ASV_41	d__Bacteria	p__Acidobacteriota	c__Vicinamibacteria	o__Vicinamibacterales	f__Vicinamibacteraceae	g__Vicinamibacteraceae	0.00209189	0.00322001	0.00130404	0.00192143	0	0	0.000483863	0.00132159	0.00385893	0.00224526	0.00836587	0.0169	0.00576463	0.00228506	0.00309799	0.00389156	0.00296889	0.000603388	0.00329712	0.0113194	0.0119435	0.00667496	0.00252008	0.0116114	0.00225958	0.0107172	0	0	0.00235026	0	0	0.00435844	0.00777897	0	0	0.00259712	0	0	0	0.0013364	0	0.00233281	0.00124592
ASV_42	d__Bacteria	p__Deinococcota	c__Deinococci	o__Deinococcales	f__Deinococcaceae		0.00207159	0.00459221	0	0	0	0	0	0	0	0	0	0	0	0	0	0	0	0	0	0	0	0	0	0	0	0	0.00315865	0	0	0	0.00289837	0	0	0	0	0	0.00293751	0	0.00149308	0	0	0	0
ASV_43	d__Bacteria	p__Proteobacteria	c__Alphaproteobacteria	o__Rhizobiales	f__Rhizobiales_Incertae_Sedis	g__uncultured	0.00200557	0.0033576	0	0.00368275	0.0016317	0.00147059	0.00111289	0.00249633	0.00257262	0.000858482	0	0	0	0	0	0	0	0	0.00134882	0	0	0	0	0	0	0	0.00696339	0.00849127	0.00263514	0	0.0115935	0	0.00250358	0.0119162	0	0.00313819	0.00364964	0	0.00250725	0.00173497	0	0.00165241	0.0054068
ASV_44	d__Bacteria	p__Bacteroidota	c__Bacteroidia	o__Cytophagales	f__Spirosomaceae	g__Lacihabitans	0.00192921	0.00245682	0.0073227	0.00464347	0.0107226	0.00568182	0.00624183	0.00602056	0.00418051	0.00422638	0.010039	0.00531144	0.0006526	0	0.000896788	0.00138513	0.0021944	0.00292411	0.00149869	0	0	0	0	0	0	0.0014427	0	0.00115481	0.00220782	0.00124771	0.00170122	0	0.00152003	0.00216659	0.0015949	0.00346283	0.000534093	0	0.0001972	0.00042202	0.0036081	0.00262442	0.000893298
ASV_45	d__Bacteria	p__Acidobacteriota	c__Acidobacteriae				0.00188256	0.00270172	0.00160498	0.000480359	0.0013986	0.000735294	0.000532249	0	0.00107193	0.000792445	0	0	0	0	0	0	0	0	0	0.00148451	0	0.00067881	0	0	0	0	0.00581479	0.00108688	0.00078342	0	0.00302438	0.000871688	0.000536481	0.00228695	0	0.00194784	0.00178031	0	0.00123954	0.000726812	0	0.00170101	0.00204518
ASV_46	d__Bacteria	p__Acidobacteriota	c__Blastocatellia	o__Blastocatellales	f__Blastocatellaceae	g__JGI_0001001-H03	0.00187725	0.017472	0	0	0	0	0	0	0	0	0	0	0	0	0	0	0	0	0	0	0	0	0	0	0	0	0	0	0	0	0	0	0	0	0	0	0	0.166667	0	0	0.0041632	0	0
ASV_47	d__Bacteria	p__Nitrospirota	c__Nitrospiria	o__Nitrospirales	f__Nitrospiraceae	g__Nitrospira	0.00185226	0.00282958	0	0	0	0	0.0014032	0	0	0.00171696	0.00260271	0	0	0	0	0	0.00335614	0	0.00494567	0.00593802	0	0.00441226	0	0	0.00370571	0.00535862	0.00760948	0.00176618	0.00847518	0	0.00510365	0	0.010372	0.00300915	0	0.00432854	0.00222539	0	0.00166211	0.00947201	0	0.00277022	0.00597099
ASV_48	d__Bacteria	p__Chloroflexi	c__Anaerolineae	o__RBG-13-54-9	f__RBG-13-54-9	g__RBG-13-54-9	0.00184748	0.0132033	0	0	0	0	0	0	0	0	0	0	0	0	0	0	0	0	0	0	0	0	0	0	0	0	0	0	0	0	0	0	0	0	0	0.00032464	0	0	0	0	0	0	0
ASV_49	d__Bacteria	p__Proteobacteria	c__Alphaproteobacteria	o__Rhizobiales			0.00175081	0.00324249	0	0.000533732	0.0004662	0	0	0	0	0	0	0	0	0	0	0	0	0	0	0	0	0.00158389	0	0	0	0	0.00308686	0.000883092	0	0	0.00214227	0	0	0.00168512	0	0	0.00151326	0	0.000704285	0	0	0	0.00126942
ASV_50	d__Bacteria	p__Proteobacteria	c__Alphaproteobacteria	o__Rhizobiales	f__Rhizobiales_Incertae_Sedis	g__uncultured	0.00174425	0.00305866	0.00220684	0	0	0	0	0	0	0	0.00390407	0.0120715	0.00630846	0	0.0106799	0.00534266	0.00813218	0.00102112	0.00554515	0.00872147	0.00651466	0.00588302	0.0029926	0.0161427	0.00479031	0.0107172	0	0	0.00227904	0.00224588	0	0	0.0019671	0	0.00116959	0	0	0	0	0.00274313	0	0	0.000822774
ASV_51	d__Bacteria	p__Bacteroidota	c__Bacteroidia	o__Sphingobacteriales	f__env.OPS_17	g__env.OPS_17	0.00172703	0.00285538	0.00611897	0.00288215	0.004662	0.00909091	0.00759665	0.00381791	0.00889699	0.0185564	0.00650679	0	0	0	0	0	0	0	0	0.00315457	0	0	0	0	0.00207881	0	0	0.00278514	0.00413076	0.0017468	0.00201626	0	0.000715308	0.00409244	0.00414673	0.00194784	0.00373865	0	0.00211285	0.000773703	0.00249792	0.00257582	0.000517172
ASV_52	d__Bacteria	p__Acidobacteriota	c__Acidobacteriae	o__Acidobacteriae	f__Acidobacteriae	g__Paludibaculum	0.00170073	0.00212278	0.00501555	0	0.00337995	0.0026738	0.00237093	0.00748899	0.00321578	0.00303771	0.00241681	0	0.000978899	0	0.00448394	0.0019128	0	0.00190299	0	0.00742253	0.00977199	0.00418599	0.00220507	0	0.00370571	0	0.00588658	0.00217377	0.00299124	0.00324405	0.00220528	0	0.00366595	0.00180549	0.00435938	0.0048696	0	0	0	0.000726812	0.00444074	0.00116641	0.00112838
ASV_53	d__Bacteria	p__Proteobacteria	c__Alphaproteobacteria	o__Rhizobiales			0.00169987	0.00406644	0	0.00112084	0	0	0	0	0.000964734	0	0	0	0	0	0	0.000593628	0	0	0	0	0	0.00203643	0	0	0	0	0	0	0	0	0	0	0	0	0	0	0	0	0	0	0	0	0
ASV_54	d__Bacteria	p__Bacteroidota	c__Bacteroidia	o__Chitinophagales	f__Chitinophagaceae	g__Terrimonas	0.00169449	0.00184936	0.0018056	0.00245517	0.0032634	0.00127005	0.00208061	0.00161527	0.00267982	0.00191508	0.00390407	0.00917431	0.00282793	0	0.0037502	0.00441923	0.00413063	0.000696217	0.00629449	0.00445352	0.00570033	0.00271524	0.0029926	0.00594732	0.0032538	0.00329761	0.00165111	0.00210584	0.00377466	0.0021627	0.00182723	0	0.00482833	0.00288878	0.00191388	0	0	0	0.000366228	0.00321204	0	0.00106921	0.00449
ASV_55	d__Bacteria	p__Bacteroidota	c__Bacteroidia	o__Chitinophagales	f__Chitinophagaceae	g__Ferruginibacter	0.00167834	0.00756436	0	0	0	0	0	0	0	0	0	0	0	0	0	0	0	0	0	0	0	0	0	0	0	0	0	0	0	0	0	0	0	0	0	0	0	0	0	0	0	0	0
ASV_56	d__Bacteria	p__Actinobacteriota	c__Acidimicrobiia	o__Microtrichales	f__Ilumatobacteraceae	g__CL500-29_marine_group	0.00167459	0.00358415	0	0	0	0.000935829	0.000677408	0.000881057	0	0	0	0	0.003263	0	0.000652209	0.00171493	0	0.00106753	0.000974148	0.0035257	0.00217155	0.00294151	0	0.00566412	0.00289226	0	0	0	0	0	0	0	0	0	0	0	0	0	0	0	0	0	0
ASV_57	d__Bacteria	p__Proteobacteria	c__Alphaproteobacteria	o__Rhodobacterales	f__Rhodobacteraceae		0.00166753	0.00246528	0.00130404	0	0	0.00167112	0.0010645	0	0.00117912	0.00316978	0.00204499	0.00676002	0.0026104	0.00228506	0.00179358	0.00217664	0.00322706	0.00116036	0.00352192	0.00872147	0.0092291	0.00848512	0.00220507	0.00538091	0.00596529	0.0107172	0	0	0.00113952	0.000748628	0	0	0	0	0.000850611	0	0	0	0	0	0.00832639	0	0
ASV_58	d__Bacteria	p__Proteobacteria	c__Alphaproteobacteria	o__Rhodobacterales	f__Rhodobacteraceae		0.00166033	0.00954744	0	0	0	0	0	0	0	0	0	0	0.00271916	0.0174236	0.00391326	0.00171493	0	0	0	0	0	0	0.0743424	0.0509771	0	0	0	0	0	0	0	0	0	0	0	0	0	0	0	0	0	0	0
ASV_59	d__Bacteria	p__Proteobacteria	c__Alphaproteobacteria	o__Rhizobiales	f__Rhizobiales_Incertae_Sedis	g__uncultured	0.0016132	0.00305044	0	0	0	0	0.00116127	0	0.00171508	0.00118867	0.00241681	0.0197972	0.00239286	0	0.00317952	0.00211068	0.00374338	0.00120678	0.00704384	0.0115049	0.00570033	0.0045254	0	0	0.00659798	0.00783182	0	0	0.0039171	0.00449177	0	0.00400976	0	0	0.0036151	0.0040039	0	0	2.81714e-05	0.00084404	0.00999167	0.00121501	0.000517172
ASV_60	d__Bacteria	p__Acidobacteriota	c__Blastocatellia	o__11-24	f__11-24	g__11-24	0.00161297	0.00261645	0.000702177	0.000960717	0	0.00120321	0.00135482	0	0	0.000858482	0.00167317	0	0.000543833	0	0	0.000857463	0.000516329	0	0.00134882	0.00334014	0.00434311	0.00395972	0.00063002	0.00254885	0.00126537	0.00638912	0.0005743	0	0	0.000665447	0.000378048	0	0	0.000722195	0	0	0	0	0	0.00084404	0	0	0
ASV_61	d__Bacteria	p__Nitrospirota	c__Nitrospiria	o__Nitrospirales	f__Nitrospiraceae	g__Nitrospira	0.00159967	0.00304056	0	0	0	0	0	0	0	0	0.0046477	0	0	0	0.00105984	0.00164897	0.00348522	0.00134602	0.00861746	0.0109482	0	0.00384659	0.00157505	0	0.00686913	0.00948063	0	0	0.00612492	0.00665447	0	0.00523013	0.0059907	0	0.00871877	0	0	0	0	0.000797149	0	0.00102061	0.00190414
ASV_62	d__Bacteria	p__Campilobacterota	c__Campylobacteria	o__Campylobacterales	f__Arcobacteraceae	g__Arcobacter	0.00159048	0.0144784	0	0	0	0	0	0	0	0	0	0	0	0	0	0	0	0	0.000374672	0	0	0	0	0	0	0	0	0	0	0	0	0	0	0	0	0	0	0	0	0	0	0	0
ASV_63	d__Bacteria	p__Proteobacteria	c__Alphaproteobacteria	o__Rhizobiales	f__Rhizobiales_Incertae_Sedis	g__uncultured	0.00158979	0.00497519	0	0	0	0	0	0	0	0	0	0	0	0	0	0	0	0	0	0	0	0.00203643	0	0	0	0	0	0	0	0	0	0	0.00357654	0	0	0	0	0	0	0	0	0	0.00145749
ASV_64	d__Bacteria	p__Proteobacteria	c__Alphaproteobacteria	o__Rhizobiales	f__Rhizobiales_Incertae_Sedis	g__uncultured	0.00153987	0.00240628	0.0046143	0.00309564	0.00128205	0.00381016	0.00333866	0.00279001	0.0043949	0.00217922	0.00260271	0	0	0	0	0.00257239	0	0	0	0	0	0.00418599	0	0	0.00234996	0.00453421	0	0	0.00099708	0	0	0	0.00160944	0	0	0.0016232	0	0	0	0	0	0.00150661	0.00054068
ASV_65	d__Bacteria	p__Actinobacteriota	c__Acidimicrobiia	o__Microtrichales	f__uncultured	g__uncultured	0.00153724	0.00226049	0.00100311	0.000533732	0.000932401	0.00140374	0.000483863	0	0.00117912	0.00151885	0	0.00676002	0.0006526	0	0	0	0.00271073	0.00218148	0.00359685	0.00445352	0.00597177	0.00135762	0	0	0.00225958	0.00206101	0	0.000271721	0.00420198	0.00299451	0	0.0055788	0.00438126	0	0.00276449	0.00205605	0	0	0	0.00114883	0.0077713	0.00131221	0.00192764
ASV_66	d__Bacteria	p__Bacteroidota	c__Bacteroidia	o__Chitinophagales	f__Chitinophagaceae	g__Ferruginibacter	0.00152735	0.00261065	0.00441368	0.00394962	0.00291375	0.00581551	0.00416122	0.00323054	0.0120056	0.0169715	0.00390407	0	0	0	0	0	0	0	0	0.00278345	0	0	0	0	0.00180766	0.00206101	0.00086145	0.00169825	0.0032049	0.00407586	0.00100813	0.00331241	0.0013412	0.00168512	0.00382775	0.00173141	0.00106819	0	0.00115503	0.000187564	0.00333056	0.00252722	0.000822774
ASV_67	d__Bacteria	p__Bacteroidota	c__Bacteroidia	o__Chitinophagales	f__Saprospiraceae	g__Haliscomenobacter	0.0014815	0.00284598	0.00682115	0.0180935	0.0131702	0.010762	0.00503218	0.00631424	0.00332297	0.00383015	0.00501952	0.00386287	0.00108767	0	0	0.00052767	0.00116174	0.00190299	0.00134882	0.00334014	0.00190011	0.00475167	0.00173256	0.00141603	0.00144613	0.0010305	0	0	0.00121074	0.00149726	0.000441056	0	0	0.000361098	0	0.00064928	0	0	0	0.00105505	0	0.00121501	0.000282094
ASV_68	d__Bacteria	p__Firmicutes	c__Clostridia	o__Peptostreptococcales-Tissierellales	f__Peptostreptococcaceae	g__Clostridioides	0.001453	0.0116479	0	0	0	0	0	0	0	0	0	0	0	0	0.000733736	0	0	0	0.00187336	0.00315457	0.00380022	0	0	0	0.00117498	0	0	0	0	0.00299451	0	0	0	0	0	0	0	0.111111	0	0	0.00388565	0	0
ASV_69	d__Bacteria	p__Proteobacteria	c__Alphaproteobacteria				0.00145267	0.00493382	0	0	0	0	0	0	0	0	0	0	0	0	0	0	0	0	0	0	0	0	0	0	0	0	0	0	0	0	0	0	0	0	0	0	0	0	0	0	0	0	0
ASV_70	d__Bacteria	p__Actinobacteriota	c__Actinobacteria	o__Micrococcales	f__Intrasporangiaceae	g__Lapillicoccus	0.00145135	0.00349602	0	0	0	0.00233957	0	0	0	0	0	0.0164172	0.00543833	0.00571265	0.000978314	0.00540861	0.00374338	0.00181016	0.0021731	0.00760809	0.02443	0.00724064	0	0	0.00967101	0.00474031	0	0	0.00149562	0.0017468	0	0.00366109	0	0	0.00233918	0	0	0	0	0	0.00305301	0	0
ASV_71	d__Bacteria	p__Gemmatimonadota	c__Gemmatimonadetes	o__Gemmatimonadales	f__Gemmatimonadaceae	g__Gemmatimonas	0.00142693	0.00973823	0	0	0	0	0	0	0	0	0	0	0	0	0	0	0	0	0	0	0	0	0	0	0	0	0	0	0	0	0	0	0	0	0	0	0	0	0	0	0	0	0
ASV_72	d__Bacteria	p__Proteobacteria	c__Alphaproteobacteria	o__Rhizobiales			0.00142198	0.00290005	0	0.000426985	0	0	0	0	0	0	0	0	0	0	0	0.000329794	0	0	0	0	0	0.00192329	0	0	0	0	0	0	0	0	0.00119715	0	0	0	0	0	0	0	0.0003944	0	0	0	0
ASV_73	d__Bacteria	p__Chloroflexi	c__Anaerolineae	o__RBG-13-54-9	f__RBG-13-54-9	g__RBG-13-54-9	0.00141486	0.00350409	0	0	0	0.000735294	0	0	0	0.000264148	0	0	0	0	0	0	0	0	0	0.00129894	0	0.000791945	0	0	0	0	0	0	0	0	0	0	0	0	0	0	0	0	0	0	0	0	0
ASV_74	d__Bacteria	p__Actinobacteriota	c__Actinobacteria	o__PeM15	f__PeM15	g__PeM15	0.00141145	0.00330256	0.000902799	0	0.000699301	0.00127005	0.000677408	0	0	0.00118867	0	0.00627716	0	0	0	0	0	0.000742632	0.0023979	0.00278345	0.00787188	0.00090508	0	0	0.00433839	0.0012366	0	0	0.00263514	0.0021627	0	0.0055788	0.00152003	0	0.00244551	0.0040039	0	0	0	0.000140673	0.0235915	0.00286742	0.000399633
ASV_75	d__Bacteria	p__Actinobacteriota	c__Actinobacteria	o__Micrococcales	f__Micrococcaceae		0.00140899	0.00268343	0	0.000480359	0	0	0	0	0	0	0	0	0.00348053	0.00885461	0	0.00356177	0	0.00106753	0	0	0	0	0	0	0	0	0.00100503	0.00230963	0.0028488	0.00241224	0.00126016	0.00714784	0.00384478	0.00180549	0.00542265	0	0.00169129	0	0.00456377	0.0121214	0	0.00140941	0.00850984
ASV_76	d__Bacteria	p__Proteobacteria	c__Alphaproteobacteria	o__Rhodobacterales	f__Rhodobacteraceae		0.00139979	0.00335569	0.00230715	0	0	0.00113636	0.00183868	0.00367107	0	0	0.00353226	0.0159343	0.00239286	0.00371322	0.00358715	0.00402348	0.0118756	0.00120678	0.00726864	0.00278345	0.00542888	0.00622242	0.00535517	0.00764656	0.0101229	0.0193735	0	0	0	0	0	0	0	0	0	0	0	0	0	0	0	0	0
ASV_77	d__Bacteria	p__Proteobacteria	c__Alphaproteobacteria	o__Rhizobiales	f__Rhizobiaceae		0.001393	0.0029076	0	0	0	0	0.000290318	0	0	0	0	0	0.0039156	0.00799771	0.00114137	0.00277027	0	0	0	0	0	0.00147075	0.00693023	0.00396488	0	0.0010305	0	0	0	0	0	0	0	0	0	0	0	0	0	0	0	0	0
ASV_78	d__Bacteria	p__Proteobacteria	c__Alphaproteobacteria	o__Rhizobiales	f__Rhizobiaceae	g__Allorhizobium-Neorhizobium-Pararhizobium-Rhizobium	0.00139242	0.00283102	0	0	0	0	0	0	0	0	0	0	0	0	0.00146747	0	0.00464696	0	0	0	0	0	0	0	0	0	0	0	0	0	0	0	0.00205651	0	0	0.00194784	0	0	0	0.00100816	0.0036081	0.00126361	0
ASV_79	d__Bacteria	p__Proteobacteria	c__Alphaproteobacteria	o__Rhizobiales	f__Hyphomicrobiaceae		0.0013799	0.0025711	0	0	0	0	0	0	0	0	0	0	0	0	0	0.000659587	0	0	0	0	0	0.00294151	0.00189006	0	0	0	0.00150754	0	0	0	0.00170122	0	0	0	0	0	0	0	0	0	0	0	0
ASV_80	d__Bacteria	p__Nitrospirota	c__Nitrospiria	o__Nitrospirales	f__Nitrospiraceae	g__Nitrospira	0.00132657	0.00299566	0	0.000853971	0.002331	0	0.00125804	0	0	0	0	0	0	0	0	0	0	0	0.00142375	0.00241232	0	0	0	0	0	0	0.00107681	0	0.0021366	0.00424222	0.00126016	0.0116806	0.00777897	0	0.00329612	0	0	0	0	0.00189909	0.0077713	0	0.00289146
ASV_81	d__Bacteria	p__Verrucomicrobiota	c__Verrucomicrobiae	o__Pedosphaerales	f__Pedosphaeraceae	g__Pedosphaeraceae	0.0013154	0.00208384	0	0.00213493	0	0.00300802	0.00198384	0	0.00471648	0.00422638	0	0	0	0	0	0	0	0	0	0	0	0	0	0	0.00225958	0	0.00725054	0.00400788	0.00455808	0.00424222	0.00302438	0	0.00724249	0.00264805	0.00308347	0.00681744	0.0111269	0	0.00436657	0.0013364	0	0.00451983	0.00256235
ASV_82	d__Bacteria	p__Bacteroidota	c__Bacteroidia	o__Chitinophagales	f__Chitinophagaceae	g__Flavihumibacter	0.00130911	0.00155982	0.000802488	0.00112084	0.00151515	0.000802139	0.00125804	0	0.00117912	0.00363204	0.00204499	0.000965717	0	0	0	0.00105534	0	0	0.00164856	0.00241232	0	0.00101821	0.00126004	0	0.00135575	0	0.00179469	0.00482304	0.00448686	0.00332723	0.00497763	0.00244073	0.00205651	0.00481464	0.00350877	0.00422032	0.00338259	0	0.00143674	0.00168808	0	0.00568624	0.00152801
ASV_83	d__Bacteria	p__Proteobacteria	c__Alphaproteobacteria	o__Sphingomonadales	f__Sphingomonadaceae	g__uncultured	0.00130299	0.00240904	0.0121376	0.00704526	0.00734266	0.00501337	0.00585474	0.00792952	0.00267982	0.001783	0.00817996	0	0	0	0	0	0	0	0	0	0	0	0	0	0	0	0	0.00271721	0.00185172	0.00141407	0.00264634	0	0.00903076	0.00288878	0	0.00346283	0	0	0	0	0.0036081	0.00199261	0.00354968
ASV_84	d__Bacteria	p__Proteobacteria	c__Alphaproteobacteria	o__Rhizobiales			0.00129414	0.00232263	0	0	0	0	0	0	0	0	0	0	0	0	0	0	0	0	0	0	0	0	0	0	0	0	0.00445083	0.00190204	0	0	0.00655283	0	0	0.00577756	0	0.000757494	0.00204736	0	0.00222554	0	0	0.00136081	0.00103434
ASV_85	d__Bacteria	p__Proteobacteria	c__Alphaproteobacteria	o__Rhizobiales			0.00129065	0.00352661	0	0	0	0	0	0	0	0	0	0	0	0	0	0	0	0	0	0	0	0	0	0	0	0	0	0	0	0	0	0	0	0	0	0	0	0	0	0	0	0	0
ASV_86	d__Bacteria	p__MBNT15	c__MBNT15	o__MBNT15	f__MBNT15	g__MBNT15	0.00128483	0.0116519	0	0	0	0	0	0	0	0	0	0	0	0	0	0	0	0	0	0	0	0	0	0	0	0	0	0	0	0	0	0	0	0	0	0	0	0.111111	0	0	0	0	0
ASV_87	d__Bacteria	p__Chloroflexi	c__KD4-96	o__KD4-96	f__KD4-96	g__KD4-96	0.00128343	0.00287991	0	0	0.00536131	0.000735294	0	0	0	0.00158489	0.00185908	0.0140029	0	0	0	0	0	0.00148526	0.00427126	0.00278345	0.00868621	0	0	0	0.0122921	0.00618302	0	0	0.00156684	0.00756946	0	0.0069735	0	0	0	0	0	0	0	0	0	0	0
ASV_88	d__Bacteria	p__Actinobacteriota	c__Actinobacteria	o__Micrococcales	f__Intrasporangiaceae	g__Lapillicoccus	0.00127295	0.00297805	0	0	0	0	0	0	0	0	0	0	0	0	0	0	0	0.00106753	0	0	0	0	0	0	0.00442878	0	0	0.00183411	0.00477174	0.00299451	0	0.0142957	0.00312947	0	0.00574163	0.0048696	0	0	0	0.00161774	0.0180405	0.00160381	0.000846282
ASV_89	d__Bacteria	p__Bacteroidota	c__Bacteroidia	o__Chitinophagales	f__Chitinophagaceae	g__Ferruginibacter	0.00126338	0.00155264	0.00391213	0.00234842	0.00524476	0.00334225	0.00280641	0.00279001	0.00343016	0.00396223	0.00316044	0.00338001	0	0	0	0.000923422	0	0.000789046	0.000974148	0	0	0	0	0	0	0	0.0017229	0	0.00206538	0.00182998	0.00151219	0.00104603	0.00178827	0	0	0.00573531	0	0	0.00081697	0.00145362	0.00444074	0.00461703	0.00112838
ASV_90	d__Bacteria	p__Gemmatimonadota	c__Gemmatimonadetes	o__Gemmatimonadales	f__Gemmatimonadaceae	g__Gemmatimonas	0.00125588	0.00341276	0	0	0	0	0	0	0	0	0	0	0.0006526	0	0	0.000857463	0	0	0	0	0	0	0.000157505	0	0	0	0	0	0	0	0	0	0	0	0	0	0	0	0	0	0	0	0
ASV_91	d__Bacteria	p__Acidobacteriota	c__Blastocatellia				0.00124697	0.0023265	0	0	0	0	0	0	0	0.000264148	0	0	0	0	0	0	0	0	0	0	0	0.00067881	0	0.00113282	0	0	0.00143575	0.000747232	0	0	0.00132317	0	0	0.000722195	0	0	0.00097917	0	0.000619771	0.000351683	0	0	0.000141047
ASV_92	d__Bacteria	p__Proteobacteria	c__Alphaproteobacteria	o__Rhizobiales	f__Xanthobacteraceae	g__uncultured	0.00124211	0.00217172	0	0	0	0	0	0	0.00278701	0.000594334	0	0	0	0	0	0	0	0.00181016	0.00127389	0.00408239	0	0	0	0	0.00171728	0	0.00157933	0.00828748	0.0032049	0.00357678	0	0.0106346	0.0086731	0	0.00616693	0.00465318	0.00453979	0	0.00219737	0.000726812	0	0.00277022	0.00322057
ASV_93	d__Bacteria	p__Proteobacteria	c__Alphaproteobacteria	o__Rhizobiales	f__Hyphomicrobiaceae	g__Hyphomicrobium	0.00124103	0.00292546	0	0	0	0	0	0	0	0	0	0	0	0	0	0	0	0	0	0	0	0	0	0	0	0	0	0	0	0	0	0	0	0	0	0	0	0	0	0	0	0	0
ASV_94	d__Bacteria	p__Chloroflexi	c__KD4-96	o__KD4-96	f__KD4-96	g__KD4-96	0.00122985	0.00215126	0	0	0	0	0	0	0.00267982	0	0	0	0	0	0	0	0	0.000371316	0.000899213	0	0.00190011	0	0	0	0.00316341	0	0.00157933	0.00298893	0.00128196	0.0039095	0.00144918	0.0125523	0.00447067	0.00288878	0.00446571	0.00389568	0.00507388	0	0.0017748	0	0	0.00126361	0.00152801
ASV_95	d__Bacteria	p__Chloroflexi	c__KD4-96	o__KD4-96	f__KD4-96	g__KD4-96	0.00122828	0.00272666	0	0.00181469	0	0	0	0	0	0	0	0	0	0	0	0	0	0	0.0019483	0	0	0	0	0	0	0	0	0.00298893	0.00299124	0.00449177	0	0.00400976	0.00447067	0	0.00308347	0	0.00311554	0	0.0011832	0.000679921	0	0.000729005	0.000564188
ASV_96	d__Bacteria	p__Proteobacteria	c__Alphaproteobacteria	o__Sphingomonadales	f__Sphingomonadaceae	g__Novosphingobium	0.00122292	0.00158347	0.00441368	0.00934031	0.00337995	0.00247326	0.00111289	0.00249633	0.00246543	0.00310374	0.00427589	0	0	0	0	0	0	0	0	0	0	0	0	0	0	0	0.0011486	0.00407581	0.0039171	0.00116453	0.00447357	0	0.00366595	0.00385171	0	0.00367926	0.00169129	0	0.0003944	0.000351683	0	0.00296462	0.00131644
ASV_97	d__Bacteria	p__Bacteroidota	c__Bacteroidia	o__Sphingobacteriales	f__env.OPS_17	g__env.OPS_17	0.00120476	0.00561067	0	0	0	0	0	0	0	0	0	0	0	0	0	0	0	0	0	0	0	0	0	0	0	0	0	0	0	0	0	0	0	0	0	0	0	0	0	0	0	0	0
ASV_98	d__Bacteria	p__Actinobacteriota	c__Thermoleophilia	o__Gaiellales	f__uncultured	g__uncultured	0.00119196	0.00219862	0	0	0.000815851	0	0	0	0	0	0	0.0130372	0.0026104	0	0.00228273	0.00164897	0.00296889	0	0.00397152	0.00760809	0.00488599	0.00441226	0	0.00141603	0.00714027	0.00618302	0	0	0.00348978	0.00341041	0	0.00523013	0.00366595	0	0.00425306	0.00541067	0	0	0	0.000867486	0	0.00330482	0.000940314
ASV_99	d__Bacteria	p__Proteobacteria	c__Alphaproteobacteria	o__Rhodobacterales	f__Rhodobacteraceae		0.00117716	0.00312341	0	0	0	0	0.002129	0	0	0.00290563	0.00371816	0.00772574	0.00706983	0.00799771	0.00383173	0.00732142	0.00206532	0.000603388	0.00232297	0.00538133	0	0.00328091	0.0212632	0.0141603	0	0.00432811	0	0	0	0	0	0	0	0	0	0	0	0	0	0	0	0	0
ASV_100	d__Bacteria	p__Proteobacteria	c__Alphaproteobacteria	o__Rhizobiales	f__Devosiaceae	g__Devosia	0.0011458	0.00219648	0	0	0.00291375	0	0	0.0030837	0	0	0	0	0.00717859	0.0137104	0.00179358	0.00296814	0.00322706	0.00468786	0.00277257	0	0.00651466	0.00395972	0.0029926	0.00877938	0.00334418	0.00226711	0	0	0.00128196	0.00224588	0	0	0	0	0.00191388	0	0	0	0	0.00145362	0.00499584	0.00102061	0
ASV_101	d__Bacteria	p__Bacteroidota	c__Bacteroidia	o__Chitinophagales	f__Chitinophagaceae		0.00114486	0.00332681	0	0	0	0	0	0	0	0	0	0	0	0	0	0	0	0	0	0	0	0	0	0	0	0	0.00201005	0.000747232	0	0	0.00151219	0	0	0.00156476	0	0	0.00160228	0	0.00633856	0	0	0	0.00366722
ASV_102	d__Bacteria	p__Actinobacteriota					0.00114477	0.00288018	0	0	0	0	0	0	0	0	0	0	0	0	0	0	0	0	0	0	0	0	0	0	0	0	0	0	0	0	0	0	0	0	0	0	0	0	0	0	0	0	0
ASV_103	d__Bacteria	p__Actinobacteriota	c__Acidimicrobiia	o__Microtrichales	f__Ilumatobacteraceae	g__CL500-29_marine_group	0.00113621	0.00104341	0.000702177	0.00133433	0.0004662	0.00106952	0.000870954	0	0	0.00046226	0.00167317	0	0.00141397	0	0.000733736	0.00184684	0.00167807	0.00139243	0.00134882	0.00185563	0	0.00203643	0	0	0.0010846	0.00226711	0.00452261	0.00339651	0.00056976	0	0.00333942	0	0.00178827	0.00433317	0	0.00183963	0.00169129	0	0.0017748	0.0021101	0	0.00199261	0.00141047
ASV_104	d__Bacteria	p__Acidobacteriota	c__Acidobacteriae	o__Acidobacteriae	f__Acidobacteriae	g__Paludibaculum	0.00113292	0.00156634	0.00120373	0	0.00198135	0.000935829	0.00101611	0.00132159	0.00278701	0.00125471	0	0.00434573	0	0	0.00293494	0	0.00116174	0.000696217	0	0.00222676	0	0	0	0	0.00153651	0	0.00186648	0.00108688	0.00206538	0.00274497	0.00182723	0.00784519	0.00187768	0	0.00287081	0	0.00142425	0	0.00129588	0.00084404	0.00333056	0.000874806	0.000799267
ASV_105	d__Bacteria	p__Actinobacteriota	c__Actinobacteria	o__Frankiales	f__Nakamurellaceae	g__Nakamurella	0.00111834	0.00205188	0	0	0.00128205	0	0	0	0	0.000396223	0	0.00289715	0.0013052	0	0	0	0	0.000881875	0.000749344	0.00185563	0.00298588	0.00101821	0	0	0.00234996	0	0.00236899	0.00244549	0.00591126	0.00865081	0	0.00767085	0.00491774	0	0.0115896	0.0032464	0.00151326	0	0.00121137	0.00206321	0	0.00213841	0.00211571
ASV_106	d__Bacteria	p__Proteobacteria	c__Alphaproteobacteria	o__Rhizobiales			0.0011173	0.00144267	0.000601866	0.000587105	0.000582751	0.000935829	0.000774181	0.00146843	0	0.00105659	0	0.00241429	0.00717859	0.00142816	0.00448394	0.00211068	0.00374338	0.000510559	0.000974148	0	0	0.00181016	0.0031501	0	0.0016269	0	0.00086145	0	0.00128196	0.00116453	0.00031504	0.0013947	0.000357654	0	0.00170122	0.00259712	0	0	0.000169028	0	0.00249792	0.00155521	0.000188063
ASV_107	d__Bacteria	p__Deinococcota	c__Deinococci	o__Deinococcales	f__Trueperaceae	g__Truepera	0.00111662	0.00245301	0.000501555	0.00181469	0.0004662	0	0.000580636	0	0.00257262	0.00303771	0.0022309	0.00193143	0.00282793	0	0.00122289	0.0041554	0.0043888	0.000649803	0.000974148	0	0	0.00101821	0	0	0	0	0	0	0.00078342	0	0.00226829	0	0.009299	0	0	0	0	0	0	0.000750258	0	0	0.00604151
ASV_108	d__Bacteria	p__Proteobacteria	c__Alphaproteobacteria	o__Rhodobacterales	f__Rhodobacteraceae		0.00111465	0.00420669	0	0	0	0	0	0	0	0	0	0	0.0240374	0.00799771	0.0104353	0.00837676	0.00993933	0.000556974	0	0.0055669	0	0	0.00834777	0	0	0.0261748	0	0	0	0	0	0	0	0	0	0	0	0	0	0	0	0	0
ASV_109	d__Bacteria	p__Chloroflexi	c__KD4-96	o__KD4-96	f__KD4-96	g__KD4-96	0.00111031	0.00196432	0	0	0	0	0	0	0.000857541	0	0	0.0120715	0.00174027	0	0	0	0	0.000789046	0.00269764	0	0.00407166	0	0	0	0.000723066	0	0.00351759	0.00115481	0.0010683	0.00191316	0.00063008	0.00453278	0.00143062	0	0.00180755	0.00119035	0.00774435	0	0.00231005	0	0	0.000486003	0.00133995
ASV_110	d__Bacteria	p__Bacteroidota	c__Bacteroidia	o__Chitinophagales	f__Saprospiraceae	g__uncultured	0.00110907	0.00184086	0.0064199	0	0.00652681	0.00514706	0.00348381	0.00425844	0.00332297	0.00733012	0.00576315	0.00531144	0	0	0	0	0	0.00167092	0.00187336	0.00148451	0	0	0	0	0.00126537	0.00247321	0	0	0.0021366	0.00249543	0	0	0	0	0	0	0	0	0	0	0.0077713	0	0
ASV_111	d__Bacteria	p__Actinobacteriota	c__MB-A2-108	o__MB-A2-108	f__MB-A2-108	g__MB-A2-108	0.00110737	0.00400974	0	0	0	0.00140374	0.000387091	0	0	0	0	0	0	0	0	0	0	0.00129961	0.00172349	0.00538133	0.0108578	0	0	0	0.00334418	0	0	0	0	0.00224588	0	0	0	0	0	0	0	0	0	0.000820595	0.00888149	0	0
ASV_112	d__Bacteria	p__Proteobacteria	c__Alphaproteobacteria	o__Caulobacterales	f__Hyphomonadaceae	g__Hirschia	0.00109988	0.00198266	0.00371151	0.000960717	0.0034965	0.00187166	0.00091934	0	0.000964734	0.00132074	0.00408998	0.01014	0.00239286	0	0.00236426	0.00395752	0.0021944	0.00273845	0.00322218	0.00760809	0	0.00543048	0.00409513	0.00934579	0.00244035	0.00474031	0	0	0.00078342	0	0	0	0.0013412	0	0	0	0	0	0	0.0034465	0	0	0.000305602
ASV_113	d__Bacteria	p__Chloroflexi	c__KD4-96	o__KD4-96	f__KD4-96	g__KD4-96	0.00109344	0.00239113	0	0.000960717	0	0.000735294	0	0	0	0.00092452	0	0	0	0	0	0	0	0	0	0	0	0	0	0	0	0	0.00157933	0.00108688	0.00263514	0.00532357	0	0.0130753	0.00438126	0	0.00350877	0	0.00142425	0	0.00101417	0	0	0.000826205	0.00122241
ASV_114	d__Bacteria	p__Proteobacteria	c__Alphaproteobacteria	o__Sphingomonadales	f__Sphingomonadaceae	g__Sphingorhabdus	0.00108816	0.00854074	0	0	0	0	0	0	0	0	0	0	0	0	0	0	0	0	0	0	0	0	0	0	0	0	0	0	0	0	0	0	0	0	0	0	0	0	0	0	0	0	0
ASV_115	d__Bacteria	p__Bacteroidota	c__Bacteroidia	o__Flavobacteriales	f__Flavobacteriaceae	g__Flavobacterium	0.0010879	0.00333481	0.0064199	0.00181469	0.0217949	0.0116979	0.00420961	0.00734214	0.00225105	0.00336789	0.00241681	0	0	0	0.000652209	0.000923422	0	0	0	0	0	0	0	0	0	0	0	0	0	0	0.00063008	0	0	0.00168512	0	0.000865707	0	0	0	0	0	0.00140941	0
ASV_116	d__Bacteria	p__Actinobacteriota	c__Acidimicrobiia	o__Microtrichales	f__Ilumatobacteraceae	g__CL500-29_marine_group	0.0010755	0.00173574	0	0	0	0	0	0	0	0	0	0	0	0	0.00252731	0.00164897	0.00503421	0.00111395	0.00202323	0.00649471	0.00488599	0	0.00519767	0	0	0.00288541	0	0	0.00135318	0.00149726	0.0031504	0.00575314	0.00169886	0	0	0.00703387	0.00418373	0	0.0013804	0.00124261	0	0.00451983	0.00101084
ASV_117	d__Bacteria	p__Proteobacteria	c__Alphaproteobacteria	o__Rhodobacterales	f__Rhodobacteraceae		0.00106955	0.00370511	0.00471462	0	0	0	0.00387091	0.00837004	0	0	0	0.00820859	0.00772243	0.0288489	0.0101092	0.011213	0.00516329	0.00338826	0	0	0	0.00169702	0.000472515	0	0	0	0	0	0	0	0	0	0	0	0	0	0	0	0	0	0	0	0
ASV_118	d__Bacteria	p__Proteobacteria	c__Alphaproteobacteria	o__Rhizobiales	f__Rhizobiales_Incertae_Sedis	g__uncultured	0.00106643	0.00550187	0	0	0	0	0	0	0	0	0	0	0	0	0	0	0	0	0	0	0	0	0	0	0	0	0	0.000203791	0	0	0.000378048	0	0	0	0	0	0	0	0	0	0	0.000437403	7.05235e-05
ASV_119	d__Bacteria	p__Proteobacteria	c__Alphaproteobacteria	o__Sphingomonadales	f__Sphingomonadaceae		0.00105766	0.00216087	0	0	0	0	0	0	0	0	0	0	0	0	0	0	0	0	0	0	0	0	0	0	0	0	0.00416368	0.000543441	0	0	0.00226829	0	0	0	0	0.000757494	0	0	0	0	0	0.000486003	0
ASV_120	d__Bacteria	p__Actinobacteriota	c__Acidimicrobiia	o__Microtrichales	f__Iamiaceae	g__Iamia	0.00105324	0.00148725	0	0	0.0013986	0	0	0	0	0	0	0	0.00239286	0.00257069	0.000978314	0.00204472	0.00271073	0.00278487	0.00112402	0.00501021	0.00542888	0.00328091	0.00173256	0.00254885	0.0016269	0	0.00100503	0	0	0.0043254	0	0.0041841	0.00223534	0	0.00510367	0	0	0	0	0.000398575	0	0.00140941	0.000728743
ASV_121	d__Bacteria	p__Acidobacteriota	c__Vicinamibacteria	o__Vicinamibacterales	f__Vicinamibacteraceae	g__Vicinamibacteraceae	0.00103157	0.00294995	0	0	0	0	0	0	0	0	0	0	0	0	0	0	0	0	0	0	0	0	0	0	0	0	0.00100503	0	0	0	0.00107114	0	0	0	0	0	0	0	0	0	0	0	0
ASV_122	d__Bacteria	p__Chloroflexi	c__Anaerolineae	o__SBR1031	f__A4b	g__A4b	0.00102272	0.00240405	0	0	0	0	0.000532249	0	0.00160789	0.000594334	0.0046477	0.00965717	0	0.00257069	0.00831567	0.00540861	0.00761585	0.000371316	0.00524541	0	0.00977199	0.00350718	0	0.00821297	0.00569414	0.00948063	0	0	0.00042732	0.000831808	0	0	0.00143062	0	0	0	0	0	0	0.000304792	0	0	0.000117539
ASV_123	d__Bacteria	p__Acidobacteriota	c__Acidobacteriae	o__Acidobacteriales	f__uncultured	g__uncultured	0.00102133	0.00440844	0	0	0	0	0	0	0	0	0	0	0	0	0	0	0	0	0	0	0	0	0	0	0	0	0	0	0	0	0	0	0	0	0	0	0	0	0	0	0	0	0
ASV_124	d__Bacteria	p__Acidobacteriota	c__Blastocatellia	o__Blastocatellales	f__Blastocatellaceae		0.00101458	0.00241434	0	0	0	0	0	0	0	0	0	0	0	0	0	0	0	0	0	0	0	0	0.000787526	0	0	0	0	0	0	0	0	0	0	0	0	0	0	0	0	0	0	0	0
ASV_125	d__Bacteria	p__Bacteroidota	c__Bacteroidia	o__Cytophagales	f__Spirosomaceae	g__Pseudarcicella	0.00101373	0.0057377	0	0	0	0	0	0	0	0	0	0	0	0	0	0	0	0	0	0	0	0	0	0	0	0	0	0	0	0	0	0	0	0	0	0	0	0	0	0	0	0	0
ASV_126	d__Bacteria	p__Acidobacteriota	c__Blastocatellia	o__Blastocatellales	f__Blastocatellaceae	g__Blastocatella	0.00100309	0.00205065	0	0.000800598	0	0	0.000338704	0	0.00171508	0.00046226	0	0	0.000870133	0	0	0.000989381	0	0	0	0	0	0	0.00378012	0	0	0	0	0	0.00128196	0	0	0	0	0	0	0.00119035	0	0	0	0.000281347	0	0	0
ASV_127	d__Bacteria	p__Actinobacteriota					0.000998481	0.00306536	0	0	0	0	0	0	0	0	0	0	0	0	0	0	0	0	0	0	0	0	0	0	0	0	0	0	0	0	0	0	0	0	0	0	0	0	0	0	0	0	0
ASV_128	d__Bacteria	p__Proteobacteria	c__Alphaproteobacteria	o__Caulobacterales	f__Hyphomonadaceae	g__Hirschia	0.000996612	0.00157884	0.00240746	0.00101409	0.002331	0.00100267	0.00120966	0.00279001	0	0.00118867	0	0	0	0	0	0	0	0.000696217	0	0	0	0	0	0	0	0	0.00531228	0.00183411	0.00313368	0.00557312	0.0023943	0.00313808	0.00482833	0.00288878	0	0.00746672	0.00364964	0	0.00163394	0.00114883	0	0.00442263	0.00171607
ASV_129	d__Bacteria	p__Proteobacteria	c__Alphaproteobacteria	o__Rhodobacterales	f__Rhodobacteraceae		0.000992836	0.00238521	0	0.00176132	0	0	0	0	0	0	0.00316044	0	0.0029367	0	0.00211968	0.00052767	0.00206532	0	0.00562008	0.0055669	0.00352877	0.0154995	0	0.00991221	0.00714027	0.00535862	0	0	0	0	0	0	0	0	0	0	0	0	0	0	0	0	0
ASV_130	d__Bacteria	p__Proteobacteria	c__Alphaproteobacteria	o__Sphingomonadales	f__Sphingomonadaceae	g__Sphingorhabdus	0.000978863	0.00195396	0.0111345	0.00202818	0.00384615	0.00554813	0.00537088	0.00660793	0.00343016	0.00343393	0.00669269	0	0.00663476	0	0.00179358	0.00197876	0	0.00102112	0	0	0	0	0	0	0	0	0	0	0	0	0	0	0	0	0	0	0	0	0	0	0	0	7.05235e-05
ASV_131	d__Bacteria	p__Actinobacteriota	c__Thermoleophilia	o__Gaiellales	f__uncultured	g__uncultured	0.000966729	0.00246938	0	0	0	0	0	0	0	0	0	0	0	0	0	0	0	0	0	0	0	0	0	0	0	0	0	0	0	0	0	0	0	0	0	0	0	0	0.000535257	0	0	0.00116641	0.000305602
ASV_132	d__Bacteria	p__Bacteroidota	c__Bacteroidia	o__Cytophagales	f__Microscillaceae	g__OLB12	0.00096534	0.00139328	0.00401244	0.00491033	0.0025641	0.00588235	0.00401606	0.0020558	0.00300139	0.00475467	0.00167317	0	0	0	0	0	0	0	0	0.00148451	0	0.0026021	0	0	0	0	0.00330223	0.00115481	0.00420198	0.00141407	0	0	0.00241416	0.00204622	0.0015949	0.00302998	0.00338259	0	0.00135223	0.00084404	0	0.00379082	0.000822774
ASV_133	d__Bacteria	p__Proteobacteria	c__Alphaproteobacteria				0.000965189	0.00345825	0	0	0	0	0	0	0	0	0	0	0.0253426	0	0.000815262	0.0011213	0.00413063	0	0.00209816	0.00983485	0.00651466	0.00395972	0.0102378	0.0113282	0.00234996	0.0100989	0	0	0	0	0	0	0	0	0	0	0	0	0	0	0	0	0
ASV_134	d__Bacteria	p__Deinococcota	c__Deinococci	o__Deinococcales	f__Trueperaceae	g__Truepera	0.000959376	0.00326866	0	0	0	0	0	0	0	0	0	0	0	0.00199943	0	0	0	0	0	0	0	0	0	0	0	0	0	0	0	0	0	0	0	0	0	0	0	0	0	0	0	0	0
ASV_135	d__Bacteria	p__Nitrospirota	c__Nitrospiria	o__Nitrospirales	f__Nitrospiraceae	g__Nitrospira	0.000956303	0.00256631	0	0	0	0	0	0	0	0	0	0	0	0	0	0	0	0	0	0	0	0	0	0	0	0	0.00265614	0.0078799	0	0	0.0182723	0.00156904	0.0033083	0.00938854	0	0.00746672	0.00329357	0	0.00228188	0.00227422	0	0.00578344	0.0020922
ASV_136	d__Bacteria	p__Actinobacteriota	c__Acidimicrobiia	o__Microtrichales	f__Ilumatobacteraceae	g__CL500-29_marine_group	0.000947608	0.00169511	0	0	0	0	0	0	0	0	0	0	0	0	0	0	0	0	0	0	0	0	0	0	0	0	0.00315865	0.00230963	0.0007122	0.0017468	0.00163821	0.00435844	0.00402361	0.0045739	0.00212653	0.00205605	0.00436176	0	0.00225371	0	0	0.00145801	0.00369073
ASV_137	d__Bacteria	p__Proteobacteria	c__Alphaproteobacteria	o__Rhodobacterales	f__Rhodobacteraceae		0.000946237	0.00217717	0.00260809	0	0	0.00153743	0.00261286	0.00499266	0	0.000594334	0	0	0.00250163	0	0	0.00118726	0	0	0.00104908	0	0	0	0	0	0	0	0	0	0	0	0	0	0	0	0	0	0	0	0	0	0	0	0
ASV_138	d__Bacteria	p__Proteobacteria	c__Alphaproteobacteria	o__Sphingomonadales	f__Sphingomonadaceae		0.000945022	0.002135	0.00220684	0.00106746	0	0.00247326	0.00164513	0.00234949	0.00128631	0	0	0	0	0	0	0	0	0	0	0	0	0	0	0	0	0	0.00193826	0	0	0	0	0	0	0	0	0	0	0	0	0	0	0	0
ASV_139	d__Bacteria	p__Bacteroidota	c__Bacteroidia	o__Chitinophagales	f__Chitinophagaceae	g__Ferruginibacter	0.000935641	0.00319095	0	0	0	0	0	0	0	0	0	0	0	0	0	0	0	0	0	0	0	0	0	0	0	0	0	0	0	0	0	0	0	0	0	0	0	0	0	0	0	0	0
ASV_140	d__Bacteria	p__Acidobacteriota	c__Acidobacteriae	o__Bryobacterales	f__Bryobacteraceae	g__Bryobacter	0.000933696	0.00100198	0	0.000693851	0.0018648	0.000868984	0.00116127	0.000734214	0.00225105	0.00145282	0.00167317	0	0	0	0	0	0	0	0	0	0	0	0	0	0	0	0.00323044	0.00176618	0.0021366	0.00182998	0.00245731	0.00244073	0.00169886	0.00228695	0.00276449	0.00248891	0.00320456	0	0.0031552	0.00114883	0.00277546	0.00228421	0.00192764
ASV_141	d__Bacteria	p__Actinobacteriota	c__Thermoleophilia	o__Gaiellales	f__uncultured	g__uncultured	0.00093257	0.00231349	0	0	0	0	0	0	0	0	0	0	0.000978899	0	0.000978314	0.000791505	0	0.00041773	0	0	0	0	0.00141755	0	0	0	0	0	0	0	0	0	0	0	0	0	0	0	0	0	0	0	0
ASV_142	d__Bacteria	p__Proteobacteria	c__Gammaproteobacteria	o__Acidiferrobacterales	f__Acidiferrobacteraceae	g__Sulfurifustis	0.000929163	0.00400504	0.000601866	0.000480359	0	0	0.000774181	0	0.000750348	0.000528297	0	0	0	0	0	0	0	0	0	0	0	0	0	0	0	0	0	0.000543441	0.00042732	0	0.000567072	0	0	0.00060183	0	0	0.000712124	0	0	0.00750258	0.000832639	0	0
ASV_143	d__Bacteria	p__Proteobacteria	c__Alphaproteobacteria	o__Rhodobacterales	f__Rhodobacteraceae		0.000927238	0.00222574	0	0	0	0.000668449	0.000870954	0	0	0	0	0	0.00685229	0	0.00195663	0.00488094	0.00593778	0	0.00179843	0.00593802	0	0.00418599	0	0.009629	0.00234996	0.0127782	0	0	0	0	0	0	0	0	0	0	0	0	0	0.00264935	0	0	0
ASV_144	d__Bacteria	p__Proteobacteria	c__Alphaproteobacteria	o__Sphingomonadales	f__Sphingomonadaceae	g__Novosphingobium	0.000926139	0.00172344	0.00391213	0.00507045	0.00384615	0.00314171	0.00469347	0.00293686	0	0.00118867	0	0	0	0	0	0	0	0	0	0	0	0	0	0	0.00361533	0	0	0.000883092	0	0	0	0	0	0	0	0.00313819	0	0	0	0.000609585	0	0.00238142	0.000634712
ASV_145	d__Bacteria	p__Proteobacteria	c__Alphaproteobacteria	o__Rhizobiales	f__Rhizobiaceae	g__Allorhizobium-Neorhizobium-Pararhizobium-Rhizobium	0.000920527	0.00180707	0	0	0	0	0	0.00190896	0	0	0	0	0.00445943	0	0.00130442	0.00204472	0.00167807	0	0	0	0	0	0.00425264	0.00453129	0	0.0010305	0	0	0	0	0	0	0	0	0	0	0	0	0	0	0	0	0
ASV_146	d__Bacteria	p__Proteobacteria	c__Alphaproteobacteria	o__Sphingomonadales	f__Sphingomonadaceae	g__Sphingorhabdus	0.000916072	0.00285531	0.00260809	0.0057643	0.00407925	0.00160428	0.00120966	0	0.00107193	0.00204715	0.00260271	0	0.0224059	0	0.0018751	0.00652991	0.00193623	0.000742632	0.00067441	0.00278345	0	0.00135762	0.0116554	0.00538091	0.00244035	0	0	0	0	0	0	0	0	0	0	0	0	0	0	0	0	0	0
ASV_147	d__Bacteria	p__Proteobacteria	c__Alphaproteobacteria	o__Sphingomonadales	f__Sphingomonadaceae	g__Novosphingobium	0.000915506	0.00158666	0.010332	0.00475021	0.00361305	0.00274064	0.0024677	0.0030837	0	0.00151885	0	0	0	0	0	0	0	0	0	0	0	0	0	0	0	0	0.00251256	0.00142653	0.00235026	0	0.00359146	0	0	0	0	0.00302998	0	0	0	0	0	0.00213841	0.000258586
ASV_148	d__Bacteria	p__Gemmatimonadota	c__Gemmatimonadetes	o__Gemmatimonadales	f__Gemmatimonadaceae	g__Gemmatimonas	0.000910174	0.00306532	0	0	0	0	0	0	0	0.000264148	0	0	0	0	0	0	0	0	0	0	0	0	0	0	0	0	0	0	0	0	0	0	0	0	0	0	0	0	0	0	0	0	0
ASV_149	d__Bacteria	p__Proteobacteria	c__Alphaproteobacteria	o__Rhizobiales	f__Xanthobacteraceae	g__uncultured	0.000909857	0.00165232	0	0	0.00128205	0	0	0	0	0.000594334	0.0022309	0.0057943	0.0013052	0	0.00391326	0.0019128	0.00180715	0.000556974	0.00524541	0.0070514	0.00542888	0.00610929	0	0	0.00424801	0.00741962	0	0.00129067	0.00185172	0.00124771	0	0	0.00143062	0.00180549	0.00180755	0.00216427	0	0	0	0.00157085	0	0.00106921	0.000634712
ASV_150	d__Bacteria	p__Actinobacteriota	c__Actinobacteria	o__Frankiales	f__Sporichthyaceae	g__Sporichthyaceae	0.000901362	0.00522764	0	0	0	0	0	0	0	0	0	0	0	0	0	0	0	0	0	0	0	0	0	0	0	0	0	0	0	0	0	0	0	0	0	0	0	0	0	0	0	0	0
ASV_151	d__Bacteria	p__Proteobacteria	c__Alphaproteobacteria	o__Sphingomonadales	f__Sphingomonadaceae	g__uncultured	0.000895406	0.00167873	0.00722239	0.00149445	0	0.00274064	0.00304834	0.00631424	0.0015007	0.00092452	0.00427589	0	0	0	0	0	0	0	0	0	0	0	0	0	0	0	0	0	0	0	0	0	0	0	0	0	0	0	0	0	0	0	0
ASV_152	d__Bacteria	p__Chloroflexi	c__Anaerolineae	o__Caldilineales	f__Caldilineaceae		0.000884362	0.00260759	0.00240746	0	0	0.00200535	0.000822567	0	0	0	0.00855178	0.0115886	0.00348053	0	0.00122289	0.00323198	0.00116174	0.000556974	0.0162608	0.00334014	0.00597177	0.00373345	0	0	0.00497108	0.00927453	0	0	0	0	0	0	0	0	0	0	0	0	0	0	0	0	0
ASV_153	d__Bacteria	p__Bacteroidota	c__Bacteroidia	o__Flavobacteriales	f__Flavobacteriaceae	g__Flavobacterium	0.000879918	0.00161247	0.00190591	0.00667165	0.0034965	0.00374332	0.00435477	0.0030837	0.00257262	0.00528297	0	0	0	0.000856898	0	0	0	0	0	0	0	0	0	0	0	0	0	0	0.00156684	0.00199634	0.00163821	0.00523013	0.00187768	0	0	0.00173141	0	0	0	0.000914377	0.0036081	0.00218701	0.000305602
ASV_154	d__Bacteria	p__Bacteroidota	c__Bacteroidia	o__Cytophagales	f__Spirosomaceae	g__Arcicella	0.000871996	0.00172523	0	0	0.0020979	0	0	0	0	0	0	0	0.0039156	0	0	0.00105534	0	0	0.000599475	0.000927816	0	0.000791945	0.00252008	0.00311526	0	0	0	0	0	0.000499085	0	0	0	0	0	0	0	0	0	0	0	0	0
ASV_155	d__Bacteria	p__Nitrospirota	c__Nitrospiria	o__Nitrospirales	f__Nitrospiraceae	g__Nitrospira	0.000871062	0.00253674	0	0	0	0	0	0	0	0	0	0	0	0	0	0	0	0	0	0	0	0.000113135	0	0	0	0	0.0143575	0.00849127	0	0	0.0107744	0	0	0.00686086	0	0	0.00970269	0	0.00859228	0.000539248	0	0	0.00251534
ASV_156	d__Bacteria	p__Actinobacteriota	c__Actinobacteria				0.000863327	0.00190181	0	0	0	0	0.000822567	0	0	0.00138678	0	0.0120715	0	0	0	0	0	0	0	0	0.00488599	0	0	0	0.00334418	0	0	0	0.00292002	0.0034936	0	0.00662483	0.00286123	0	0.00318979	0	0	0	0	0.000750258	0	0.00155521	0.000963821
ASV_157	d__Bacteria	p__Acidobacteriota	c__Blastocatellia	o__Blastocatellales	f__Blastocatellaceae	g__Blastocatella	0.000860596	0.00338617	0	0	0	0	0	0	0	0	0	0	0	0	0	0	0	0	0	0	0	0	0	0	0	0	0	0	0	0	0.000882112	0	0	0	0	0	0	0	0	0	0	0	0
ASV_158	d__Bacteria	p__Bacteroidota	c__Bacteroidia	o__Chitinophagales	f__Chitinophagaceae	g__Ferruginibacter	0.000851924	0.00496514	0	0.0013877	0	0	0	0	0	0	0	0	0	0	0	0	0	0	0	0	0	0	0	0	0	0	0	0	0	0	0	0	0	0	0	0	0	0	0	0	0	0	0
ASV_159	d__Bacteria	p__Proteobacteria	c__Alphaproteobacteria	o__Rhizobiales	f__A0839	g__A0839	0.00085144	0.00203378	0.000802488	0.000426985	0.0013986	0.000668449	0.00116127	0.0020558	0.000535963	0.000594334	0.00353226	0.0057943	0	0	0.00595141	0.00290218	0.00658319	0	0.00621956	0.00389683	0.00814332	0.00192329	0.000945031	0	0.00415763	0.0121599	0	0	0.00092586	0	0	0	0.000357654	0	0	0	0	0	0	0	0	0	0.000235078
ASV_160	d__Bacteria	p__Firmicutes	c__Clostridia	o__Clostridiales	f__Clostridiaceae	g__Clostridium_sensu_stricto_13	0.00084959	0.00155926	0	0	0.000699301	0	0.000290318	0.000440529	0	0.000594334	0	0	0	0	0	0.000593628	0	0	0	0	0.0111292	0.00045254	0	0	0	0	0.000789663	0.00196997	0.00099708	0.00158044	0.00107114	0.00540446	0.00169886	0	0.00116959	0	0.0011572	0	0.000676113	0	0.00277546	0.00116641	0.000681727
ASV_161	d__Bacteria	p__Nitrospirota	c__Nitrospiria	o__Nitrospirales	f__Nitrospiraceae	g__Nitrospira	0.000841974	0.00297137	0	0	0	0	0	0	0	0	0	0	0	0	0	0	0.0072286	0.0227431	0	0	0	0	0	0	0	0	0	0.002921	0.00348978	0.00232906	0.00428454	0.0013947	0.00491774	0.00228695	0.00457204	0.00194784	0	0	0	0.000304792	0	0.00170101	0.00145749
ASV_162	d__Bacteria	p__Actinobacteriota	c__Acidimicrobiia	o__Microtrichales	f__Ilumatobacteraceae	g__CL500-29_marine_group	0.000841532	0.00227858	0	0	0	0	0	0	0	0	0	0	0	0	0	0	0	0	0	0	0	0	0	0	0	0	0	0	0	0	0	0	0	0	0	0	0	0	0	0	0	0	0
ASV_163	d__Bacteria	p__Actinobacteriota	c__Actinobacteria	o__Frankiales	f__Sporichthyaceae	g__Longivirga	0.000841238	0.00158162	0.000902799	0	0.00104895	0	0	0	0	0.000858482	0	0	0.0016315	0	0	0	0	0	0.00232297	0	0.00352877	0.00203643	0	0	0.00289226	0.00247321	0	0	0.00327612	0.00307769	0	0	0	0	0	0	0	0	0	0.000562693	0.00721621	0.00102061	0
ASV_164	d__Bacteria	p__Proteobacteria	c__Alphaproteobacteria	o__Rhodobacterales	f__Rhodobacteraceae		0.000836457	0.00185716	0	0.000800598	0.00198135	0.0032754	0.00193545	0	0	0.000858482	0	0	0.00152273	0	0	0	0	0	0.00209816	0.00463908	0	0.00588302	0	0.00396488	0.00189805	0.00309151	0	0	0	0	0	0	0	0	0	0	0	0	0	0	0	0	0
ASV_165	d__Bacteria	p__Deinococcota	c__Deinococci	o__Deinococcales	f__Deinococcaceae	g__uncultured	0.000833287	0.00287342	0	0	0.00174825	0.00160428	0.000677408	0.00146843	0	0	0	0	0.00271916	0.00371322	0.00350563	0.000857463	0.00206532	0	0.000449607	0.00148451	0.00597177	0.00181016	0.0141755	0.0220901	0	0.00288541	0	0	0	0	0	0	0	0	0	0	0	0	0	0	0	0	0
ASV_166	d__Bacteria						0.00082921	0.00767063	0	0	0	0	0	0	0	0	0	0	0	0	0	0	0	0	0	0	0	0	0	0	0	0	0	0	0	0	0	0	0	0	0	0	0	0	0	0	0	0	0
ASV_167	d__Bacteria	p__Proteobacteria	c__Alphaproteobacteria	o__Rhizobiales	f__Methyloligellaceae	g__Methyloligellaceae	0.0008292	0.00188052	0	0.000320239	0	0	0	0	0	0.000528297	0	0.00965717	0.00108767	0	0.000815262	0	0.000516329	0.00269204	0.00367179	0.00222676	0.00217155	0	0.00063002	0	0.00198843	0.00185491	0.000358938	0.000679302	0	0	0.000378048	0	0	0	0	0	0	0	0.000647942	0.000445466	0	0.000534603	0.000470157
ASV_168	d__Bacteria	p__Actinobacteriota	c__Acidimicrobiia	o__Microtrichales	f__Ilumatobacteraceae	g__Ilumatobacter	0.000828328	0.00137717	0	0.00240179	0	0.000802139	0	0	0	0	0	0	0	0	0.00228273	0.00422136	0.0036143	0.00181016	0.00314725	0.00315457	0	0.00248897	0	0	0	0.00350371	0	0	0.00185172	0	0	0	0.00232475	0	0	0	0	0	0	0.00201632	0	0.00131221	0.00126942
ASV_169	d__Bacteria	p__Actinobacteriota	c__Acidimicrobiia	o__IMCC26256	f__IMCC26256	g__IMCC26256	0.000827395	0.00173491	0	0	0	0	0	0	0	0.000990557	0	0.00869145	0	0	0	0.000725546	0.00167807	0.00120678	0.00112402	0.00426795	0.00570033	0	0	0	0.00316341	0	0	0	0.0010683	0.00124771	0	0	0.00259299	0	0	0	0	0	0	0.000539248	0.00444074	0	0
ASV_170	d__Bacteria	p__Bacteroidota	c__Bacteroidia	o__Sphingobacteriales	f__NS11-12_marine_group	g__NS11-12_marine_group	0.000823519	0.0052243	0	0	0	0	0	0	0	0	0	0	0	0	0	0	0	0	0	0	0	0	0	0	0	0	0	0	0	0	0	0	0	0	0	0	0	0	0	0	0	0	0
ASV_171	d__Bacteria	p__Actinobacteriota	c__MB-A2-108	o__MB-A2-108	f__MB-A2-108	g__MB-A2-108	0.00082141	0.00271369	0	0	0	0	0	0	0	0	0.000743633	0	0	0	0	0	0	0.00125319	0.00119895	0.00167007	0.00380022	0	0	0	0.000813449	0	0	0	0	0	0	0	0	0	0	0	0	0	0	0.00400919	0	0	0
ASV_172	d__Bacteria	p__Proteobacteria	c__Alphaproteobacteria	o__Rhodobacterales	f__Rhodobacteraceae		0.00082137	0.00295101	0	0	0	0	0	0	0	0	0	0	0.021427	0.00942588	0.00171205	0.00771717	0.00283981	0.00111395	0	0	0	0.00362032	0.0130729	0	0	0.00288541	0	0	0	0	0	0	0	0	0	0	0	0	0	0	0	0	0
ASV_173	d__Bacteria	p__Proteobacteria	c__Alphaproteobacteria	o__Caulobacterales	f__Hyphomonadaceae	g__UKL13-1	0.000816922	0.00249555	0	0	0	0	0	0	0	0	0	0	0	0	0	0	0	0	0	0	0	0	0	0	0	0	0	0	0	0	0	0	0	0	0	0	0	0	0	0	0	0	0
ASV_174	d__Bacteria	p__Proteobacteria	c__Alphaproteobacteria	o__Rhizobiales	f__A0839	g__A0839	0.000814084	0.00141381	0.00200622	0.00202818	0	0.00113636	0.00125804	0.00352423	0	0	0.00501952	0	0.00184903	0	0.00505462	0.00230855	0.00451788	0.00143885	0.00232297	0.00241232	0	0.00475167	0	0.00679694	0.00253073	0.00412201	0	0	0.00270636	0.00133089	0	0	0.00107296	0	0.00170122	0	0	0	0	0.000679921	0	0	0.000493665
ASV_175	d__Bacteria	p__Proteobacteria	c__Alphaproteobacteria	o__Sphingomonadales	f__Sphingomonadaceae	g__Sphingorhabdus	0.000808042	0.0020794	0	0	0	0	0.00517734	0.00660793	0	0	0.00408998	0.00965717	0.00500326	0	0.00741888	0.00685971	0.0080031	0.00208865	0.0021731	0	0	0	0	0	0	0.00680132	0	0	0	0	0	0	0	0	0	0	0	0	0	0	0	0	0
ASV_176	d__Bacteria	p__Nitrospirota	c__Nitrospiria	o__Nitrospirales	f__Nitrospiraceae	g__Nitrospira	0.000806155	0.00219201	0	0	0	0	0	0	0	0	0.00185908	0	0	0	0	0	0	0	0.00224803	0.0070514	0.00841477	0.0106347	0	0	0	0	0.00186648	0	0	0	0	0	0	0	0	0	0	0	0	0	0	0	0
ASV_177	d__Bacteria	p__Actinobacteriota	c__Actinobacteria	o__Pseudonocardiales	f__Pseudonocardiaceae	g__Pseudonocardia	0.000805996	0.00384832	0	0	0	0	0	0	0	0	0	0	0	0	0	0	0	0	0	0	0	0	0	0	0	0	0	0	0	0	0	0	0	0	0	0	0	0	0	0	0	0	0
ASV_178	d__Bacteria	p__Bacteroidota	c__Bacteroidia	o__Flavobacteriales	f__Flavobacteriaceae	g__Flavobacterium	0.000802449	0.00513281	0	0	0	0	0	0	0	0	0	0	0	0.00885461	0.00285342	0	0	0	0	0	0	0	0.0154355	0.0458794	0	0	0	0	0	0	0	0	0	0	0	0	0	0	0	0	0	0	0
ASV_179	d__Bacteria	p__Gemmatimonadota	c__Gemmatimonadetes	o__Gemmatimonadales	f__Gemmatimonadaceae	g__Gemmatimonas	0.000798185	0.00187087	0	0.000587105	0	0	0	0	0	0	0	0	0.00304546	0	0	0.00131917	0	0	0.000749344	0.00519577	0.00787188	0.00871139	0.00519767	0.0101954	0	0	0	0	0.00078342	0.000415904	0	0	0.00160944	0	0	0	0	0	0	0.00100816	0	0	0.000799267
ASV_180	d__Bacteria	p__Actinobacteriota	c__MB-A2-108	o__MB-A2-108	f__MB-A2-108	g__MB-A2-108	0.000797354	0.00191933	0	0	0	0	0	0	0	0	0	0	0	0	0	0	0	0	0	0	0	0	0	0	0	0	0.00086145	0.00169825	0.00313368	0.00440858	0.00126016	0.00662483	0.00357654	0.00156476	0.00170122	0.00194784	0.00195834	0	0.00135223	0.000304792	0	0.00126361	0.00185712
ASV_181	d__Bacteria	p__Bacteroidota	c__Bacteroidia	o__Cytophagales	f__Microscillaceae	g__Ohtaekwangia	0.00079683	0.00127792	0.00110342	0.0021883	0.0013986	0.00360963	0.00416122	0.0020558	0.00385893	0.00627353	0.0022309	0	0	0	0	0	0	0	0	0.000927816	0	0	0	0	0.000723066	0	0	0	0.00163806	0.0039095	0.00031504	0.0013947	0	0	0.00329612	0.00129856	0	0	0	0.00112539	0.00499584	0.00199261	0.000611204
ASV_182	d__Bacteria	p__Proteobacteria	c__Alphaproteobacteria				0.000791677	0.00101189	0.00170529	0.00122758	0.0025641	0.00140374	0.00164513	0	0	0.00125471	0.00408998	0.00386287	0.000870133	0	0.000896788	0.00158301	0.00103266	0.000510559	0.00209816	0.00296901	0.00352877	0.00497794	0.000945031	0.00198244	0.00262111	0	0.00150754	0	0	0	0.000693088	0	0.00116237	0	0	0	0	0	0	0.000609585	0	0.000388802	0.000470157
ASV_183	d__Bacteria	p__Bacteroidota	c__Bacteroidia	o__Sphingobacteriales	f__NS11-12_marine_group	g__NS11-12_marine_group	0.000791598	0.00119664	0.00361119	0.00320239	0.0044289	0.00367647	0.00169352	0.00337739	0.00278701	0.00435845	0.00204499	0	0	0	0	0	0	0	0	0	0	0.00124448	0	0	0.000813449	0	0.00186648	0.00251342	0.00135318	0.000914989	0.00296138	0	0.00107296	0.00240732	0.0015949	0.00346283	0.00178031	0	0.00126771	0.000539248	0	0.00393663	0.00103434
ASV_184	d__Bacteria	p__Chloroflexi	c__Anaerolineae	o__SBR1031	f__A4b	g__A4b	0.000791163	0.00295233	0	0	0	0.000534759	0.000338704	0	0	0	0	0.00386287	0.00304546	0	0.0136964	0.00283622	0.0206532	0	0.00299738	0.00334014	0	0.0045254	0	0	0.00397686	0.0117477	0	0	0	0	0	0	0	0	0	0	0	0	0	0	0	0	0
ASV_185	d__Bacteria	p__Bacteroidota	c__Bacteroidia	o__Chitinophagales	f__Chitinophagaceae	g__Ferruginibacter	0.000787706	0.00163139	0	0	0	0	0	0	0	0	0	0	0	0	0	0	0	0	0	0	0	0	0	0	0	0	0.00739411	0	0	0	0.00100813	0	0	0	0	0	0.00195834	0	0.00154943	0.000750258	0	0	0.000822774
ASV_186	d__Bacteria	p__Proteobacteria	c__Alphaproteobacteria	o__Sphingomonadales	f__Sphingomonadaceae	g__Sphingorhabdus	0.000785392	0.00235363	0	0	0	0	0.000725795	0	0	0	0	0	0.00184903	0	0.00122289	0.000725546	0.00167807	0.00116036	0	0	0	0	0.00425264	0	0	0	0	0	0	0	0	0	0	0	0	0	0	0	0	0	0	0	0
ASV_187	d__Bacteria	p__Proteobacteria	c__Alphaproteobacteria	o__Rhizobiales	f__Beijerinckiaceae	g__alphaI_cluster	0.000783081	0.00159696	0.000601866	0	0	0.00040107	0	0	0	0.00145282	0	0	0	0	0	0	0	0	0.000824279	0.0035257	0.00407166	0	0	0	0.00298265	0.00247321	0	0	0.00292002	0.00415904	0	0.0097629	0.00223534	0	0.0036151	0.00378747	0.00240342	0	0.000873313	0	0.00499584	0.00208981	0.000446649
ASV_188	d__Bacteria	p__Chloroflexi	c__KD4-96	o__KD4-96	f__KD4-96	g__KD4-96	0.000778616	0.00218828	0	0	0	0	0	0	0	0	0	0	0	0	0	0	0	0	0	0	0	0	0	0	0.00388648	0	0	0	0.00584004	0.00682083	0	0.0162134	0.00312947	0	0.00531632	0.00205605	0.00151326	0	0	0	0	0.000972006	0.000446649
ASV_189	d__Bacteria	p__Proteobacteria	c__Alphaproteobacteria	o__Sphingomonadales	f__Sphingomonadaceae	g__Sphingorhabdus	0.000776327	0.00148286	0.00391213	0.00101409	0.00407925	0.0013369	0.0010645	0.00220264	0.00128631	0.00092452	0.00148727	0	0.0061997	0	0.00546225	0.00547457	0.00645411	0.000881875	0.00187336	0.00222676	0	0.00090508	0.00252008	0.00538091	0.00117498	0.00288541	0	0	0	0.000582266	0	0	0.00107296	0	0	0	0	0	0	0.000328238	0	0	0.000376125
ASV_190	d__Bacteria	p__Chloroflexi	c__Anaerolineae	o__RBG-13-54-9	f__RBG-13-54-9	g__RBG-13-54-9	0.000773764	0.00202147	0	0	0	0	0	0	0	0	0	0	0	0	0	0	0	0	0	0	0	0	0	0	0	0	0	0	0	0	0	0	0	0	0	0	0	0	0	0	0	0	0
ASV_191	d__Bacteria	p__Proteobacteria	c__Alphaproteobacteria	o__Sphingomonadales	f__Sphingomonadaceae	g__Sphingopyxis	0.000771106	0.00181331	0	0	0	0	0.00183868	0.00543319	0	0	0	0	0.00402436	0.0114253	0.00146747	0.00699162	0.00296889	0.00403806	0.0043462	0	0	0	0	0	0.00180766	0.00350371	0	0	0	0	0	0	0	0	0	0	0	0	0	0.00124261	0	0	0
ASV_192	d__Bacteria	p__Deinococcota	c__Deinococci	o__Deinococcales	f__Trueperaceae	g__Truepera	0.000765114	0.00155938	0	0.00192143	0	0.00180481	0.000677408	0	0.000750348	0.000594334	0	0	0	0	0	0.000659587	0	0	0	0	0	0.00135762	0	0	0	0.000824402	0	0	0.00085464	0	0	0	0.0013412	0	0	0.00108213	0	0	0	0	0	0.000777605	0.000517172
ASV_193	d__Bacteria	p__Bacteroidota	c__Bacteroidia	o__Flavobacteriales	f__Flavobacteriaceae	g__Flavobacterium	0.000763587	0.00199646	0.00692146	0.00133433	0.00512821	0.00300802	0.00411284	0.0117474	0.00546682	0.00607541	0.00557724	0.00724288	0	0	0	0.00052767	0	0.000696217	0.00104908	0	0	0	0	0	0	0	0	0	0	0	0	0	0	0	0	0	0	0	0	0	0	0	0
ASV_194	d__Bacteria	p__Deinococcota	c__Deinococci	o__Deinococcales	f__Trueperaceae	g__Truepera	0.000761862	0.00336514	0	0.00101409	0	0	0	0	0	0	0	0	0	0	0	0	0	0	0	0	0	0	0	0	0	0	0	0	0	0	0	0	0	0	0	0	0	0	0	0	0	0	0
ASV_195	d__Bacteria	p__Bacteroidota	c__Bacteroidia	o__Chitinophagales	f__Chitinophagaceae	g__Dinghuibacter	0.000759748	0.00111468	0.00250777	0.00144108	0	0.0019385	0.00111289	0	0.00267982	0.00416034	0.00148727	0	0	0	0	0	0	0	0.00127389	0.00129894	0	0.00113135	0	0.00113282	0.000723066	0.00288541	0	0	0.00099708	0.0021627	0	0.00313808	0	0	0	0	0	0	0	0	0.00555093	0.000631804	0
ASV_196	d__Bacteria	p__Proteobacteria	c__Alphaproteobacteria	o__Sphingomonadales	f__Sphingomonadaceae	g__Rhizorhapis	0.000758625	0.00217624	0	0	0	0	0	0	0	0	0	0	0	0	0	0	0	0	0	0	0	0	0	0	0	0	0	0	0	0	0	0	0	0	0	0	0	0	0	0	0	0	0
ASV_197	d__Bacteria	p__Actinobacteriota					0.000758328	0.00191991	0	0	0	0	0	0	0	0	0	0	0	0	0	0	0	0	0	0	0	0	0	0	0	0	0	0	0	0	0	0	0	0	0	0	0	0	0	0	0	0	0
ASV_198	d__Bacteria	p__Gemmatimonadota	c__Gemmatimonadetes	o__Gemmatimonadales	f__Gemmatimonadaceae	g__Gemmatimonas	0.000756581	0.00231081	0	0	0	0	0	0	0	0	0	0	0.00848379	0	0.00774499	0.00620012	0.00929392	0	0	0.00445352	0.0105863	0.00407286	0.00882029	0.00651374	0	0.00267931	0	0	0	0	0	0	0	0	0	0	0	0	0	0	0	0	0
ASV_199	d__Bacteria	p__Deinococcota	c__Deinococci	o__Deinococcales	f__Trueperaceae	g__Truepera	0.000755122	0.0032127	0	0	0	0	0	0	0	0	0	0	0	0	0	0	0	0	0	0	0	0	0	0	0	0	0	0	0	0	0	0	0	0	0	0	0	0	0	0	0	0	0
ASV_200	d__Bacteria	p__Chloroflexi	c__Anaerolineae	o__SBR1031	f__A4b	g__A4b	0.0007541	0.00232762	0	0	0.00174825	0	0.0014032	0	0	0.00191508	0.00353226	0	0.003263	0.00599829	0.0145117	0.00751929	0.00748677	0	0	0	0	0	0.00173256	0.00708015	0	0.00968673	0	0	0	0	0	0	0	0	0	0	0	0	0	0.00042202	0	0	0
ASV_201	d__Bacteria	p__Actinobacteriota	c__Acidimicrobiia	o__Microtrichales	f__Ilumatobacteraceae	g__Ilumatobacter	0.000752846	0.00232429	0	0	0	0	0	0	0	0	0	0	0.00837503	0	0.000815262	0.00105534	0.00103266	0	0	0	0	0	0.00173256	0	0	0	0	0	0	0	0	0	0	0	0	0	0	0	0	0	0	0	0
ASV_202	d__Bacteria	p__Gemmatimonadota	c__Gemmatimonadetes	o__Gemmatimonadales	f__Gemmatimonadaceae	g__uncultured	0.00075226	0.00167642	0.000401244	0	0	0	0	0.000440529	0.000535963	0.000726408	0.00130136	0	0	0	0	0	0	0	0	0	0	0	0	0	0	0	0	0.00108688	0.00370344	0.00440858	0.000441056	0.012378	0.00169886	0	0.00297714	0.00519424	0.000712124	0	0	0.000914377	0.00333056	0.00456843	0.000822774
ASV_203	d__Bacteria	p__Chloroflexi	c__KD4-96	o__KD4-96	f__KD4-96	g__KD4-96	0.000750604	0.00292312	0	0	0	0	0	0	0	0	0	0	0	0	0	0	0	0	0	0.00408239	0	0	0	0	0.00343456	0	0	0	0.00548394	0.011479	0	0.0210948	0.0019671	0	0.00148857	0.00422032	0	0	0	0	0.0124896	0.00223561	0.00032911
ASV_204	d__Bacteria	p__Actinobacteriota	c__Acidimicrobiia	o__Microtrichales	f__Ilumatobacteraceae		0.000750066	0.00151015	0.00140435	0	0.0013986	0.00187166	0.000870954	0	0.00214385	0.00191508	0.00130136	0.00482859	0.0006526	0	0	0	0	0.000974704	0.00299738	0.00241232	0	0	0	0	0.00406725	0	0	0	0.00056976	0.000914989	0	0.00313808	0	0	0.00170122	0	0	0	0	0.000328238	0	0	0.000493665
ASV_205	d__Bacteria	p__Bacteroidota	c__Bacteroidia	o__Flavobacteriales	f__Flavobacteriaceae	g__Flavobacterium	0.000749948	0.00202914	0.00120373	0	0	0	0.00149998	0.00234949	0	0	0.00316044	0	0	0	0.00146747	0.00131917	0.00271073	0.000649803	0.000599475	0	0	0	0	0.00339847	0	0	0	0	0	0	0	0	0.000536481	0	0	0	0	0	0	0	0	0	0
ASV_206	d__Bacteria	p__Proteobacteria	c__Alphaproteobacteria	o__Rhodobacterales	f__Rhodobacteraceae		0.00074869	0.00205224	0.00320995	0	0.00291375	0.00227273	0	0.00293686	0	0	0	0	0	0	0	0	0	0	0.00269764	0	0	0	0	0	0	0	0	0	0	0	0	0	0	0	0	0.00216427	0	0	0	0	0	0.000777605	0
ASV_207	d__Bacteria	p__Bacteroidota	c__Bacteroidia	o__Bacteroidales	f__Bacteroidetes_vadinHA17	g__Bacteroidetes_vadinHA17	0.000739318	0.00148399	0	0	0.00174825	0	0	0	0	0.00171696	0	0.00289715	0	0	0	0	0	0	0	0	0	0	0	0	0	0	0	0.00149446	0.00220782	0.00116453	0.00126016	0.00348675	0	0	0.00340245	0.000865707	0.000801139	0	0	0.000961268	0.0105468	0.000340202	0
ASV_208	d__Bacteria	p__Firmicutes	c__Clostridia	o__Clostridiales	f__Clostridiaceae	g__Clostridium_sensu_stricto_1	0.000735294	0.00199373	0	0	0	0	0	0	0	0	0	0.00241429	0.00141397	0	0.00114137	0.00105534	0.00193623	0.00204224	0.00247284	0	0	0	0	0	0.00207881	0	0	0	0.00128196	0	0	0	0	0	0.00318979	0	0	0	0	0	0	0.00102061	0
ASV_209	d__Bacteria	p__Bacteroidota	c__Bacteroidia	o__Sphingobacteriales	f__Sphingobacteriaceae	g__Pedobacter	0.000735234	0.0032916	0	0	0	0	0	0	0	0	0	0.00531144	0.00304546	0.0148529	0.0260884	0.00751929	0.00335614	0.000510559	0	0	0	0	0.00393763	0.00113282	0	0	0	0	0	0	0	0	0	0	0	0	0	0	0	0	0	0	0
ASV_210	d__Bacteria	p__Proteobacteria	c__Alphaproteobacteria	o__Sphingomonadales	f__Sphingomonadaceae	g__Novosphingobium	0.000733192	0.0016798	0	0.000266866	0.0002331	6.68449e-05	0.000145159	0	0.000214385	6.60371e-05	0	0	0	0	0	0	0	0	0	0	0	0	0	0	0	0	0.00244078	0.00373616	0.00028488	0.000499085	0.00415853	0	0.000625894	0.00385171	0	0.00140677	0	0	0.00132406	0.000117228	0	0.00145801	0.00032911
ASV_211	d__Bacteria	p__Proteobacteria	c__Alphaproteobacteria	o__Rhizobiales			0.000732965	0.00339292	0	0	0	0	0	0	0	0	0	0	0	0	0	0	0	0	0	0	0	0	0	0	0	0	0	0	0	0	0	0	0	0	0	0	0	0	0.000619771	0	0	0	0
ASV_212	d__Bacteria	p__Chloroflexi	c__KD4-96	o__KD4-96	f__KD4-96	g__KD4-96	0.000729449	0.0028655	0	0	0	0	0.00149998	0	0.00278701	0.00310374	0	0.0106229	0	0	0	0	0	0.00148526	0.00277257	0	0	0	0	0	0.00397686	0	0	0	0	0	0	0	0	0	0	0	0	0	0	0	0	0	0
ASV_213	d__Bacteria	p__Myxococcota	c__Polyangia	o__Polyangiales	f__Polyangiaceae	g__Aetherobacter	0.000722736	0.0029628	0	0	0	0	0	0	0	0	0.0022309	0.01014	0.0180553	0	0.0176097	0.00883847	0.00167807	0	0	0	0.002443	0.00147075	0	0	0	0	0	0	0	0	0	0	0	0	0	0	0	0	0	0	0	0	0
ASV_214	d__Bacteria	p__Bacteroidota	c__Bacteroidia	o__Sphingobacteriales	f__env.OPS_17	g__env.OPS_17	0.000719724	0.00145595	0.00300933	0.00266866	0.0027972	0.0040107	0.00299995	0.00279001	0.00600279	0.00931123	0	0	0	0	0	0	0	0	0	0	0	0	0	0	0.000451916	0	0	0.00156239	0.00220782	0	0	0	0.000625894	0.000962927	0.000744285	0.00129856	0	0	0	0.000187564	0	0.00145801	0.000352618
ASV_215	d__Bacteria	p__Proteobacteria	c__Alphaproteobacteria	o__Sphingomonadales	f__Sphingomonadaceae	g__Novosphingobium	0.000719447	0.00122519	0.00130404	0.00448335	0.00244755	0.000935829	0.000629022	0	0.00300139	0.00204715	0	0	0	0	0	0	0	0	0	0	0	0	0	0	0	0	0.000646088	0.00400788	0.00541272	0.00341041	0.00264634	0	0.00205651	0.00216659	0	0.0032464	0	0	0.000535257	0.000117228	0	0.00179821	0.00086979
ASV_216	d__Bacteria	p__Deinococcota	c__Deinococci	o__Deinococcales	f__Deinococcaceae	g__Deinococcus	0.000718932	0.00527837	0	0	0	0	0	0	0	0	0	0	0	0	0	0	0	0	0	0	0	0	0	0	0	0	0	0	0	0	0	0	0	0	0	0	0	0	0	0	0	0	0
ASV_217	d__Bacteria	p__Bacteroidota	c__Bacteroidia	o__Cytophagales	f__Microscillaceae	g__uncultured	0.000716418	0.00342069	0	0	0	0	0	0	0	0	0	0	0	0	0	0	0	0	0	0	0	0	0	0	0	0	0	0	0	0	0	0	0	0	0	0	0	0	0	0	0	0	0
ASV_218	d__Bacteria	p__Acidobacteriota	c__Blastocatellia	o__Blastocatellales	f__Blastocatellaceae	g__uncultured	0.000712777	0.00261668	0	0.000587105	0.00291375	0	0.000967726	0	0.00364455	0.00092452	0	0	0	0	0	0	0	0	0	0	0	0	0	0	0	0	0	0	0	0	0	0	0	0	0	0	0	0	0	0.0037044	0	0	0
ASV_219	d__Bacteria	p__Proteobacteria	c__Alphaproteobacteria	o__Sphingomonadales	f__Sphingomonadaceae	g__Sphingorhabdus	0.00071148	0.00278126	0	0	0	0	0	0	0	0	0.00371816	0	0.013052	0.0208512	0.00220121	0.00547457	0	0	0	0	0	0.00147075	0.00409513	0.00764656	0	0	0	0	0	0	0	0	0	0	0	0	0	0	0	0.000656476	0	0	0
ASV_220	d__Bacteria	p__Proteobacteria	c__Alphaproteobacteria	o__Reyranellales	f__Reyranellaceae	g__Reyranella	0.000711418	0.00133531	0	0	0	0	0	0	0.00160789	0	0	0	0	0	0	0	0	0	0.00112402	0.00185563	0	0	0	0	0	0	0.00193826	0.00115481	0.00121074	0.00291133	0	0	0.00169886	0	0.00329612	0	0.00302653	0	0.00149308	0.000961268	0	0	0.00122241
ASV_221	d__Bacteria	p__Proteobacteria	c__Alphaproteobacteria	o__Rhizobiales	f__Beijerinckiaceae	g__Roseiarcus	0.00070917	0.00437251	0	0	0	0	0	0	0	0	0	0	0	0	0	0	0	0	0	0	0	0	0	0	0	0	0	0	0	0	0	0	0	0	0	0	0	0	0	0	0	0	0
ASV_222	d__Bacteria	p__Proteobacteria	c__Alphaproteobacteria	o__Rhizobiales	f__Rhizobiales_Incertae_Sedis	g__uncultured	0.000708239	0.0026952	0	0	0	0	0	0	0	0	0	0	0	0	0	0	0	0	0	0	0	0	0	0	0	0	0.000933238	0	0	0	0	0	0	0	0	0	0	0	0	0	0	0	0
ASV_223	d__Bacteria	p__Actinobacteriota	c__Acidimicrobiia	o__Microtrichales	f__Iamiaceae	g__Iamia	0.000707578	0.00124113	0.00110342	0.000960717	0.0013986	0.00100267	0.000774181	0	0.00128631	0.000990557	0	0	0	0	0	0	0.0014199	0.00148526	0	0	0	0	0	0	0	0	0	0	0.00199416	0.00249543	0	0.00348675	0.0013412	0	0.00382775	0	0	0	0	0	0.00333056	0	0.00086979
ASV_224	d__Bacteria	p__Proteobacteria	c__Alphaproteobacteria	o__Rhizobiales	f__Methyloligellaceae	g__uncultured	0.000707107	0.00159966	0	0	0	0	0	0	0	0	0	0	0	0	0	0	0	0.00116036	0	0	0	0	0	0	0	0	0	0.000951022	0.00277758	0.00307769	0	0.00505579	0.00751073	0	0.00350877	0.00389568	0.00204736	0	0.00101417	0	0	0	0.00237429
ASV_225	d__Bacteria	p__Bacteroidota	c__Bacteroidia	o__Cytophagales	f__Microscillaceae		0.000703575	0.00178024	0.00100311	0.000480359	0.0011655	0.00106952	0.00091934	0	0.0015007	0.000528297	0.000743633	0	0	0	0	0	0	0.000278487	0.000299738	0	0	0	0	0	0	0	0	0	0	0.00149726	0	0	0.000804721	0	0.00265816	0	0	0	0	0.00171153	0.00166528	0	0.000352618
ASV_226	d__Bacteria	p__Bacteroidota	c__Bacteroidia	o__Cytophagales	f__Microscillaceae	g__Chryseolinea	0.00070038	0.00142872	0.00100311	0.000907344	0.0011655	0.000935829	0.000629022	0.000440529	0.00246543	0.000792445	0	0	0	0	0	0	0	0.000324901	0.00067441	0	0	0	0	0	0	0	0	0	0.00135318	0.00232906	0	0.00296374	0.0013412	0	0.00233918	0	0	0	0	0.00147707	0.00222037	0	0.000940314
ASV_227	d__Bacteria	p__Proteobacteria	c__Alphaproteobacteria	o__Reyranellales	f__Reyranellaceae	g__Reyranella	0.000699322	0.000965882	0	0.000800598	0	0.000935829	0.000580636	0.00132159	0.00214385	0.00105659	0	0	0	0	0	0	0	0	0.00179843	0.00371126	0	0.00203643	0	0	0.00153651	0	0.00136396	0	0.00256392	0.00365996	0.00063008	0.00226639	0.00241416	0	0.00255183	0	0.00160228	0	0.000507085	0.000398575	0	0.000826205	0.0011989
ASV_228	d__Bacteria	p__Nitrospirota	c__Nitrospiria	o__Nitrospirales	f__Nitrospiraceae	g__Nitrospira	0.000699212	0.00217151	0	0	0	0	0	0	0	0	0	0	0	0	0	0	0	0	0.00149869	0.00538133	0	0.00916393	0	0	0.00298265	0	0.0157215	0	0	0	0	0	0.00295064	0	0.000425306	0	0	0	0	0	0	0.00160381	0.00110487
ASV_229	d__Bacteria	p__Proteobacteria	c__Alphaproteobacteria	o__Rhizobiales			0.00069312	0.00205071	0	0	0	0	0	0	0	0	0	0	0	0	0	0	0	0	0	0	0	0	0	0	0	0	0.00165111	0	0	0	0.00163821	0	0	0	0	0	0.0118391	0	0.00456377	0	0	0	0
ASV_230	d__Bacteria	p__Proteobacteria	c__Alphaproteobacteria	o__Rhizobiales	f__Rhizobiaceae	g__Allorhizobium-Neorhizobium-Pararhizobium-Rhizobium	0.000691102	0.00206828	0	0	0	0	0	0	0	0	0	0	0	0	0	0	0	0	0	0	0	0	0	0	0	0	0	0	0	0	0	0	0	0	0	0	0	0	0	0	0	0	0.00065822
ASV_231	d__Bacteria	p__Actinobacteriota	c__Thermoleophilia	o__Gaiellales	f__uncultured	g__uncultured	0.000689265	0.00154508	0	0	0	0	0	0.000587372	0	0	0	0	0	0	0	0	0	0.000510559	0.000299738	0	0	0	0	0	0.000361533	0	0	0	0	0.000582266	0.00094512	0.0027894	0	0	0	0	0.00124622	0	0.00126771	0.000937822	0.00305301	0.000729005	0.000470157
ASV_232	d__Bacteria	p__Actinobacteriota	c__Actinobacteria	o__Micromonosporales	f__Micromonosporaceae	g__Actinoplanes	0.000688533	0.00207537	0	0	0	0	0	0	0	0.00118867	0	0	0.003263	0.00542702	0.00317952	0.0041554	0.00245256	0.000742632	0	0.0020412	0	0.00192329	0.0118129	0.00453129	0	0.00474031	0	0	0	0	0	0	0	0	0	0	0	0	0	0.012473	0	0	0
ASV_233	d__Bacteria	p__Proteobacteria	c__Alphaproteobacteria	o__Sphingomonadales	f__Sphingomonadaceae		0.000687631	0.00202814	0	0	0	0	0	0	0	0	0	0	0	0	0	0	0	0	0	0	0	0	0	0	0	0	0	0	0	0	0.00144918	0	0	0	0	0	0	0	0	0	0	0	0
ASV_234	d__Bacteria	p__Actinobacteriota	c__Acidimicrobiia	o__Microtrichales	f__Ilumatobacteraceae	g__CL500-29_marine_group	0.000686898	0.00187536	0	0	0	0	0	0	0	0	0	0	0	0	0	0	0	0	0	0	0	0	0	0	0	0	0	0	0	0	0	0	0	0	0	0	0	0	0	0	0	0	0
ASV_235	d__Bacteria	p__Proteobacteria	c__Alphaproteobacteria	o__Rhodobacterales	f__Rhodobacteraceae		0.000686314	0.00282724	0	0	0	0	0	0	0	0	0	0	0.0006526	0	0	0.00052767	0	0	0.000149869	0	0	0	0	0	0	0	0	0	0	0	0	0	0	0	0	0	0	0	0	0	0	0	0
ASV_236	d__Bacteria	p__Actinobacteriota	c__Actinobacteria	o__Micrococcales	f__Intrasporangiaceae	g__Lapillicoccus	0.000682665	0.00237404	0	0	0	0	0	0	0	0	0	0	0	0	0	0	0	0.000185658	0.00299738	0	0.0119435	0	0	0	0.00253073	0	0	0	0.00042732	0.000582266	0	0.00191771	0	0	0.00138224	0	0	0	0	0	0.00749376	0	0
ASV_237	d__Bacteria	p__Proteobacteria	c__Alphaproteobacteria	o__Sphingomonadales	f__Sphingomonadaceae	g__Rhizorhapis	0.000674866	0.0043944	0	0	0	0	0	0	0	0	0	0	0	0	0	0	0	0	0	0	0	0	0	0	0	0	0	0	0	0	0	0	0	0	0	0	0	0	0	0	0	0	0
ASV_238	d__Bacteria	p__Bacteroidota	c__Bacteroidia	o__Flavobacteriales	f__Flavobacteriaceae	g__Flavobacterium	0.000673733	0.00483407	0	0	0	0	0	0	0	0	0	0	0	0	0	0	0	0	0	0	0	0	0	0	0	0	0	0	0	0	0	0	0	0	0	0	0	0	0	0	0	0	0
ASV_239	d__Bacteria	p__Proteobacteria	c__Alphaproteobacteria	o__Rhodobacterales	f__Rhodobacteraceae		0.000671186	0.00125345	0	0	0	0	0	0	0	0.00112263	0	0	0	0	0	0	0	0.00464145	0	0	0	0	0	0	0	0	0.00086145	0.00258135	0.00170928	0.00266179	0.00289837	0.00226639	0	0.00421281	0.00148857	0.00367926	0.00356062	0	0.00135223	0	0.00388565	0.00208981	0
ASV_240	d__Bacteria	p__Bacteroidota	c__Bacteroidia	o__Chitinophagales	f__Saprospiraceae	g__Haliscomenobacter	0.000668368	0.00172249	0.00310964	0.00629804	0.00780886	0.00541444	0.00256447	0.00264317	0.00117912	0	0	0	0	0.00257069	0	0	0	0.0035275	0	0	0	0	0	0	0	0	0	0	0	0	0	0	0	0	0	0	0	0	0	0	0	0	0
ASV_241	d__Bacteria	p__Proteobacteria	c__Alphaproteobacteria	o__Sphingomonadales	f__Sphingomonadaceae	g__Sphingorhabdus	0.000668108	0.00144173	0.00411275	0.00768574	0.00244755	0.00106952	0.00203223	0.00425844	0.00246543	0.00165093	0.00520543	0	0	0	0	0	0	0.00194941	0	0	0	0	0	0	0	0	0	0	0.0024927	0.00133089	0.00119715	0	0.00473891	0	0	0	0	0	0	0	0	0	0.0027034
ASV_242	d__Bacteria	p__Proteobacteria	c__Alphaproteobacteria	o__Sphingomonadales	f__Sphingomonadaceae		0.000654487	0.00211681	0	0.0073655	0	0	0	0	0	0	0	0	0	0	0	0	0	0	0	0	0	0	0	0	0	0	0	0	0	0	0	0	0.00125179	0	0	0	0	0	0	0	0	0	0
ASV_243	d__Bacteria	p__Bacteroidota	c__Bacteroidia	o__Cytophagales	f__Microscillaceae	g__Chryseolinea	0.000654021	0.00273364	0	0	0	0	0	0	0	0	0	0	0.00174027	0	0.0121474	0.00151705	0.00387247	0	0	0.00519577	0	0	0.0187431	0.0121779	0	0.00412201	0	0	0	0	0	0	0	0	0	0	0	0	0	0	0	0	0
ASV_244	d__Bacteria	p__Bacteroidota	c__Bacteroidia	o__Chitinophagales	f__Chitinophagaceae	g__Terrimonas	0.000653264	0.00135515	0	0	0	0	0.000435477	0	0	0	0.00111545	0	0	0	0	0	0	0	0	0	0	0	0	0	0	0	0	0.00258135	0	0	0.00459958	0	0	0.00746269	0	0	0.00320456	0	0.00290165	0.00042202	0	0.000486003	0.000705235
ASV_245	d__Bacteria	p__Acidobacteriota	c__Acidobacteriae				0.000652026	0.00131229	0	0	0	0	0	0	0	0	0	0	0	0	0	0	0	0	0	0	0	0	0	0	0	0	0.00818378	0.00237756	0	0	0.00226829	0	0.00393419	0	0	0.0032464	0.00160228	0	0.00154943	0.00063303	0	0.00301322	0.00131644
ASV_246	d__Bacteria	p__Actinobacteriota	c__Acidimicrobiia	o__Microtrichales	f__Microtrichaceae	g__uncultured	0.000650728	0.00138961	0	0	0	0	0	0	0	0	0.00148727	0.00241429	0	0	0	0	0.00296889	0.00538408	0.00157362	0	0	0	0	0	0	0	0.00201005	0.00190204	0.00064098	0	0.00592275	0	0	0.00312951	0	0.00238069	0.00124622	0	0.000704285	0.00128951	0	0	0.00188063
ASV_247	d__Bacteria	p__Verrucomicrobiota	c__Verrucomicrobiae	o__Pedosphaerales	f__Pedosphaeraceae	g__uncultured	0.000648807	0.00123428	0.00110342	0.000426985	0.00128205	0.00106952	0.000338704	0.00146843	0.00128631	0.00046226	0.000557724	0	0	0	0	0	0	0	0	0	0	0	0	0	0	0	0.00739411	0.00196997	0.00206538	0.00365996	0.00151219	0	0.00366595	0.00288878	0.00287081	0.00173141	0.00489585	0	0.00174663	2.34456e-05	0	0.00281882	0.00272691
ASV_248	d__Bacteria	p__Proteobacteria	c__Alphaproteobacteria	o__Caulobacterales	f__Hyphomonadaceae	g__Hirschia	0.00064633	0.00179782	0	0	0	0.00207219	0.00270963	0.00895742	0	0.00138678	0.00985313	0	0	0.00685518	0.00407631	0.00395752	0.00283981	0	0.00292244	0	0	0	0	0	0.0032538	0	0	0	0	0	0	0	0	0	0	0	0	0	0	0	0.00471829	0	0
ASV_249	d__Bacteria	p__Nitrospirota	c__Nitrospiria	o__Nitrospirales	f__Nitrospiraceae	g__Nitrospira	0.000645929	0.00230054	0	0	0	0	0	0	0	0	0	0	0	0	0	0	0	0	0	0	0	0	0	0	0	0	0	0.00122274	0	0	0.00119715	0	0	0	0	0	0	0	0	0.00201632	0	0	0.00065822
ASV_250	d__Bacteria	p__Actinobacteriota	c__MB-A2-108	o__MB-A2-108	f__MB-A2-108	g__MB-A2-108	0.000642805	0.00222909	0	0	0	0	0	0	0	0	0	0	0	0	0	0	0	0	0	0	0	0	0	0	0	0	0	0.000543441	0.003561	0.00399268	0	0.0177824	0.00187768	0	0.00520999	0.00119035	0	0	0	0	0	0.000583204	0.000940314
ASV_251	d__Bacteria	p__Proteobacteria	c__Alphaproteobacteria	o__Rhizobiales	f__Hyphomicrobiaceae	g__Pedomicrobium	0.000642024	0.00142675	0.00130404	0	0	0	0.000580636	0.00190896	0	0.000858482	0.00278862	0.00724288	0.0016315	0.00228506	0.00472852	0.00402348	0.00684136	0.000556974	0.00269764	0.00148451	0.002443	0.00124448	0.00110254	0	0.00289226	0.00535862	0	0	0.00113952	0	0	0	0	0	0	0	0	0	0	0.00042202	0	0	0.000352618
ASV_252	d__Bacteria	p__Bacteroidota	c__Bacteroidia	o__Flavobacteriales	f__Flavobacteriaceae	g__Flavobacterium	0.00063502	0.00323697	0	0	0	0	0	0	0	0	0	0	0.0016315	0.00656955	0.00611446	0.00118726	0	0	0	0	0	0	0.0218932	0.0203908	0	0	0	0	0	0	0	0	0	0	0	0	0	0	0	0	0	0	0
ASV_253	d__Bacteria	p__Bacteroidota	c__Bacteroidia	o__Flavobacteriales	f__Flavobacteriaceae	g__Flavobacterium	0.000633372	0.00161189	0.00331026	0.000373612	0.00606061	0.00882353	0.00730633	0.00425844	0.0013935	0.00435845	0	0	0	0	0	0	0	0	0	0	0	0	0.00126004	0	0	0	0	0	0.00064098	0	0	0	0	0	0.00233918	0	0	0	0	0	0	0.000486003	0
ASV_254	d__Bacteria	p__Bacteroidota	c__Bacteroidia	o__Chitinophagales	f__Saprospiraceae		0.000633085	0.00306333	0	0	0	0	0.000387091	0	0	0	0	0	0.0135958	0.0117109	0.000326105	0	0	0	0	0.000371126	0	0	0.0220507	0.00849618	0	0	0	0	0	0	0	0	0	0	0	0	0	0	0	0	0	0	0
ASV_255	d__Bacteria	p__Proteobacteria	c__Alphaproteobacteria	o__Rhodobacterales	f__Rhodobacteraceae		0.000632845	0.00121864	0.00230715	0	0	0	0	0	0	0.000858482	0.0022309	0	0	0	0	0.00171493	0.00271073	0.00125319	0.00119895	0	0	0.00407286	0	0	0	0	0	0	0.00220782	0	0	0	0.0013412	0	0	0	0	0	0	0.00114883	0	0	0.000399633
ASV_256	d__Bacteria	p__Bacteroidota	c__Bacteroidia	o__Chitinophagales	f__Chitinophagaceae		0.000630002	0.00293605	0	0	0	0	0	0	0	0	0	0	0	0	0	0	0	0	0	0	0	0	0	0	0	0	0	0	0	0	0	0	0	0	0	0	0	0	0	0	0	0	0
ASV_257	d__Bacteria	p__Nitrospirota	c__Nitrospiria	o__Nitrospirales	f__Nitrospiraceae	g__Nitrospira	0.000628875	0.00285794	0	0	0	0	0	0	0	0	0	0	0	0	0	0	0.00529237	0.0248317	0.00172349	0	0	0	0	0	0	0	0	0	0	0	0	0	0	0	0	0	0	0	0	0.00206321	0	0	0
ASV_258	d__Bacteria	p__Proteobacteria	c__Gammaproteobacteria	o__Burkholderiales	f__Burkholderiaceae	g__Polynucleobacter	0.000628364	0.00437142	0	0	0	0	0	0	0	0	0	0	0	0	0	0	0	0.000278487	0	0	0	0	0	0	0	0	0	0	0	0	0	0	0	0	0	0	0	0	0	0	0	0	0
ASV_259	d__Bacteria	p__Proteobacteria	c__Alphaproteobacteria	o__Paracaedibacterales	f__Paracaedibacteraceae	g__Candidatus_Paracaedibacter	0.00062421	0.00539163	0	0	0	0	0	0	0	0	0	0	0	0	0	0	0	0	0	0	0	0	0	0	0	0	0	0	0	0	0	0	0	0	0	0	0	0	0	0	0	0	0
ASV_260	d__Bacteria	p__Proteobacteria	c__Alphaproteobacteria	o__Caulobacterales	f__Hyphomonadaceae	g__UKL13-1	0.000620544	0.00206967	0	0	0	0	0	0	0	0	0	0	0	0	0	0	0	0	0	0	0	0	0	0	0	0	0	0	0	0	0	0	0	0	0	0	0	0	0	0	0	0	0
ASV_261	d__Bacteria	p__Actinobacteriota	c__Acidimicrobiia	o__Microtrichales	f__Ilumatobacteraceae		0.000619569	0.00136676	0	0.000587105	0.000699301	0	0	0	0	0	0	0	0	0	0	0	0	0	0.000449607	0	0	0	0	0	0	0	0.00143575	0.00210584	0.00056976	0	0.00119715	0	0	0	0	0	0	0	0.000676113	0.0010316	0	0.000874806	0.00275042
ASV_262	d__Bacteria	p__Proteobacteria	c__Alphaproteobacteria	o__Rhodobacterales	f__Rhodobacteraceae		0.000612249	0.00305155	0	0	0	0	0	0	0	0	0	0	0.00184903	0.0157098	0.00269036	0.00145109	0.00283981	0.00153168	0	0	0	0	0.0239408	0.00538091	0	0	0	0	0	0	0	0	0	0	0	0	0	0	0	0	0	0	0
ASV_263	d__Bacteria	p__Bacteroidota	c__Bacteroidia	o__Cytophagales	f__Spirosomaceae	g__Flectobacillus	0.000611066	0.00205742	0.00772394	0	0.0155012	0.00347594	0.0035322	0.00220264	0	0.00165093	0.00669269	0	0	0	0	0	0	0	0	0	0	0	0	0	0	0	0	0	0	0	0	0	0	0	0	0	0	0	0	0	0	0	0
ASV_264	d__Bacteria	p__Proteobacteria	c__Alphaproteobacteria	o__Sphingomonadales	f__Sphingomonadaceae	g__Sphingorhabdus	0.00061035	0.0016326	0.0018056	0.00341588	0.00291375	0	0.0010645	0	0	0	0	0	0	0	0	0	0	0	0	0	0	0	0	0	0	0	0	0	0	0	0	0	0	0	0	0	0	0	0	0	0	0	0
ASV_265	d__Bacteria	p__Bacteroidota	c__Bacteroidia	o__Chitinophagales	f__Chitinophagaceae		0.000610336	0.00118731	0	0	0	0.000601604	0.000580636	0	0.000643156	0.000792445	0	0.00241429	0	0	0	0	0	0.000232072	0.000824279	0.0020412	0	0	0	0	0.00117498	0	0.00150754	0.000407581	0.00113952	0.00124771	0.00094512	0.00156904	0.000447067	0	0.00148857	0.000757494	0.00320456	0	0.00160577	0.000164119	0.00222037	0.00126361	0.000587696
ASV_266	d__Bacteria	p__Gemmatimonadota	c__Gemmatimonadetes	o__Gemmatimonadales	f__Gemmatimonadaceae	g__Gemmatimonas	0.000609159	0.00305404	0	0	0	0	0	0	0	0	0	0	0	0	0	0	0	0	0	0	0	0	0	0	0	0	0	0	0	0	0	0	0	0	0	0	0	0	0	0.000234456	0	0	0
ASV_267	d__Bacteria	p__Actinobacteriota	c__Acidimicrobiia	o__Microtrichales	f__Ilumatobacteraceae	g__Ilumatobacter	0.000608647	0.00160656	0	0	0	0	0	0	0	0	0	0	0	0	0	0.000923422	0	0	0.00127389	0	0	0	0	0	0	0	0	0	0.00256392	0	0.00138618	0.00331241	0	0	0.00744285	0.00302998	0	0	0	0.00192254	0	0.00534603	0.000493665
ASV_268	d__Bacteria	p__Bacteroidota	c__Bacteroidia	o__Chitinophagales	f__Chitinophagaceae		0.000606855	0.00514653	0	0	0	0	0	0	0	0	0	0	0	0	0	0	0	0	0	0	0	0	0	0	0	0	0	0	0	0	0	0	0	0	0	0	0	0	0	0	0	0	0
ASV_269	d__Bacteria	p__Bacteroidota	c__Bacteroidia	o__Flavobacteriales	f__Flavobacteriaceae	g__Actibacter	0.000606065	0.00145003	0.00250777	0	0.000582751	0.00213904	0.00387091	0.0020558	0.00117912	0.0069339	0.00130136	0	0	0	0	0	0	0	0.000224803	0	0	0	0	0	0.0010846	0.0012366	0	0	0.00156684	0	0	0	0	0	0	0	0	0	0	0.000187564	0.00999167	0	0
ASV_270	d__Bacteria	p__Bacteroidota	c__Bacteroidia	o__Chitinophagales	f__Chitinophagaceae	g__Terrimonas	0.00060099	0.00107536	0.00220684	0.00112084	0.00361305	0	0.00091934	0	0.0013935	0.000396223	0.00408998	0	0	0	0	0	0	0.00106753	0	0.00296901	0	0	0	0	0	0	0	0	0.00491418	0.0021627	0	0	0.00259299	0	0	0.00346283	0	0	0	0.00063303	0	0.00145801	0.00171607
ASV_271	d__Bacteria	p__Proteobacteria	c__Alphaproteobacteria	o__Rhizobiales			0.000597295	0.00301431	0	0	0	0	0	0	0	0	0	0	0	0	0	0	0	0	0	0	0	0	0	0	0	0	0	0	0	0	0	0	0	0	0	0	0	0	0	0	0	0	0
ASV_272	d__Bacteria	p__Proteobacteria	c__Alphaproteobacteria	o__Rhodobacterales	f__Rhodobacteraceae		0.00059643	0.00179967	0	0	0	0	0	0	0	0.00171696	0	0	0.003263	0.0102828	0.00415783	0.00448519	0.00903576	0.00584822	0.00187336	0	0	0	0	0	0.00298265	0.00515251	0	0	0	0	0	0	0	0	0	0	0	0	0	0	0	0	0
ASV_273	d__Bacteria	p__Actinobacteriota	c__Acidimicrobiia	o__Microtrichales	f__Ilumatobacteraceae	g__CL500-29_marine_group	0.000596026	0.00171337	0	0.000373612	0	0	0	0	0	0	0	0	0	0	0	0	0	0	0	0	0	0	0	0	0	0	0	0	0	0	0.00107114	0	0	0	0	0	0	0	0	0	0	0.000680404	0
ASV_274	d__Bacteria	p__Chloroflexi	c__Chloroflexia	o__Chloroflexales	f__Roseiflexaceae	g__uncultured	0.000595212	0.00107165	0	0	0	0	0	0	0	0	0	0	0	0	0	0	0	0.00041773	0.000449607	0	0	0	0	0	0	0	0.00430725	0.00237756	0.00113952	0.000415904	0.00333942	0	0.00160944	0.00397208	0	0.00194784	0.00097917	0	0.00194383	0.00358717	0	0.00272162	0.00185712
ASV_275	d__Bacteria	p__Proteobacteria	c__Alphaproteobacteria	o__Sphingomonadales	f__Sphingomonadaceae		0.000593601	0.00256969	0	0.00122758	0	0	0	0	0	0	0	0	0	0	0	0	0	0	0	0	0	0	0	0	0	0	0	0	0	0	0	0	0	0	0	0	0	0	0	0	0	0	0.000282094
ASV_276	d__Bacteria	p__Proteobacteria	c__Alphaproteobacteria	o__Sphingomonadales	f__Sphingomonadaceae	g__Altererythrobacter	0.000593379	0.00103176	0.0018056	0.00325576	0.0016317	0.00167112	0.00111289	0	0	0.000858482	0	0	0	0	0	0	0	0	0	0	0	0	0	0	0	0	0	0.00115481	0.00242148	0.00207952	0.00220528	0	0.00125179	0.00132403	0	0.00367926	0	0	0	0	0	0.00281882	0.000399633
ASV_277	d__Bacteria	p__Actinobacteriota	c__Actinobacteria	o__Pseudonocardiales	f__Pseudonocardiaceae	g__Pseudonocardia	0.000593308	0.00174247	0	0	0	0	0	0	0	0.000726408	0	0	0	0	0	0	0	0.000789046	0	0.0055669	0.0100434	0	0	0	0.00189805	0	0	0	0	0.00224588	0	0	0	0	0.00180755	0	0	0	0	0.00100816	0	0	0
ASV_278	d__Bacteria	p__Bacteroidota	c__Bacteroidia	o__Cytophagales	f__Spirosomaceae	g__Arcicella	0.000592746	0.00170207	0	0	0	0	0	0	0	0	0	0	0	0	0	0	0	0	0	0	0	0	0.000157505	0	0	0	0	0	0	0	0	0	0	0	0	0	0.000445077	0	0	0	0	0	0
ASV_279	d__Bacteria	p__Nitrospirota	c__Nitrospiria	o__Nitrospirales	f__Nitrospiraceae	g__Nitrospira	0.000591176	0.00250697	0	0	0	0	0	0	0	0	0	0	0	0	0	0	0	0	0	0	0	0	0	0	0	0	0.0034458	0.00387202	0	0	0.00333942	0	0.00116237	0.0205826	0	0	0.00311554	0	0.00628222	0	0	0	0.00253885
ASV_280	d__Bacteria	p__Actinobacteriota	c__Acidimicrobiia	o__Microtrichales	f__Ilumatobacteraceae	g__Ilumatobacter	0.000590736	0.00138185	0	0	0	0	0	0	0	0	0	0	0.00532956	0	0.00114137	0.00428732	0	0.000649803	0	0	0	0	0	0.00396488	0	0.00370981	0	0	0	0	0	0	0	0	0	0	0	0	0	0	0	0	0
ASV_281	d__Bacteria	p__Proteobacteria	c__Alphaproteobacteria	o__Rhizobiales	f__Rhizobiales_Incertae_Sedis	g__uncultured	0.000590052	0.00158533	0	0	0	0	0	0	0	0	0	0	0	0	0	0	0	0	0	0.00426795	0	0.00169702	0	0	0	0.00288541	0	0	0.00156684	0	0	0	0	0	0.00297714	0.00205605	0	0	0	0.000234456	0.00582848	0	0
ASV_282	d__Bacteria	p__Firmicutes	c__Clostridia	o__Clostridiales	f__Clostridiaceae	g__Clostridium_sensu_stricto_1	0.000589072	0.001422	0	0	0	0	0	0	0	0	0	0	0	0	0	0	0	0.00134602	0.00164856	0.00278345	0	0	0.00110254	0	0	0.00556472	0	0	0	0.00166362	0	0	0.00160944	0	0.00276449	0.00119035	0	0	0	0	0.00249792	0	0.00054068
ASV_283	d__Bacteria	p__Proteobacteria	c__Alphaproteobacteria	o__Rhizobiales	f__Hyphomicrobiaceae	g__Hyphomicrobium	0.000588028	0.00115829	0	0	0	0	0	0	0	0	0	0	0	0	0	0	0	0	0	0.00111338	0	0.00305464	0	0	0	0	0.00279971	0.00142653	0.00185172	0.00116453	0.00176422	0	0.00634835	0.00433317	0	0.00432854	0.00106819	0	0.000591599	0.00063303	0	0.00165241	0.00265639
ASV_284	d__Bacteria	p__Proteobacteria	c__Alphaproteobacteria	o__Sphingomonadales	f__Sphingomonadaceae	g__Altererythrobacter	0.000586214	0.00110039	0.00511586	0.00261529	0.00337995	0.00233957	0.00169352	0.00323054	0.00418051	0.00257545	0.00390407	0	0	0	0	0.000263835	0	0	0.000449607	0	0	0.000791945	0	0	0.000632683	0	0	0	0.0014244	0	0	0	0	0	0	0	0	0	0	0	0	0	0
ASV_285	d__Bacteria	p__Proteobacteria	c__Alphaproteobacteria	o__Rhizobiales	f__Xanthobacteraceae	g__uncultured	0.000583022	0.00144991	0	0	0	0	0	0	0	0	0	0	0	0	0	0	0	0	0.000974148	0	0	0	0	0	0.0021692	0	0	0.000543441	0	0.00274497	0	0	0	0	0.00180755	0	0	0	0.000676113	0.00112539	0	0	0.00086979
ASV_286	d__Bacteria	p__Bacteroidota	c__Bacteroidia	o__Cytophagales	f__Microscillaceae	g__OLB12	0.000582471	0.000936764	0.00220684	0	0.00151515	0.00147059	0.00135482	0	0.00182227	0.00310374	0	0	0	0	0	0	0	0	0	0	0	0	0	0	0	0	0	0.00196997	0.00199416	0	0.000882112	0	0.00116237	0.00517573	0.000637959	0.00151499	0	0	0	0.000515802	0.00277546	0.00102061	0.000564188
ASV_287	d__Bacteria	p__Chloroflexi	c__JG30-KF-CM66	o__JG30-KF-CM66	f__JG30-KF-CM66	g__JG30-KF-CM66	0.000580197	0.00113655	0.000702177	0.000693851	0	0.000735294	0	0	0.00235824	0.00046226	0	0.00338001	0	0	0	0	0	0.000789046	0.00367179	0.00278345	0.002443	0.00124448	0	0	0.00397686	0	0	0	0.00128196	0.00141407	0	0.000523013	0.00554363	0	0.00244551	0	0	0	0	0	0	0	0.00159853
ASV_288	d__Bacteria	p__Bacteroidota	c__Bacteroidia	o__Chitinophagales	f__Saprospiraceae	g__Candidatus_Aquirestis	0.00057892	0.00447082	0	0	0	0	0	0	0	0	0	0	0	0	0	0	0	0	0	0	0	0	0	0	0	0	0	0	0	0	0	0	0	0	0	0	0	0	0	0	0	0	0
ASV_289	d__Bacteria	p__Acidobacteriota	c__Acidobacteriae	o__Acidobacteriales	f__uncultured	g__uncultured	0.00057702	0.0020133	0	0	0	0	0	0	0	0	0	0	0	0	0	0	0	0	0	0	0	0	0	0	0	0	0	0	0	0	0	0	0	0	0	0	0	0	0.000619771	0	0	0	0
ASV_290	d__Bacteria	p__Actinobacteriota	c__Actinobacteria	o__Propionibacteriales	f__Nocardioidaceae	g__Nocardioides	0.000576575	0.00395524	0	0	0	0	0	0	0	0	0	0	0	0	0	0	0	0	0	0	0	0	0	0	0	0	0	0	0	0	0	0	0	0	0	0	0	0	0	0	0	0	0
ASV_291	d__Bacteria	p__Chloroflexi	c__Chloroflexia	o__Chloroflexales	f__Roseiflexaceae		0.000576513	0.00210027	0	0	0	0	0	0	0	0	0	0	0.0022841	0	0.000815262	0.00448519	0.00774493	0	0.0023979	0.00612359	0.0124864	0.0105216	0	0	0.00560376	0	0	0	0	0	0	0	0	0	0	0	0	0	0	0	0	0	0
ASV_292	d__Bacteria	p__Verrucomicrobiota	c__Verrucomicrobiae	o__Verrucomicrobiales	f__Verrucomicrobiaceae	g__uncultured	0.000575223	0.00126909	0.00220684	0.0021883	0.002331	0.00768717	0.00237093	0.00132159	0.00353736	0.00330186	0.00557724	0	0.000543833	0	0	0.00052767	0	0	0.000599475	0	0	0	0	0.000566412	0	0	0	0	0.0010683	0.00365996	0	0	0	0	0	0	0	0	0	0	0.00277546	0	0
ASV_293	d__Bacteria	p__Actinobacteriota	c__MB-A2-108	o__MB-A2-108	f__MB-A2-108	g__MB-A2-108	0.000574917	0.00151273	0	0	0	0	0	0	0	0	0	0	0	0	0	0	0	0	0	0	0	0	0	0	0	0	0	0	0.0021366	0.00291133	0	0.00662483	0.00339771	0	0.00255183	0	0	0	0	0	0.00111019	0.000680404	0.000705235
ASV_294	d__Bacteria	p__Actinobacteriota	c__Actinobacteria	o__Propionibacteriales	f__Nocardioidaceae	g__Nocardioides	0.000574868	0.00258431	0	0	0	0	0	0	0	0	0	0	0	0	0	0	0	0	0	0	0	0	0	0	0	0	0	0	0	0	0	0	0	0	0	0	0	0	0	0	0	0	0.000634712
ASV_295	d__Bacteria	p__Proteobacteria	c__Alphaproteobacteria	o__Acetobacterales	f__Acetobacteraceae	g__Roseomonas	0.00056988	0.00145135	0.000802488	0	0	0	0	0	0	0	0.00167317	0	0.0016315	0.00228506	0.00211968	0.00158301	0.00374338	0	0	0.00538133	0.00760043	0	0.00157505	0	0	0.00412201	0	0	0.00206538	0.00182998	0	0	0	0	0.00233918	0	0	0	0	0	0.00666112	0	0
ASV_296	d__Bacteria	p__Actinobacteriota	c__Acidimicrobiia	o__Microtrichales	f__Iamiaceae	g__Iamia	0.000568323	0.00211888	0	0	0	0	0	0	0	0	0	0.00724288	0.00152273	0	0.000733736	0.000593628	0	0	0.00172349	0.00241232	0.00624321	0.00124448	0	0	0.00451916	0.00206101	0	0	0	0	0	0	0	0	0	0	0	0	0	0.000773703	0	0	0
ASV_297	d__Bacteria	p__Bacteroidota	c__Bacteroidia	o__Sphingobacteriales	f__env.OPS_17	g__env.OPS_17	0.000566998	0.00104736	0.00250777	0.00176132	0.0025641	0.00254011	0.000870954	0	0.00160789	0.00548108	0.00334635	0	0	0	0	0	0	0	0	0	0	0	0	0	0	0	0.00100503	0.00332858	0.00113952	0	0.00258333	0	0	0.00228695	0	0.00270533	0.00169129	0	0.00104234	0.00119572	0	0.00213841	0
ASV_298	d__Bacteria	p__Actinobacteriota	c__Actinobacteria	o__Propionibacteriales	f__Nocardioidaceae	g__Nocardioides	0.000566518	0.00114835	0	0	0	0	0	0	0	0	0	0	0.000761366	0	0	0	0	0.000789046	0.00112402	0.00241232	0.00488599	0.000791945	0	0	0.00198843	0	0	0	0.00149562	0.00274497	0	0.00209205	0.000625894	0	0.0036151	0	0	0	0	0.000797149	0.00166528	0	0.00032911
ASV_299	d__Bacteria	p__Actinobacteriota	c__Acidimicrobiia	o__Microtrichales	f__Ilumatobacteraceae	g__CL500-29_marine_group	0.000565692	0.00146115	0	0	0	0	0	0	0	0	0	0	0	0	0	0	0	0	0	0	0	0	0	0	0	0	0	0	0	0	0	0	0	0	0	0	0	0	0	0	0	0	0
ASV_300	d__Bacteria	p__Proteobacteria	c__Alphaproteobacteria	o__Sphingomonadales	f__Sphingomonadaceae	g__Novosphingobium	0.000565187	0.00118663	0.00421306	0.00581768	0.00384615	0.00233957	0.00285479	0	0.00225105	0.000858482	0.00539134	0	0	0	0	0	0	0.00041773	0	0	0	0	0	0	0	0	0.000717875	0	0.00163806	0	0	0	0	0.00144439	0	0	0.00178031	0	0.000732456	0.00175842	0	0	0.000846282
ASV_301	d__Bacteria	p__Proteobacteria	c__Alphaproteobacteria	o__Rhizobiales	f__Hyphomicrobiaceae		0.000563471	0.0012432	0	0	0	0.000467914	0.000580636	0	0	0	0	0	0	0	0	0	0	0	0	0	0	0.000791945	0	0	0	0	0.000717875	0	0	0	0	0	0	0	0	0	0	0	0	0	0	0.000680404	0.000681727
ASV_302	d__Bacteria	p__Proteobacteria	c__Alphaproteobacteria	o__Rhodobacterales	f__Rhodobacteraceae		0.000563	0.001759	0	0	0	0	0	0	0	0	0.0044618	0	0	0	0	0.00250643	0	0	0	0	0	0.00271524	0	0	0	0	0	0	0	0	0	0	0	0	0	0	0	0	0	0	0	0	0
ASV_303	d__Bacteria	p__Actinobacteriota	c__Acidimicrobiia	o__Microtrichales	f__Ilumatobacteraceae	g__CL500-29_marine_group	0.000562296	0.00175078	0.00110342	0	0	0.00233957	0.00091934	0	0	0	0	0	0.00184903	0	0.00293494	0.000989381	0	0	0.0021731	0.00334014	0.0114007	0.00724064	0	0.00679694	0	0.00515251	0	0	0	0	0	0	0	0	0	0	0	0	0	0	0	0	0
ASV_304	d__Bacteria	p__Nitrospirota	c__Nitrospiria	o__Nitrospirales	f__Nitrospiraceae	g__Nitrospira	0.00055856	0.00213398	0	0	0	0	0	0	0	0.00165093	0.00408998	0	0	0	0	0	0	0	0	0	0	0	0	0	0	0	0.00452261	0	0	0	0.0015752	0	0	0	0	0	0	0	0.00188748	0	0	0	0
ASV_305	d__Bacteria	p__Bacteroidota	c__Bacteroidia	o__Bacteroidales	f__Bacteroidaceae	g__Bacteroides	0.000557134	0.00523333	0	0	0	0	0	0	0	0	0	0	0	0	0	0	0	0	0	0	0	0	0	0	0	0	0	0	0	0	0	0	0	0	0	0	0	0	0	0	0	0	0
ASV_306	d__Bacteria	p__Proteobacteria	c__Alphaproteobacteria	o__Rhizobiales	f__Hyphomicrobiaceae	g__uncultured	0.000555926	0.000958031	0	0.000480359	0	0	0	0	0	0	0.000929541	0.00289715	0	0	0.000570683	0.000395752	0.00154899	0.00134602	0.00404646	0.00296901	0	0.00214956	0	0	0.000813449	0.0012366	0	0	0	0.000499085	0.00119715	0	0	0.000481464	0.000531632	0	0	0	0	0.00126606	0	0	0.000446649
ASV_307	d__Bacteria	p__Bacteroidota	c__Bacteroidia	o__Cytophagales	f__Microscillaceae	g__Ohtaekwangia	0.0005552	0.000893158	0	0.00181469	0.0018648	0.00340909	0.0024677	0	0.00203666	0.00316978	0	0	0	0	0	0	0	0	0	0	0	0	0	0.00169924	0	0	0.00222541	0.000883092	0	0.00291133	0	0	0.00116237	0	0	0.0016232	0.00204736	0	0.00160577	0.000726812	0	0.00286742	0
ASV_308	d__Bacteria	p__Proteobacteria	c__Alphaproteobacteria	o__Rhizobiales	f__Xanthobacteraceae	g__Pseudolabrys	0.000554822	0.00125209	0	0	0	0	0	0	0	0	0	0	0	0	0	0	0	0.000464145	0	0	0	0	0	0	0	0	0	0.00156239	0.00149562	0.00191316	0	0.00383543	0.00411302	0	0.00457204	0	0	0	0.000478914	0.00112539	0	0.00102061	0.00138696
ASV_309	d__Bacteria	p__Actinobacteriota	c__Actinobacteria	o__Frankiales	f__Sporichthyaceae	g__Longivirga	0.000553814	0.00123158	0	0	0	0.000868984	0	0	0	0	0	0.00386287	0	0	0	0	0.00154899	0.00162451	0	0	0.00271444	0	0	0	0.00397686	0	0	0	0	0	0	0	0	0	0.00223285	0	0	0	0	0	0	0.000777605	0
ASV_310	d__Bacteria	p__Bacteroidota	c__Bacteroidia	o__Chitinophagales	f__Chitinophagaceae	g__Ferruginibacter	0.000553099	0.000996374	0.00351088	0.00176132	0.00501166	0.00247326	0.00270963	0	0	0.00191508	0.00316044	0	0	0	0	0	0	0.000974704	0	0.0020412	0	0.00135762	0	0	0.000632683	0	0	0	0.00185172	0	0	0	0	0	0	0	0	0	0	0.00304792	0.00305301	0.00150661	0.000564188
ASV_311	d__Bacteria	p__Chloroflexi	c__Anaerolineae	o__SBR1031	f__A4b		0.000550678	0.00186736	0	0	0	0	0	0	0	0	0.00130136	0	0	0	0.0118213	0.00250643	0.00671228	0	0.00179843	0.00259788	0.00760043	0.00203643	0	0.00708015	0.00144613	0.00494641	0	0	0	0	0	0	0	0	0	0	0	0	0	0	0	0	0
ASV_312	d__Bacteria	p__Proteobacteria	c__Alphaproteobacteria	o__Caulobacterales	f__Caulobacteraceae	g__Phenylobacterium	0.000549341	0.00189676	0	0	0	0	0	0	0	0	0	0	0	0	0	0	0	0	0	0	0	0	0	0	0	0	0	0	0	0	0	0	0	0	0	0	0	0	0	0	0	0	0
ASV_313	d__Bacteria	p__Nitrospirota	c__Nitrospiria	o__Nitrospirales	f__Nitrospiraceae	g__Nitrospira	0.000548776	0.00143005	0	0	0	0	0	0	0	0	0	0	0	0	0.00350563	0.00336389	0	0	0	0	0	0.00384659	0	0	0	0	0	0	0	0	0	0	0	0	0	0	0	0	0	0	0	0	0
ASV_314	d__Bacteria	p__Proteobacteria	c__Alphaproteobacteria	o__Rhizobiales	f__Beijerinckiaceae	g__Roseiarcus	0.000546199	0.00258458	0	0	0	0	0	0	0	0	0	0	0	0	0	0	0	0	0	0	0	0	0	0	0	0	0	0	0	0	0	0	0	0	0	0	0	0	0.000422571	0	0	0	0
ASV_315	d__Bacteria	p__Actinobacteriota	c__Actinobacteria	o__Frankiales	f__Sporichthyaceae	g__hgcI_clade	0.000545018	0.00314447	0	0	0	0	0	0	0	0	0	0	0	0	0	0	0	0	0	0	0	0	0	0	0	0	0	0	0	0	0	0	0	0	0	0	0	0	0	0	0	0	0
ASV_316	d__Bacteria	p__MBNT15	c__MBNT15	o__MBNT15	f__MBNT15	g__MBNT15	0.000543163	0.00249134	0	0	0	0.00040107	0	0	0.0028942	0.000726408	0	0	0	0	0	0	0	0.000696217	0	0	0	0	0	0	0	0	0	0	0	0	0	0	0	0	0	0	0	0	0	0.000468911	0.00333056	0	0
ASV_317	d__Bacteria	p__Bacteroidota	c__Bacteroidia	o__Cytophagales	f__Microscillaceae	g__uncultured	0.000541769	0.000954932	0.00250777	0.000693851	0.0016317	0.0032754	0.00299995	0.00337739	0.00246543	0.00264148	0.00334635	0.00386287	0	0	0	0	0	0	0	0.00129894	0	0	0	0	0.0016269	0	0	0	0.00085464	0.000748628	0	0	0.0013412	0	0	0	0	0	0	0	0	0	0.000517172
ASV_318	d__Bacteria	p__Proteobacteria	c__Alphaproteobacteria	o__Rhodobacterales	f__Rhodobacteraceae		0.000540693	0.00100684	0.00200622	0	0	0.0019385	0	0	0	0.00323582	0.00390407	0	0	0	0	0	0	0.000835461	0.00157362	0.00241232	0	0	0	0	0	0.00267931	0	0	0.00156684	0.00207952	0	0.00261506	0	0	0.00287081	0.00248891	0	0	0	0	0.0041632	0.00165241	0.000235078
ASV_319	d__Bacteria	p__Proteobacteria	c__Alphaproteobacteria	o__Rhizobiales			0.00053081	0.00200336	0	0	0	0	0	0	0	0	0	0	0	0	0	0	0	0	0	0	0	0	0	0	0	0	0	0	0	0	0	0	0	0	0	0	0	0	0	0	0	0	0
ASV_320	d__Bacteria	p__Gemmatimonadota	c__Gemmatimonadetes	o__Gemmatimonadales	f__Gemmatimonadaceae	g__uncultured	0.000529605	0.00125823	0	0.000373612	0	0.000334225	0	0	0	0	0	0	0	0	0	0	0	0	0	0	0	0	0	0	0	0	0	0.00115481	0.00341856	0.00507403	0	0.0083682	0.00339771	0	0.00233918	0.00216427	0.00106819	0	0.000591599	0	0	0.00121501	0.00124592
ASV_321	d__Bacteria	p__Bacteroidota	c__Bacteroidia	o__Cytophagales	f__Microscillaceae	g__OLB12	0.000529492	0.00133423	0.00501555	0.00320239	0.0037296	0.00588235	0.00183868	0	0.00653875	0.00508486	0.00278862	0	0	0	0	0	0	0	0	0	0	0	0	0	0	0	0	0.0013586	0	0	0	0	0.000983548	0	0	0	0	0	0	0	0	0.000583204	0.000611204
ASV_322	d__Bacteria	p__Proteobacteria	c__Alphaproteobacteria	o__Rhodobacterales	f__Rhodobacteraceae		0.000527561	0.00120814	0	0	0	0	0	0	0	0	0	0	0	0	0	0	0	0.000232072	0	0	0	0	0	0	0	0	0.00157933	0.000611372	0.00299124	0.00241224	0.00113414	0.00627615	0.00116237	0	0.00212653	0.00281355	0.00142425	0	0.000901485	0	0	0.00179821	0.00065822
ASV_323	d__Bacteria	p__Proteobacteria	c__Alphaproteobacteria	o__Rhizobiales			0.000527422	0.00180627	0	0	0	0	0	0	0	0	0	0	0	0	0	0	0	0	0	0	0	0	0	0	0	0	0	0	0	0	0.00100813	0	0	0	0	0	0	0	0	0	0	0	0
ASV_324	d__Bacteria	p__Proteobacteria	c__Alphaproteobacteria	o__Sphingomonadales	f__Sphingomonadaceae	g__Polymorphobacter	0.000524147	0.00124801	0.00290902	0.00330914	0.00594406	0.00454545	0.00198384	0	0.00225105	0.00752823	0.00185908	0	0	0	0	0	0	0	0	0	0	0.00045254	0	0	0	0	0	0	0.00064098	0	0.000441056	0	0	0	0	0	0.000445077	0	0.000309885	0	0	0.00121501	0.000117539
ASV_325	d__Bacteria	p__Proteobacteria	c__Alphaproteobacteria	o__Rhodobacterales	f__Rhodobacteraceae		0.000523971	0.00120487	0	0.000320239	0	0.00127005	0.000387091	0	0.00117912	0.00145282	0.00130136	0.00772574	0.00206657	0	0	0.00257239	0	0	0.0021731	0.00222676	0.00190011	0.00135762	0	0	0.00533261	0.00350371	0	0	0	0.00182998	0	0	0	0	0.00297714	0	0	0	0	0.000234456	0	0	0
ASV_326	d__Bacteria	p__Gemmatimonadota	c__Gemmatimonadetes	o__Gemmatimonadales	f__Gemmatimonadaceae	g__Gemmatimonas	0.000521821	0.00150851	0	0	0	0	0	0	0	0	0	0	0	0	0	0	0	0	0	0	0	0	0	0	0	0	0	0	0	0	0	0	0	0	0	0	0	0	0	0.000468911	0	0	0
ASV_327	d__Bacteria	p__Verrucomicrobiota	c__Verrucomicrobiae	o__Chthoniobacterales	f__Chthoniobacteraceae	g__LD29	0.000519637	0.00455077	0	0	0	0	0	0	0	0	0	0	0	0	0	0	0	0	0	0	0	0	0	0	0	0	0	0	0	0	0	0	0	0	0	0	0	0	0	0	0	0	0
ASV_328	d__Bacteria	p__Verrucomicrobiota	c__Verrucomicrobiae	o__uncultured	f__uncultured	g__uncultured	0.000518954	0.00346313	0	0	0	0	0	0	0	0	0	0	0	0	0	0	0	0	0	0	0	0	0	0	0	0	0	0	0	0	0	0	0	0	0	0	0	0	0	0	0	0	0
ASV_329	d__Bacteria	p__Proteobacteria	c__Alphaproteobacteria	o__Rhizobiales	f__Rhizobiales_Incertae_Sedis	g__uncultured	0.000518824	0.00106578	0	0	0	0	0	0	0	0	0	0.00531144	0	0	0	0.00151705	0	0	0.00382166	0	0	0.00316778	0	0	0.00198843	0	0.00129218	0.00129067	0	0	0.00119715	0	0	0.00216659	0	0	0	0	0	0.000515802	0	0.000583204	0.00054068
ASV_330	d__Bacteria	p__Proteobacteria	c__Alphaproteobacteria	o__Sphingomonadales	f__Sphingomonadaceae	g__Rhizorhapis	0.000518639	0.00198369	0	0	0	0	0	0	0	0	0	0	0	0	0	0	0	0	0	0	0	0	0	0	0	0	0	0	0	0	0	0	0	0	0	0	0	0	0	0	0	0	0
ASV_331	d__Bacteria	p__Verrucomicrobiota	c__Verrucomicrobiae	o__Chthoniobacterales	f__Xiphinematobacteraceae	g__Candidatus_Xiphinematobacter	0.000515031	0.00148903	0	0	0	0	0	0	0.00171508	0.00171696	0	0	0	0	0	0	0.00116174	0.00157809	0.00314725	0.00278345	0.00217155	0	0	0	0.00298265	0	0	0	0	0	0	0	0.000983548	0	0	0	0	0	0	0.000281347	0.00333056	0	0
ASV_332	d__Bacteria	p__Proteobacteria	c__Gammaproteobacteria	o__Burkholderiales	f__Burkholderiaceae	g__Polynucleobacter	0.000513024	0.00323355	0	0	0	0	0	0	0	0	0	0	0	0	0	0	0	0	0	0	0	0	0	0	0	0	0	0	0	0	0	0	0	0	0	0	0	0	0	0	0	0	0
ASV_333	d__Bacteria	p__Actinobacteriota	c__Acidimicrobiia	o__Microtrichales	f__Ilumatobacteraceae	g__CL500-29_marine_group	0.000512473	0.00131717	0	0	0	0	0	0	0	0	0	0	0	0	0	0	0	0	0	0	0	0	0	0	0	0	0.000717875	0	0	0	0.00144918	0	0	0	0	0	0	0	0.000478914	0.000890931	0.00277546	0.00233281	0
ASV_334	d__Bacteria	p__Proteobacteria	c__Alphaproteobacteria	o__Sphingomonadales	f__Sphingomonadaceae	g__Rhizorhapis	0.000512332	0.00324592	0	0	0	0	0	0	0	0	0	0	0	0	0	0	0	0	0	0	0	0	0	0	0	0	0	0	0	0	0	0	0	0	0	0	0	0	0	0	0	0	0
ASV_335	d__Bacteria	p__Proteobacteria	c__Alphaproteobacteria	o__Rhodobacterales	f__Rhodobacteraceae		0.000511699	0.00188415	0	0	0	0	0	0	0	0	0	0.0106229	0.00239286	0	0	0	0.00232348	0	0.00599475	0.00463908	0	0.00395972	0	0	0.00632683	0.010305	0	0	0	0	0	0	0	0	0	0	0	0	0	0	0	0	0
ASV_336	d__Bacteria	p__Actinobacteriota	c__Acidimicrobiia	o__IMCC26256	f__IMCC26256	g__IMCC26256	0.000511059	0.00100272	0	0	0	0	0	0	0	0	0	0	0	0	0	0	0	0	0	0	0	0	0	0	0	0	0.00279971	0.00190204	0	0	0.00063008	0.00435844	0	0	0.00297714	0.00281355	0.00160228	0	0.00121137	0	0	0	0.0015045
ASV_337	d__Bacteria	p__Actinobacteriota	c__Actinobacteria	o__Kineosporiales	f__Kineosporiaceae		0.000509077	0.00201431	0	0	0	0	0	0	0	0	0	0	0	0	0	0	0	0	0	0	0	0	0	0	0	0	0.00330223	0.00400788	0	0	0.00529267	0	0	0.0160087	0	0	0.00640912	0	0.00343691	0	0	0	0.00126942
ASV_338	d__Bacteria	p__Myxococcota	c__Polyangia	o__Polyangiales	f__Sandaracinaceae	g__uncultured	0.000507815	0.00484425	0	0	0	0	0	0	0	0	0	0	0	0	0	0	0	0	0	0	0	0	0	0	0	0	0	0	0	0	0	0	0	0	0	0	0	0	0	0.0462112	0	0	0
ASV_339	d__Bacteria	p__Gemmatimonadota	c__Gemmatimonadetes	o__Gemmatimonadales	f__Gemmatimonadaceae	g__Gemmatimonas	0.000506692	0.00151863	0	0	0	0	0	0	0	0	0	0	0	0	0	0	0	0	0	0	0	0	0	0	0	0	0	0	0	0	0	0	0	0	0	0	0	0	0	0	0	0	0
ASV_340	d__Bacteria	p__Proteobacteria	c__Alphaproteobacteria	o__Sphingomonadales	f__Sphingomonadaceae	g__Sphingorhabdus	0.000506046	0.00169053	0	0	0	0	0.00183868	0.00234949	0	0	0	0	0	0	0	0	0.00387247	0.00190299	0.00299738	0	0	0	0	0	0	0	0	0	0	0	0	0	0	0	0	0	0	0	0	0	0	0	0
ASV_341	d__Bacteria	p__Actinobacteriota	c__Actinobacteria	o__Frankiales	f__Sporichthyaceae	g__Longivirga	0.000505377	0.00137477	0	0	0	0	0	0	0	0	0	0	0	0	0	0	0	0	0	0	0	0	0	0	0	0	0	0.00142653	0	0	0	0.00435844	0	0	0	0	0.00418373	0	0.00129588	0	0	0	0.000564188
ASV_342	d__Bacteria	p__Chloroflexi	c__KD4-96	o__KD4-96	f__KD4-96	g__KD4-96	0.00050396	0.00196581	0	0	0	0	0	0	0.00171508	0	0	0	0	0	0	0	0	0.00134602	0	0.00222676	0	0	0	0	0.00171728	0	0	0	0	0	0	0	0.0026824	0	0	0	0	0	0	0	0	0	0
ASV_343	d__Bacteria	p__Proteobacteria	c__Alphaproteobacteria	o__Rhizobiales	f__Beijerinckiaceae	g__FukuN57	0.000503361	0.001802	0	0	0	0	0	0	0	0	0	0	0.00706983	0.00742645	0.00464699	0.0019128	0.0014199	0	0.000449607	0.00129894	0.00135722	0	0.0129154	0	0	0.000824402	0	0	0	0	0	0	0	0	0	0	0	0	0	0	0	0	0
ASV_344	d__Bacteria	p__Bacteroidota	c__Bacteroidia	o__Flavobacteriales	f__Flavobacteriaceae	g__Flavobacterium	0.000501913	0.000997868	0.00140435	0.00325576	0.0013986	0.00213904	0.002129	0.0020558	0.00160789	0	0	0	0.00217533	0.00457012	0.00220121	0.00204472	0	0	0	0	0	0	0	0	0	0	0	0	0	0	0	0	0	0	0	0	0	0	0	0	0	0	0
ASV_345	d__Bacteria	p__Proteobacteria	c__Alphaproteobacteria	o__Rhizobiales	f__Xanthobacteraceae		0.000501593	0.00161977	0	0	0	0	0	0	0	0	0	0	0	0	0	0	0	0	0	0	0	0	0	0	0	0	0.0034458	0	0	0	0	0	0	0	0	0	0	0	0.00504268	0	0	0	0.00213921
ASV_346	d__Bacteria	p__Chloroflexi	c__KD4-96	o__KD4-96	f__KD4-96	g__KD4-96	0.000501477	0.00210609	0	0	0	0	0	0	0	0	0	0	0	0	0	0	0	0	0	0	0	0	0	0	0	0	0	0	0	0	0	0	0	0	0	0	0	0	0	0.00100816	0	0	0
ASV_347	d__Bacteria	p__Actinobacteriota					0.000499808	0.00112645	0.000300933	0.00101409	0.0004662	0	0.000145159	0	0	0	0	0	0	0.000856898	0	0.000593628	0	0	0	0	0	0.00067881	0	0.000849618	0	0	0	0	0	0	0.000252032	0	0	0	0	0	0	0	0	0	0	0.000243002	0
ASV_348	d__Bacteria	p__Proteobacteria	c__Alphaproteobacteria	o__Rhizobiales	f__Hyphomicrobiaceae	g__Hyphomicrobium	0.000499104	0.00126708	0	0	0	0	0	0	0	0	0	0	0	0	0	0	0	0	0	0	0	0	0	0	0	0	0	0.00346444	0	0	0.00838006	0	0.00152003	0.00541647	0	0.0016232	0.00382767	0	0.00152126	0.000797149	0	0.00155521	0.00192764
ASV_349	d__Bacteria	p__Nitrospirota	c__Nitrospiria	o__Nitrospirales	f__Nitrospiraceae	g__Nitrospira	0.00049663	0.0032105	0	0	0	0	0	0	0	0	0	0	0	0	0	0	0	0	0	0	0	0	0	0	0	0	0	0	0	0	0	0	0	0	0	0	0	0	0	0	0	0	0
ASV_350	d__Bacteria	p__Proteobacteria	c__Alphaproteobacteria	o__Rhizobiales			0.000495842	0.00104054	0.00150466	0.000587105	0.00291375	0.000534759	0	0	0.00203666	0	0	0.00627716	0.0013052	0	0	0	0	0.000278487	0.000524541	0.00389683	0	0.000113135	0	0	0.000903832	0	0	0.000339651	0.00049854	0.00099817	0	0	0.000536481	0	0	0	8.90155e-05	0	0	0	0.00388565	0	7.05235e-05
ASV_351	d__Bacteria	p__Proteobacteria	c__Alphaproteobacteria	o__Sphingomonadales	f__Sphingomonadaceae	g__Rhizorhapis	0.000494516	0.00114086	0.000200622	0.000213493	0.0025641	0.000534759	0.000725795	0	0	0	0	0	0.000870133	0	0	0.00151705	0	0	0	0	0	0.00135762	0.00236258	0	0	0	0	0	0	0	0	0	0	0	0	0	0	0	0	0	0	0	0
ASV_352	d__Bacteria	p__Proteobacteria	c__Alphaproteobacteria	o__Rhizobiales	f__Rhizobiales_Incertae_Sedis	g__uncultured	0.000493747	0.000846907	0	0.00154782	0.0013986	0.00167112	0.00116127	0	0.0013935	0.00145282	0	0	0.0013052	0	0.00138594	0.00138513	0.00206532	0	0.00119895	0	0	0.00328091	0	0	0	0	0	0	0.00163806	0	0	0	0.0013412	0	0	0	0	0	0	0.00342305	0	0	0.000564188
ASV_353	d__Bacteria	p__Proteobacteria	c__Alphaproteobacteria	o__Rhodobacterales	f__Rhodobacteraceae	g__Pseudorhodobacter	0.000493346	0.00153075	0	0	0	0.000802139	0	0	0	0	0	0	0	0	0	0	0	0.00802971	0	0	0	0	0	0	0	0	0	0.00129067	0	0.00133089	0.00094512	0	0.00107296	0	0	0	0	0	0	0	0	0	0
ASV_354	d__Bacteria	p__Proteobacteria	c__Alphaproteobacteria	o__Rhizobiales			0.000492666	0.00181662	0	0	0	0	0	0	0	0	0	0	0	0	0	0	0	0	0	0	0	0	0	0	0	0	0	0	0	0	0	0	0	0	0	0	0.000801139	0	0	0	0	0	0
ASV_355	d__Bacteria	p__Proteobacteria	c__Alphaproteobacteria	o__Rhizobiales	f__Rhizobiales_Incertae_Sedis		0.000491712	0.0021342	0	0	0	0	0	0	0	0	0	0	0	0	0	0	0	0	0	0	0	0	0	0	0	0	0	0	0	0	0.00100813	0	0	0	0	0	0	0	0	0	0	0	0
ASV_356	d__Bacteria	p__Bacteroidota	c__Bacteroidia	o__Sphingobacteriales	f__env.OPS_17	g__env.OPS_17	0.000491395	0.000986011	0.00310964	0.00362938	0.0018648	0.00334225	0.00329027	0.00352423	0.00332297	0.00198111	0.00167317	0	0	0	0	0	0	0	0	0	0	0	0	0	0	0	0	0.0013586	0	0	0.00132317	0	0	0.00337025	0	0	0	0	0	0.000539248	0	0.000534603	0.000282094
ASV_357	d__Bacteria	p__Actinobacteriota	c__Acidimicrobiia				0.00049112	0.00119283	0	0	0	0	0	0	0	0	0	0	0	0	0	0	0	0	0	0	0	0	0	0	0.000723066	0	0	0	0	0	0	0	0	0	0	0	0	0	0	0	0	0	0
ASV_358	d__Bacteria	p__Bacteroidota	c__Bacteroidia	o__Chitinophagales	f__Chitinophagaceae		0.000488954	0.00148314	0	0	0	0	0	0	0	0	0	0	0	0	0	0	0	0	0	0	0	0	0	0	0	0	0	0	0	0	0	0	0	0	0	0	0	0	0	0	0	0	0
ASV_359	d__Bacteria	p__Actinobacteriota	c__Acidimicrobiia	o__Microtrichales	f__Microtrichales	g__Microtrichales	0.000488554	0.000974857	0	0	0	0	0	0	0	0	0	0	0	0	0	0	0	0	0	0	0	0	0	0	0	0	0.00215363	0.00142653	0	0.00108135	0	0.0041841	0.00232475	0	0.00244551	0.00129856	0.00453979	0	0.00149308	0	0	0.00116641	0.000987329
ASV_360	d__Bacteria	p__Proteobacteria	c__Alphaproteobacteria	o__Rhizobiales			0.000485049	0.00123811	0	0	0	0	0	0	0	0	0	0	0	0	0	0	0	0	0	0	0	0	0	0	0	0	0	0	0	0	0.000819104	0	0	0	0	0	0	0	0	0	0	0	0.000188063
ASV_361	d__Bacteria	p__Proteobacteria	c__Alphaproteobacteria	o__Sphingomonadales	f__Sphingomonadaceae	g__Novosphingobium	0.000483649	0.00126738	0.00341057	0.00763237	0.0034965	0.00173797	0.00241932	0.00440529	0.00235824	0	0	0	0	0	0	0.000791505	0	0	0.00299738	0	0	0	0	0	0	0	0	0	0.00199416	0	0	0	0.00214592	0	0	0	0	0	0	0.0010785	0	0	0
ASV_362	d__Bacteria	p__Proteobacteria	c__Alphaproteobacteria	o__Caulobacterales	f__Hyphomonadaceae	g__Hyphomonas	0.000482918	0.00122002	0	0	0	0	0	0.0020558	0	0.00105659	0.00297453	0	0.00609093	0.00399886	0.00391326	0.00507882	0.00387247	0	0.000974148	0.000742253	0	0.00169702	0.00283509	0.00198244	0.000451916	0.00350371	0	0	0	0	0	0	0	0	0	0	0	0	0	0	0	0	0
ASV_363	d__Bacteria	p__Proteobacteria	c__Alphaproteobacteria	o__Rhodobacterales	f__Rhodobacteraceae		0.000482743	0.00135826	0	0	0	0	0	0	0	0	0	0	0.00435066	0	0	0	0	0	0	0	0	0	0	0.00509771	0	0	0	0	0	0	0	0	0	0	0	0	0	0	0	0	0	0	0
ASV_364	d__Bacteria	p__Bacteroidota	c__Bacteroidia	o__Flavobacteriales	f__Flavobacteriaceae	g__Flavobacterium	0.000482543	0.00113827	0.000902799	0.00170794	0	0.00200535	0.00116127	0.00146843	0.00364455	0.00468864	0.00390407	0	0	0.00685518	0	0.000725546	0	0	0	0	0	0	0	0	0	0	0	0	0.00092586	0	0	0	0	0	0	0	0	0	0	0	0.0036081	0.000388802	0
ASV_365	d__Bacteria	p__Actinobacteriota	c__Actinobacteria	o__Micrococcales	f__Microbacteriaceae	g__Microbacterium	0.000481979	0.00115601	0	0	0	0	0	0	0	0	0	0	0	0	0	0	0	0.000696217	0.000974148	0.00408239	0	0	0.00204757	0	0.00388648	0	0	0	0.00185172	0.00149726	0	0.00679916	0	0	0.00170122	0	0	0	0	0	0.0041632	0	0.000587696
ASV_366	d__Bacteria	p__Actinobacteriota					0.000481006	0.00160884	0	0	0	0	0	0	0	0	0	0	0	0	0	0	0	0	0	0	0	0	0	0	0	0	0	0	0	0	0	0	0	0	0	0	0	0	0	0	0	0	0
ASV_367	d__Bacteria	p__Fusobacteriota	c__Fusobacteriia	o__Fusobacteriales	f__Leptotrichiaceae	g__Leptotrichia	0.000480026	0.00447079	0	0	0	0	0	0	0	0	0	0	0	0	0	0	0	0	0.000374672	0	0	0	0	0	0	0	0	0	0	0	0	0	0	0	0	0	0	0	0	0	0	0	0
ASV_368	d__Bacteria	p__Proteobacteria	c__Alphaproteobacteria	o__Tistrellales	f__Geminicoccaceae	g__Candidatus_Alysiosphaera	0.000479655	0.000958619	0	0	0	0	0	0	0	0.00145282	0	0	0	0	0	0	0	0	0.000974148	0	0	0	0	0	0.00126537	0	0.00107681	0	0.00370344	0.00257861	0	0.00366109	0.0019671	0	0.00489102	0.00151499	0.000801139	0	0	0.000375129	0	0.00150661	0.000728743
ASV_369	d__Bacteria	p__Acidobacteriota	c__Vicinamibacteria	o__Vicinamibacterales	f__Vicinamibacteraceae	g__Vicinamibacteraceae	0.000479359	0.00139484	0	0.000907344	0	0	0	0.0010279	0.00267982	0.00092452	0.0022309	0.00772574	0	0	0.00114137	0	0.00283981	0.000789046	0.00659423	0	0	0	0	0	0.00406725	0.00226711	0	0	0.0021366	0	0	0	0	0	0	0	0	0	0	0	0	0	0
ASV_370	d__Bacteria	p__Bacteroidota	c__Bacteroidia	o__Flavobacteriales	f__Flavobacteriaceae	g__Flavobacterium	0.000479253	0.00323172	0	0	0	0	0	0	0	0	0	0	0	0	0	0	0	0	0	0	0	0	0	0	0	0	0	0	0	0	0	0	0	0	0	0	0	0	0	0	0	0	0
ASV_371	d__Bacteria	p__Verrucomicrobiota	c__Verrucomicrobiae	o__Pedosphaerales	f__Pedosphaeraceae	g__uncultured	0.000478015	0.00104737	0.00361119	0.00394962	0	0.00387701	0.00237093	0.00234949	0	0.000660371	0	0	0	0	0	0	0	0	0	0	0	0	0	0	0	0	0.00373295	0	0	0	0.00252032	0	0.00357654	0.00337025	0	0.00183963	0	0	0.000873313	0	0	0.00199261	0.000987329
ASV_372	d__Bacteria	p__Actinobacteriota	c__Acidimicrobiia	o__Microtrichales	f__Ilumatobacteraceae	g__CL500-29_marine_group	0.000476256	0.00221335	0	0	0	0	0	0	0	0	0	0	0	0	0	0	0	0	0	0	0	0	0	0	0	0	0	0.0022417	0	0	0.00989226	0	0	0	0	0	0.00160228	0	0.00366228	0	0	0	2.35078e-05
ASV_373	d__Bacteria	p__Actinobacteriota	c__Acidimicrobiia	o__Microtrichales	f__Iamiaceae	g__Iamia	0.000476232	0.000761139	0.00220684	0.000587105	0	0.00120321	0.0014032	0.000881057	0	0.00217922	0	0	0	0	0	0.000989381	0	0.000510559	0	0	0	0	0	0	0.000994215	0.00350371	0	0	0.0021366	0.000748628	0	0	0	0	0	0.00270533	0	0	0.0001972	0	0	0.00136081	0
ASV_374	d__Bacteria	p__Actinobacteriota	c__Coriobacteriia	o__OPB41	f__OPB41	g__OPB41	0.000475422	0.00144402	0	0	0	0	0	0	0	0	0	0	0	0	0	0	0	0	0	0	0	0	0	0	0	0	0.00028715	0.000883092	0	0	0.00094512	0.00209205	0	0	0	0	0	0	0.0003944	0	0	0.000534603	0.000423141
ASV_375	d__Bacteria	p__Proteobacteria	c__Alphaproteobacteria	o__Rhizobiales	f__Devosiaceae	g__Devosia	0.000474924	0.000945787	0	0.00117421	0	0	0	0	0	0	0	0	0	0	0	0	0	0.000974704	0	0.00501021	0	0	0	0	0	0	0.00236899	0.00108688	0.0028488	0.00274497	0	0.00296374	0.00178827	0	0.0015949	0.00313819	0.00151326	0	0.00109868	0.0010785	0	0.00150661	0.0011989
ASV_376	d__Bacteria	p__Chloroflexi	c__KD4-96	o__KD4-96	f__KD4-96	g__KD4-96	0.00047461	0.00165452	0	0	0	0	0	0	0	0	0	0	0	0	0	0	0	0	0.00142375	0	0.00325733	0	0	0	0	0	0	0	0	0	0	0	0	0	0	0	0	0	0	0	0	0	0
ASV_377	d__Bacteria	p__Actinobacteriota	c__Acidimicrobiia	o__Microtrichales	f__Ilumatobacteraceae	g__CL500-29_marine_group	0.000474326	0.00112644	0	0.00202818	0	0	0	0	0	0	0	0	0	0	0	0.000725546	0	0	0	0	0	0.00362032	0	0.00651374	0	0	0	0	0	0	0	0	0	0	0	0	0	0	0	0	0	0	0
ASV_378	d__Bacteria	p__Myxococcota	c__Polyangia	o__Polyangiales	f__Sandaracinaceae	g__uncultured	0.000473245	0.000861158	0.0018056	0	0.0018648	0.00247326	0.000822567	0	0.00225105	0.00165093	0.00260271	0	0	0	0	0	0	0	0	0.00241232	0	0	0	0	0.00144613	0	0.000789663	0	0.00135318	0.00166362	0	0.00261506	0.0013412	0	0.00191388	0.00422032	0	0	0	0.000586139	0	0.00233281	0.000634712
ASV_379	d__Bacteria	p__Proteobacteria	c__Alphaproteobacteria	o__Caulobacterales	f__Hyphomonadaceae	g__SWB02	0.000471886	0.000746188	0	0.00112084	0	0	0.000967726	0	0	0	0	0	0.0013052	0	0.00114137	0.000989381	0.00245256	0.000881875	0.00277257	0	0	0.00339405	0	0	0.000451916	0.00206101	0	0.000815162	0.0021366	0	0.000567072	0	0.0019671	0.000481464	0.000425306	0.0016232	0	0	0	0.00126606	0	0.00218701	0.00108136
ASV_380	d__Bacteria	p__Proteobacteria	c__Alphaproteobacteria	o__Sphingomonadales	f__Sphingomonadaceae	g__Novosphingobium	0.000471464	0.001047	0.00451399	0.00229505	0	0.00254011	0.00208061	0	0.00203666	0.00158489	0	0	0	0	0	0	0	0	0	0	0	0	0	0	0	0	0	0	0	0	0	0	0	0	0	0.00194784	0	0	0	0	0	0.00121501	0.000352618
ASV_381	d__Bacteria	p__Bacteroidota	c__Bacteroidia	o__Cytophagales	f__Microscillaceae	g__Chryseolinea	0.000470664	0.00272164	0	0	0	0	0	0	0	0	0	0	0	0.00514139	0.0237241	0.00712354	0.00684136	0	0	0	0	0	0	0	0	0	0	0	0	0	0	0	0	0	0	0	0	0	0	0	0	0	0
ASV_382	d__Bacteria	p__Proteobacteria	c__Alphaproteobacteria	o__Rhodobacterales	f__Rhodobacteraceae		0.000468584	0.00134039	0	0	0	0.000802139	0.00091934	0	0.00117912	0	0.00520543	0.00724288	0	0	0	0.00184684	0.00322706	0.000742632	0.00329712	0	0	0.0045254	0	0	0.00207881	0.00659522	0	0	0	0.000831808	0	0	0	0	0	0	0	0	0	0	0	0	0
ASV_383	d__Bacteria	p__Proteobacteria	c__Alphaproteobacteria	o__uncultured	f__uncultured	g__uncultured	0.000467968	0.000838545	0	0.00101409	0.0020979	0.00120321	0.00091934	0	0.0013935	0.000660371	0.00130136	0	0	0	0	0	0	0.000556974	0.00232297	0	0	0	0	0	0	0	0	0	0	0.000748628	0	0	0.00169886	0	0.00138224	0	0	0	0	0.000375129	0	0	0.000752251
ASV_384	d__Bacteria	p__Deinococcota	c__Deinococci	o__Deinococcales	f__Deinococcaceae	g__Deinococcus	0.000467786	0.00282368	0	0	0	0	0	0	0	0	0	0	0.00108767	0.0257069	0.000570683	0.00765121	0	0.00357392	0	0	0	0	0	0	0.00027115	0	0	0	0	0	0	0	0	0	0	0	0	0	0	0.000304792	0	0	0
ASV_385	d__Bacteria	p__Acidobacteriota	c__Vicinamibacteria	o__Vicinamibacterales	f__Vicinamibacteraceae	g__Vicinamibacteraceae	0.000467188	0.00141183	0	0	0	0	0	0	0	0	0	0	0	0	0	0	0	0	0	0	0	0.00305464	0	0.00708015	0	0	0	0	0	0	0	0	0	0	0	0	0	0	0	0	0	0	0
ASV_386	d__Bacteria	p__Bacteroidota	c__Bacteroidia	o__Flavobacteriales	f__Flavobacteriaceae	g__Flavobacterium	0.00046691	0.00239871	0.00351088	0.000853971	0.0206294	0.00748663	0.00266125	0	0	0	0	0	0	0	0	0	0	0	0	0	0	0	0	0	0	0	0	0	0	0	0	0	0	0	0	0	0	0	0	0	0	0	0
ASV_387	d__Bacteria	p__Nitrospirota	c__Nitrospiria	o__Nitrospirales	f__Nitrospiraceae	g__Nitrospira	0.000466218	0.00157131	0	0	0	0	0	0	0	0	0	0	0	0	0	0	0	0	0	0	0	0	0	0	0	0	0	0.00930643	0	0	0.00686787	0	0.00581187	0.00649976	0	0.00183963	0.00373865	0	0.00129588	0	0	0.00170101	0.00216272
ASV_388	d__Bacteria	p__Myxococcota	c__Polyangia	o__Polyangiales	f__Polyangiaceae	g__Aetherobacter	0.000463925	0.00242347	0	0	0.016317	0.0162433	0.00179029	0	0	0	0	0	0	0	0	0	0	0	0.00232297	0	0	0	0	0	0	0	0	0	0	0	0	0	0	0	0	0	0	0	0	0	0	0	0
ASV_389	d__Bacteria	p__Acidobacteriota	c__Subgroup_11	o__Subgroup_11	f__Subgroup_11	g__Subgroup_11	0.000462809	0.00144859	0	0	0	0	0.000193545	0	0.00225105	0	0	0	0	0	0	0	0	0.000696217	0.00262271	0.00167007	0	0	0	0	0.0016269	0	0	0	0	0	0	0	0	0	0	0	0	0	0.000169028	0	0	0	0.000446649
ASV_390	d__Bacteria	p__Bacteroidota	c__Bacteroidia	o__Chitinophagales	f__Saprospiraceae	g__uncultured	0.000462432	0.00119523	0	0	0	0	0.000774181	0	0	0	0	0	0	0	0	0	0	0	0	0	0	0	0	0	0	0	0	0	0	0	0.00031504	0	0	0	0	0	0	0	0	0.00042202	0	0.000243002	0
ASV_391	d__Bacteria	p__Proteobacteria	c__Alphaproteobacteria	o__Rhizobiales	f__Xanthobacteraceae	g__uncultured	0.000462412	0.00106921	0	0	0	0	0	0	0	0	0	0	0	0	0	0	0	0	0	0	0	0	0	0	0	0	0	0.000747232	0	0	0.00340243	0	0	0	0.00233918	0	0.00142425	0	0.000929656	0.000984713	0	0	0.00122241
ASV_392	d__Bacteria	p__Acidobacteriota	c__Vicinamibacteria	o__Vicinamibacterales	f__Vicinamibacteraceae	g__Vicinamibacteraceae	0.000461537	0.00116907	0.000300933	0	0	0	0.00120966	0.00337739	0	0.00191508	0.00817996	0	0	0	0.00130442	0.00118726	0.00193623	0.00106753	0.00322218	0	0	0.00124448	0	0	0.00343456	0	0	0	0	0	0	0	0	0	0	0	0	0	0	0	0	0	0
ASV_393	d__Bacteria	p__Actinobacteriota	c__Actinobacteria	o__Micromonosporales	f__Micromonosporaceae		0.000459852	0.00155961	0	0	0	0	0	0	0	0	0	0.0057943	0.00891886	0	0.00407631	0.00257239	0.00206532	0	0.00157362	0.00612359	0.00515744	0	0	0	0	0.00556472	0	0	0	0	0	0	0	0	0	0	0	0	0	0	0	0	0
ASV_394	d__Bacteria	p__Proteobacteria	c__Alphaproteobacteria	o__Rhizobiales	f__Rhizobiales_Incertae_Sedis	g__uncultured	0.000458076	0.00090821	0	0	0	0	0	0	0	0	0	0	0	0	0	0	0	0	0	0	0	0	0	0	0	0	0.00222541	0.00149446	0.00242148	0	0.00201626	0	0.00160944	0.00156476	0	0	0.0011572	0	0.0003944	0.00187564	0	0.00102061	0.000634712
ASV_395	d__Bacteria	p__Proteobacteria	c__Alphaproteobacteria	o__Rhizobiales			0.000457884	0.00219603	0	0	0	0	0	0	0	0	0	0	0	0	0	0	0	0	0	0	0	0	0	0	0	0	0.00323044	0	0	0	0.00144918	0	0	0	0	0	0.00124622	0	0.00126771	0	0	0	0
ASV_396	d__Bacteria	p__Proteobacteria	c__Alphaproteobacteria	o__Rhizobiales			0.000457716	0.00119663	0	0	0	0	0	0	0	0	0	0	0	0	0	0.000593628	0	0	0	0	0	0.00237583	0.00126004	0	0	0	0	0	0	0	0	0	0	0	0	0	0	0	0	0	0	0	0
ASV_397	d__Bacteria	p__Nitrospirota	c__Nitrospiria	o__Nitrospirales	f__Nitrospiraceae	g__Nitrospira	0.000457194	0.00168477	0	0	0	0	0	0	0	0	0	0	0	0	0	0	0	0	0	0	0	0	0	0	0	0	0.00028715	0.000339651	0.0042732	0.00241224	0.000882112	0	0.0128755	0.00361098	0.0056353	0.00227248	0.000534093	0	0.000253543	0.000234456	0	0.000874806	0.00545382
ASV_398	d__Bacteria	p__Chloroflexi	c__Anaerolineae	o__RBG-13-54-9	f__RBG-13-54-9	g__RBG-13-54-9	0.000455752	0.00101858	0	0	0	0	0	0	0	0	0	0	0	0	0	0	0	0	0	0	0	0	0	0	0	0	0	0	0	0	0.00327642	0	0	0.00228695	0	0	0.00195834	0	0.00104234	0	0	0	0
ASV_399	d__Bacteria	p__Proteobacteria	c__Alphaproteobacteria	o__Sphingomonadales	f__Sphingomonadaceae	g__Novosphingobium	0.000454762	0.00103152	0.0027084	0.00528395	0.0020979	0.0013369	0.00091934	0	0.00246543	0.00145282	0	0	0	0	0	0	0	0	0	0	0	0	0	0	0	0	0	0	0	0	0.00226829	0	0	0	0	0	0	0	0	0	0	0.000874806	0
ASV_400	d__Bacteria	p__Actinobacteriota	c__Acidimicrobiia	o__Microtrichales	f__Iamiaceae	g__Iamia	0.000453129	0.00107415	0	0	0	0.00040107	0.000193545	0	0	0.00118867	0	0.00386287	0.000761366	0	0.000407631	0.000593628	0.00129082	0	0.00104908	0	0.00380022	0	0	0	0.00370571	0.0016488	0	0	0.00049854	0	0	0	0	0	0.000637959	0	0	0	0	0	0.00582848	0	0
ASV_401	d__Bacteria	p__Actinobacteriota	c__Actinobacteria	o__Micrococcales	f__Microbacteriaceae		0.000452882	0.000925805	0.00310964	0.00330914	0	0.00227273	0.000725795	0.00381791	0.00192947	0.00211319	0	0	0	0	0	0	0	0.00357392	0	0	0	0.00113135	0	0	0	0	0	0	0	0	0	0	0	0	0	0	0	0	0	0	0	0.00179821	0.000517172
ASV_402	d__Bacteria	p__Chloroflexi	c__Anaerolineae	o__SBR1031	f__A4b	g__A4b	0.000452706	0.00203927	0	0	0	0	0	0	0	0	0	0	0.0026104	0	0.00432089	0.00316602	0	0	0	0.00593802	0	0	0.00425264	0.0169924	0	0.00391591	0	0	0	0	0	0	0	0	0	0	0	0	0	0	0	0	0
ASV_403	d__Bacteria	p__Chloroflexi	c__Anaerolineae	o__SBR1031	f__A4b	g__A4b	0.000452099	0.00302804	0	0	0	0	0	0	0	0	0.00297453	0	0	0	0.00505462	0.0019128	0.00296889	0	0	0	0.0282302	0	0	0	0	0	0	0	0	0	0	0	0	0	0	0	0	0	0	0	0	0	0
ASV_404	d__Bacteria	p__Acidobacteriota	c__Vicinamibacteria	o__Vicinamibacterales	f__Vicinamibacteraceae	g__Vicinamibacteraceae	0.000451695	0.00123959	0.00341057	0	0	0.00187166	0.00145159	0.0030837	0	0.00132074	0.00892359	0	0	0	0.00252731	0.00263835	0.00245256	0	0.00224803	0	0	0.00192329	0	0	0	0	0	0	0	0	0	0	0	0	0	0	0	0	0	0	0	0	0
ASV_405	d__Bacteria	p__Proteobacteria	c__Alphaproteobacteria	o__Dongiales	f__Dongiaceae	g__Dongia	0.000451412	0.00149198	0	0	0	0	0	0	0	0	0	0	0	0	0.00644057	0.00151705	0.00464696	0	0	0.00389683	0.00407166	0.00135762	0.00173256	0.00169924	0	0	0	0	0	0	0	0	0	0	0	0	0	0	0	0.000656476	0	0	0
ASV_406	d__Bacteria	p__Chloroflexi	c__Anaerolineae	o__SBR1031	f__SBR1031	g__SBR1031	0.000450649	0.00201495	0	0	0	0	0	0	0	0	0	0	0	0	0.0049731	0.00052767	0.00309797	0	0.00164856	0.00241232	0.00732899	0	0.000472515	0.0164259	0	0.00412201	0	0	0	0	0	0	0	0	0	0	0	0	0	0	0	0	0
ASV_407	d__Bacteria	p__Deinococcota	c__Deinococci	o__Deinococcales	f__Deinococcaceae		0.000448896	0.00141088	0	0	0	0	0	0	0	0	0	0	0	0	0	0	0	0	0	0	0	0	0	0	0	0	0.00165111	0.00570613	0	0	0.00504064	0	0	0.00926818	0	0.00389568	0	0	0.000704285	0	0	0.00223561	0
ASV_408	d__Bacteria	p__Actinobacteriota	c__Actinobacteria	o__PeM15	f__PeM15	g__PeM15	0.000448501	0.0011611	0	0	0	0	0	0	0	0	0	0	0	0	0	0	0	0	0	0	0	0	0	0	0	0	0.000933238	0.00108688	0	0	0.00151219	0	0	0.000962927	0	0.00205605	0.00267046	0	0.00126771	0	0	0.000680404	0.000376125
ASV_409	d__Bacteria	p__Campilobacterota	c__Campylobacteria	o__Campylobacterales	f__Arcobacteraceae	g__Arcobacter	0.000448076	0.00401387	0	0	0	0	0	0	0	0	0	0	0	0	0	0	0	0.000324901	0	0	0	0	0	0	0	0	0	0	0	0	0	0	0	0	0	0	0	0	0	0	0	0	0
ASV_410	d__Bacteria	p__Proteobacteria	c__Alphaproteobacteria	o__Caulobacterales	f__Caulobacteraceae	g__Caulobacter	0.000447669	0.00105297	0.00481493	0.00277541	0.004662	0.00274064	0.000967726	0.00176211	0.00310859	0.00158489	0.00316044	0	0	0	0	0	0	0	0	0	0	0	0	0	0	0	0	0	0.00121074	0	0.00100813	0	0.000894134	0	0	0.0040039	0	0	0	0.000117228	0	0.00272162	0
ASV_411	d__Bacteria	p__Chloroflexi	c__KD4-96	o__KD4-96	f__KD4-96	g__KD4-96	0.000447018	0.00236219	0.00160498	0	0	0	0	0	0	0	0	0	0	0	0	0	0	0.00167092	0.00164856	0	0	0	0	0	0	0	0	0	0	0	0	0.00732218	0	0	0	0	0	0	0	0	0	0	0
ASV_412	d__Bacteria	p__Verrucomicrobiota	c__Verrucomicrobiae	o__Pedosphaerales	f__Pedosphaeraceae	g__ADurb.Bin063-1	0.000445529	0.00183327	0	0	0	0	0	0	0	0	0	0	0	0	0	0	0	0	0	0	0	0	0	0	0	0	0	0	0	0	0	0	0	0	0	0	0	0	0	0	0	0	0
ASV_413	d__Bacteria	p__Proteobacteria	c__Alphaproteobacteria	o__Rhizobiales	f__Rhizobiales_Incertae_Sedis	g__uncultured	0.000444741	0.00166198	0	0	0	0	0	0	0	0	0	0	0	0	0	0	0	0.000556974	0	0	0	0	0	0	0	0	0	0	0.00064098	0	0.00126016	0	0	0.0117959	0	0	0	0	0	0	0	0	0
ASV_414	d__Bacteria	p__Proteobacteria	c__Gammaproteobacteria	o__CCD24	f__CCD24	g__CCD24	0.000440418	0.000851271	0	0.000480359	0.00291375	0	0	0	0.00117912	0	0.00297453	0	0	0	0	0	0	0.00116036	0.000824279	0	0	0	0	0	0.00171728	0	0	0	0.00292002	0.00232906	0	0.00174338	0.00250358	0	0	0	0	0	0	0.000679921	0	0	0.000564188
ASV_415	d__Bacteria	p__Verrucomicrobiota	c__Verrucomicrobiae	o__Chthoniobacterales	f__Chthoniobacteraceae	g__Chthoniobacter	0.000439789	0.00107071	0	0	0	0	0	0	0	0	0	0.00241429	0	0	0	0	0	0	0	0	0	0	0	0	0	0	0.00107681	0	0	0.00166362	0	0.00174338	0.00160944	0	0.00170122	0.00259712	0	0	0	0.000375129	0	0.00179821	0.000705235
ASV_416	d__Bacteria	p__Actinobacteriota	c__Acidimicrobiia	o__Microtrichales	f__Ilumatobacteraceae	g__CL500-29_marine_group	0.000439262	0.00102657	0	0	0	0	0	0	0	0	0	0	0	0	0	0.0019128	0	0	0	0	0	0	0	0	0.00117498	0	0	0	0	0	0	0	0	0	0	0	0	0	0	0.000820595	0	0	0
ASV_417	d__Bacteria	p__Proteobacteria	c__Alphaproteobacteria	o__Caulobacterales	f__Hyphomonadaceae	g__UKL13-1	0.000438835	0.00166839	0	0	0	0	0	0	0	0	0	0	0.00282793	0.00371322	0.00383173	0.000659587	0	0	0	0	0	0.000339405	0.00803276	0.00708015	0	0	0	0	0	0	0	0	0	0	0	0	0	0	0	0	0	0	0
ASV_418	d__Bacteria	p__Proteobacteria	c__Alphaproteobacteria	o__Rhizobiales	f__Rhizobiales_Incertae_Sedis	g__uncultured	0.000438733	0.00144228	0	0	0	0	0	0	0	0	0	0	0	0	0	0	0	0	0	0	0	0	0	0	0	0	0	0	0	0	0	0	0	0	0	0	0	0	0	0	0	0	0
ASV_419	d__Bacteria	p__Proteobacteria	c__Alphaproteobacteria	o__Rhizobiales	f__Hyphomicrobiaceae		0.000437869	0.00166338	0	0	0	0	0	0	0	0	0	0	0	0	0	0	0	0	0	0	0	0	0	0	0	0	0	0	0	0	0	0	0	0	0	0	0	0	0	0	0	0	0
ASV_420	d__Bacteria	p__Verrucomicrobiota	c__Verrucomicrobiae	o__Chthoniobacterales	f__Chthoniobacteraceae		0.00043759	0.000870172	0	0	0	0	0	0	0	0	0	0	0	0	0	0	0	0	0	0	0	0	0	0	0	0	0	0.000815162	0	0	0.00144918	0	0	0.00108329	0	0	0	0	0	0.000679921	0	0.00199261	0
ASV_421	d__Bacteria	p__Bacteroidota	c__Bacteroidia	o__Flavobacteriales	f__Crocinitomicaceae	g__Fluviicola	0.000437383	0.00417236	0	0	0	0	0	0	0	0	0	0	0	0	0	0	0	0	0	0	0	0	0	0	0	0	0	0	0	0	0	0	0	0	0	0	0	0	0	0	0	0	0
ASV_422	d__Bacteria	p__Actinobacteriota	c__Acidimicrobiia	o__Microtrichales			0.000436937	0.000857416	0	0.000266866	0	0.000735294	0.000532249	0	0	0.00092452	0	0	0.0029367	0	0.00220121	0.0019128	0.00180715	0.000696217	0	0.00222676	0.002443	0	0	0	0	0	0	0	0.00149562	0.0021627	0	0.00296374	0	0	0.00446571	0.0016232	0	0	0	0.00042202	0	0	0.000775759
ASV_423	d__Bacteria	p__Proteobacteria	c__Alphaproteobacteria	o__Sphingomonadales	f__Sphingomonadaceae		0.00043644	0.00136313	0	0	0	0	0	0	0	0	0	0.00676002	0.00184903	0	0.00105984	0.00138513	0.00116174	0	0.0021731	0.00371126	0	0.00203643	0	0	0.0032538	0.00267931	0	0	0	0	0	0	0	0	0	0	0	0	0	0.000820595	0	0	0
ASV_424	d__Bacteria	p__Proteobacteria	c__Alphaproteobacteria	o__Rhizobiales	f__Hyphomicrobiaceae	g__Hyphomicrobium	0.00043625	0.00119709	0	0	0	0	0	0	0	0	0	0	0	0	0.00122289	0.00211068	0.0036143	0	0.00299738	0	0	0.00169702	0.00283509	0	0.0021692	0	0	0	0.00348978	0	0	0	0	0	0.0020202	0	0	0	0	0.000351683	0.00832639	0	0
ASV_425	d__Bacteria	p__Proteobacteria	c__Alphaproteobacteria	o__Caulobacterales	f__Hyphomonadaceae	g__Hirschia	0.000435749	0.000940036	0.00190591	0.00213493	0.0018648	0.00260695	0.00111289	0	0.00300139	0.000990557	0	0	0	0	0	0	0	0	0	0	0	0	0	0	0	0	0	0	0.00056976	0	0	0	0	0	0	0	0	0	0	0	0	0	0
ASV_426	d__Bacteria	p__Chloroflexi	c__Anaerolineae	o__SBR1031	f__A4b	g__A4b	0.000435131	0.0014202	0	0	0	0	0	0	0	0	0.000557724	0	0.0022841	0	0.00334257	0.00323198	0.00271073	0	0.00149869	0.0020412	0.00570033	0.00667496	0	0.00877938	0.000994215	0.0016488	0	0	0	0	0	0	0	0	0	0	0	0	0	0	0	0	0
ASV_427	d__Bacteria	p__Bacteroidota	c__Bacteroidia	o__Flavobacteriales	f__Flavobacteriaceae	g__Flavobacterium	0.000434163	0.00108836	0.000902799	0.00176132	0.00314685	0.00334225	0.00116127	0	0	0.00482071	0	0	0	0	0	0	0	0	0	0	0	0	0	0	0	0	0.00308686	0	0	0	0	0	0	0	0.00414673	0	0	0	0	0	0	0	0
ASV_428	d__Bacteria	p__Patescibacteria	c__Saccharimonadia	o__Saccharimonadales	f__LWQ8	g__LWQ8	0.000433634	0.00413661	0	0	0	0	0	0	0	0	0	0	0	0	0	0	0	0	0	0	0	0	0	0	0	0	0	0	0	0	0	0	0	0	0	0	0	0	0	0	0	0	0
ASV_429	d__Bacteria	p__Chloroflexi	c__Anaerolineae	o__SBR1031	f__A4b	g__A4b	0.00043287	0.00180682	0	0	0	0	0	0	0	0	0	0	0.0006526	0.0017138	0.0110876	0.00441923	0.0101975	0	0.00172349	0	0	0	0	0.00169924	0	0.00741962	0	0	0	0	0	0	0	0	0	0	0	0	0	0	0	0	0
ASV_430	d__Bacteria	p__Proteobacteria	c__Alphaproteobacteria	o__Sphingomonadales	f__Sphingomonadaceae	g__Novosphingobium	0.00043222	0.00105282	0.00521617	0.00421648	0.00314685	0.00220588	0.00372575	0.00249633	0	0.00191508	0	0	0	0	0	0	0	0.000742632	0	0	0	0	0	0	0	0	0	0	0	0.00232906	0	0	0	0	0.00244551	0	0	0	0	0.00215699	0	0	0
ASV_431	d__Bacteria	p__Actinobacteriota	c__Acidimicrobiia	o__uncultured	f__uncultured	g__uncultured	0.00043161	0.00170995	0	0	0	0	0	0	0	0	0	0	0	0	0	0	0	0	0	0	0	0	0	0	0	0	0	0	0	0	0	0	0	0	0	0	0	0	0	0	0	0	0
ASV_432	d__Bacteria	p__Acidobacteriota	c__Acidobacteriae				0.000430606	0.00164207	0	0	0	0	0	0	0	0	0	0	0	0	0	0	0	0	0	0	0	0	0	0	0	0	0	0	0	0	0	0	0	0	0	0	0	0	0	0	0	0	0
ASV_433	d__Bacteria	p__Actinobacteriota	c__Acidimicrobiia				0.000430373	0.000864328	0	0	0	0	0	0	0	0	0	0	0	0	0	0	0	0	0	0.00055669	0	0.000791945	0.00063002	0	0	0	0	0	0	0	0	0	0	0	0	0	0	0	0	0	0	0	0
ASV_434	d__Bacteria	p__Proteobacteria	c__Alphaproteobacteria	o__Sphingomonadales	f__Sphingomonadaceae		0.000429922	0.00190837	0	0	0	0	0.00145159	0.00323054	0	0	0	0	0.000870133	0	0.00114137	0.00237451	0.00296889	0.000649803	0	0	0	0	0	0	0	0	0	0	0	0	0	0	0	0	0	0	0	0	0	0.00351683	0	0	0
ASV_435	d__Bacteria	p__Proteobacteria	c__Alphaproteobacteria	o__Rhizobiales	f__Hyphomicrobiaceae	g__Hyphomicrobium	0.000429406	0.00105149	0	0	0	0	0	0	0	0	0	0	0	0	0	0	0	0	0	0	0	0	0	0	0	0	0	0	0	0	0	0	0	0	0	0	0	0	0	0	0	0	0
ASV_436	d__Bacteria	p__Bacteroidota	c__Bacteroidia	o__Chitinophagales	f__Saprospiraceae		0.000428854	0.00104173	0.00110342	0.000533732	0.0034965	0.00294118	0.00203223	0.00220264	0	0.000990557	0.00241681	0.00724288	0	0	0	0	0	0	0.000524541	0	0.002443	0	0	0	0.000723066	0	0	0	0.00064098	0.00108135	0	0	0	0	0	0.00108213	0	0	0	0	0.00305301	0.000583204	0.000235078
ASV_437	d__Bacteria						0.000428705	0.00274134	0	0	0	0	0	0	0	0	0	0	0	0	0	0	0	0	0	0	0	0	0	0	0	0	0	0	0	0	0	0	0	0	0	0	0	0	0	0	0	0	0
ASV_438	d__Bacteria	p__Chloroflexi	c__Anaerolineae	o__RBG-13-54-9	f__RBG-13-54-9	g__RBG-13-54-9	0.000428625	0.000801067	0	0	0	0	0	0.000440529	0	0	0	0	0	0	0	0	0	0.000185658	0	0	0	0	0	0	0	0	0.000717875	0.000883092	0.00028488	0	0.00107114	0	0.00160944	0.00228695	0	0.00205605	0.000534093	0	0	0.00164119	0	0.00223561	0.000493665
ASV_439	d__Bacteria	p__Proteobacteria	c__Alphaproteobacteria	o__Rhizobiales	f__Rhizobiaceae	g__Allorhizobium-Neorhizobium-Pararhizobium-Rhizobium	0.00042779	0.00116941	0	0	0	0	0	0	0	0	0	0	0	0	0	0	0	0	0	0	0	0	0	0	0	0	0	0	0	0	0	0	0	0	0	0	0	0	0	0	0	0	0
ASV_440	d__Bacteria	p__Bacteroidota	c__Bacteroidia	o__Chitinophagales	f__Chitinophagaceae	g__Ferruginibacter	0.000426758	0.0012559	0	0.0043766	0.0016317	0.00140374	0.00154836	0	0.00610998	0.00706597	0	0	0	0	0	0	0	0	0	0	0	0	0	0	0	0	0	0.000475511	0.00220782	0	0.00132317	0	0	0	0	0.0032464	0	0	0	0	0	0.00383942	0
ASV_441	d__Bacteria	p__Proteobacteria	c__Alphaproteobacteria	o__Rhizobiales	f__Beijerinckiaceae	g__Roseiarcus	0.000423936	0.00181983	0	0	0	0	0	0	0	0	0	0	0	0	0	0	0	0	0	0	0	0	0	0	0	0	0	0	0	0	0	0	0	0	0	0	0	0	0	0	0	0	0
ASV_442	d__Bacteria	p__Chloroflexi	c__Anaerolineae	o__Anaerolineales	f__Anaerolineaceae	g__uncultured	0.00042339	0.000838828	0	0	0	0	0	0	0	0	0	0	0	0	0.00163052	0	0	0	0	0	0.00434311	0.00113135	0	0	0	0.00206101	0.00143575	0.00230963	0	0.00291133	0.000756096	0.00209205	0.00116237	0.00324988	0.00127592	0.00129856	0.00133523	0	0.000788799	0	0	0.000972006	0.000916806
ASV_443	d__Bacteria	p__Proteobacteria	c__Alphaproteobacteria	o__Rhodobacterales	f__Rhodobacteraceae	g__Paracoccus	0.000422323	0.00104496	0.00160498	0.00122758	0	0	0	0.00220264	0	0.00184904	0	0	0.0058734	0	0.00228273	0.00217664	0.0036143	0	0	0.00148451	0	0.00328091	0.000945031	0.00311526	0	0.00412201	0	0	0	0	0	0	0	0	0	0	0	0	0	0	0	0	0
ASV_444	d__Bacteria	p__Myxococcota	c__Polyangia	o__Nannocystales	f__Nannocystaceae	g__Nannocystis	0.000420717	0.00102314	0.0027084	0.000907344	0.000582751	0.0013369	0.00275802	0.00161527	0.00450209	0.00468864	0.00501952	0	0	0	0	0	0	0.0022279	0	0	0	0	0	0	0	0	0	0	0	0	0	0	0	0	0.00287081	0	0	0	0	0.000187564	0	0	0
ASV_445	d__Bacteria	p__Myxococcota	c__Myxococcia	o__Myxococcales	f__Myxococcaceae	g__P3OB-42	0.000420052	0.000622366	0	0	0	0.000534759	0.000774181	0	0.000857541	0.00184904	0	0	0	0	0	0	0	0	0	0	0	0	0	0	0	0	0.00129218	0.00278514	0.00078342	0.00099817	0.00195325	0.0013947	0.00160944	0.00252768	0.000956938	0	0.00106819	0	0.000676113	0.000609585	0	0.000874806	0.000564188
ASV_446	d__Bacteria	p__Bacteroidota	c__Bacteroidia	o__Flavobacteriales	f__Flavobacteriaceae	g__Flavobacterium	0.000419796	0.00181187	0	0	0	0	0	0	0	0	0	0	0.0035893	0.00942588	0.0103538	0.0030341	0.00245256	0	0	0	0	0	0	0.00934579	0	0	0	0	0	0	0	0	0	0	0	0	0	0	0	0	0	0	0
ASV_447	d__Bacteria						0.000419505	0.00184934	0	0	0	0	0.000532249	0	0	0	0.000929541	0	0.0156624	0.00399886	0	0.00270431	0.00193623	0	0.000899213	0	0.00325733	0.00169702	0.00598519	0	0	0	0	0	0	0	0	0	0	0	0	0	0	0	0	0	0	0	0
ASV_448	d__Bacteria	p__Chloroflexi	c__Anaerolineae	o__Caldilineales	f__Caldilineaceae	g__uncultured	0.000419176	0.000957866	0	0	0	0	0.000629022	0	0.00225105	0	0	0	0	0	0	0	0	0	0	0.0035257	0	0	0	0	0	0	0	0	0.0017805	0.00191316	0	0.00209205	0.0013412	0	0.00287081	0	0	0	0	0	0	0	0.000376125
ASV_449	d__Bacteria	p__Actinobacteriota	c__Thermoleophilia	o__Gaiellales	f__Gaiellaceae	g__Gaiella	0.000417437	0.00108709	0	0	0	0	0	0	0	0	0	0	0	0	0	0	0	0.00092829	0	0	0	0	0	0	0.00126537	0	0	0	0.0007122	0.000748628	0	0.00174338	0.000715308	0	0.00212653	0	0	0	0	0.00128951	0	0	0.000164555
ASV_450	d__Bacteria	p__Verrucomicrobiota	c__Verrucomicrobiae	o__Opitutales	f__Opitutaceae	g__Lacunisphaera	0.000417335	0.000975481	0.00310964	0.0029889	0.0030303	0.00187166	0.00299995	0.00425844	0.00418051	0.00323582	0.00148727	0	0	0	0	0	0	0	0	0	0	0	0	0	0	0	0.00143575	0	0.00163806	0	0	0	0	0	0	0	0	0	0	0	0	0	0
ASV_451	d__Bacteria	p__Proteobacteria	c__Alphaproteobacteria	o__Reyranellales	f__Reyranellaceae	g__uncultured	0.000417187	0.00112541	0	0	0	0	0	0	0	0	0.00260271	0.00434573	0.0022841	0	0.00285342	0.0022426	0.00309797	0	0.000974148	0	0.00597177	0.00294151	0	0.00424809	0.0016269	0.00288541	0	0	0	0	0	0	0	0	0	0	0	0	0	0	0	0	0
ASV_452	d__Bacteria	p__Bacteroidota	c__Bacteroidia	o__Flavobacteriales	f__NS9_marine_group	g__NS9_marine_group	0.000414071	0.00115845	0	0	0	0.000735294	0	0	0	0	0	0	0	0	0	0	0	0.000742632	0	0	0	0	0	0	0	0	0	0	0	0	0	0	0	0	0	0	0	0	0	0	0	0	0
ASV_453	d__Bacteria	p__Acidobacteriota	c__Blastocatellia				0.000411061	0.000779501	0	0	0	0.000935829	0.000774181	0	0	0	0	0	0	0	0.001549	0.000857463	0	0	0.00202323	0	0	0	0	0	0	0	0	0.00237756	0.00199416	0	0.0023313	0	0.00357654	0.00324988	0	0.000757494	0	0	0	0.000703367	0	0.000826205	0.00185712
ASV_454	d__Bacteria	p__Chloroflexi	c__Chloroflexia	o__Thermomicrobiales	f__JG30-KF-CM45	g__JG30-KF-CM45	0.000410268	0.00121707	0	0	0	0	0	0	0	0	0	0	0.00119643	0	0.000652209	0	0	0.000464145	0	0.00575246	0.00542888	0.00214956	0	0.00198244	0.000903832	0	0	0	0.00185172	0.00316087	0	0.00679916	0.00178827	0	0.00318979	0	0	0	0	0	0	0	0
ASV_455	d__Bacteria	p__Chloroflexi	c__Anaerolineae	o__Ardenticatenales	f__Ardenticatenaceae	g__uncultured	0.000409905	0.00133013	0	0	0	0	0	0	0	0	0.000743633	0	0.00217533	0	0.00415783	0.00758525	0.00761585	0.00092829	0.00119895	0.00241232	0	0.000791945	0.00189006	0.00254885	0.000723066	0.00412201	0	0	0	0	0	0	0	0	0	0	0	0	0	0.000187564	0	0	0
ASV_456	d__Bacteria	p__Chloroflexi	c__KD4-96	o__KD4-96	f__KD4-96	g__KD4-96	0.000408509	0.00158898	0	0	0	0	0	0	0	0	0	0	0	0	0	0	0	0	0.0021731	0	0	0	0	0	0.00198843	0	0	0	0	0	0	0	0.00160944	0	0	0	0	0	0	0.000609585	0	0	0
ASV_457	d__Bacteria	p__Proteobacteria	c__Alphaproteobacteria	o__Rhizobiales	f__Xanthobacteraceae	g__uncultured	0.000408486	0.00141394	0	0	0	0	0	0	0	0	0	0	0	0	0	0	0	0	0	0	0	0	0	0	0	0	0	0.00156239	0	0	0.00327642	0	0	0.00553683	0	0	0.00204736	0	0.00247908	0.000492357	0	0	0.0110017
ASV_458	d__Bacteria	p__Actinobacteriota	c__Actinobacteria	o__Frankiales	f__Sporichthyaceae	g__Sporichthya	0.00040486	0.00131833	0	0	0	0.00100267	0	0	0	0	0	0	0	0	0	0	0	0	0	0.00315457	0.0100434	0.00181016	0	0	0.0027115	0.00432811	0	0	0	0.00133089	0	0	0	0	0	0	0	0	0	0	0	0	0
ASV_459	d__Bacteria	p__Bacteroidota	c__Bacteroidia	o__Cytophagales	f__Spirosomaceae	g__Emticicia	0.000402932	0.00198687	0	0	0	0	0	0	0	0	0	0	0	0	0	0	0	0	0	0	0	0	0	0	0	0	0	0	0	0	0	0	0	0	0	0	0	0	0	0	0	0	0
ASV_460	d__Bacteria	p__Proteobacteria	c__Gammaproteobacteria	o__Methylococcales	f__Methylomonadaceae	g__uncultured	0.000402908	0.00271872	0	0	0	0	0	0	0	0	0	0	0	0	0	0	0	0	0	0	0	0	0	0	0	0	0	0	0	0	0	0	0	0	0	0	0	0	0	0	0	0	0
ASV_461	d__Bacteria	p__Bacteroidota	c__Bacteroidia	o__Cytophagales	f__Microscillaceae	g__OLB12	0.000402658	0.000809253	0.00391213	0	0.00151515	0.00200535	0.00116127	0	0.00160789	0.00237734	0	0	0	0	0	0	0	0	0.000299738	0.00167007	0	0	0	0	0.000903832	0	0	0	0	0.00257861	0	0.00244073	0	0	0	0	0	0	0	0.000445466	0.00333056	0	0
ASV_462	d__Bacteria	p__Acidobacteriota	c__Blastocatellia	o__Blastocatellales	f__Blastocatellaceae		0.000402229	0.000956684	0.00110342	0.000533732	0	0.00113636	0	0	0.000964734	0.00165093	0	0	0	0	0	0	0	0	0.00149869	0.00241232	0	0	0	0	0.000903832	0	0	0	0.00085464	0.00357678	0	0.00261506	0.00205651	0	0.00138224	0.00119035	0.00106819	0	0	0	0.00444074	0.000972006	0
ASV_463	d__Bacteria	p__Actinobacteriota	c__Actinobacteria	o__Propionibacteriales	f__Nocardioidaceae	g__Nocardioides	0.00040207	0.00194852	0	0	0	0	0	0	0	0	0	0	0	0	0	0	0	0	0	0	0	0	0	0	0	0	0	0	0	0	0.00144918	0	0	0	0	0	0	0	0	0	0	0.000631804	0
ASV_464	d__Bacteria	p__Proteobacteria	c__Alphaproteobacteria	o__Rhizobiales	f__Rhizobiales_Incertae_Sedis	g__uncultured	0.000401992	0.000849656	0	0.000533732	0	0	0	0	0	0	0	0.00241429	0.00119643	0	0	0.000395752	0	0	0.00134882	0	0	0.00045254	0	0	0.000723066	0.0012366	0.00122039	0.000543441	0.00085464	0.000499085	0.000819104	0	0.000178827	0.00108329	0	0	0.000712124	0	0.000366228	0.000797149	0	0.000437403	0.000235078
ASV_465	d__Bacteria	p__Actinobacteriota	c__Coriobacteriia	o__OPB41	f__OPB41	g__OPB41	0.000401921	0.00121388	0	0	0	0	0	0	0	0	0	0	0	0	0	0	0	0	0	0	0	0	0	0	0	0	0	0	0.00113952	0	0	0	0	0	0	0	0	0	0.000366228	0	0	0	0
ASV_466	d__Bacteria	p__Proteobacteria	c__Alphaproteobacteria	o__Rhizobiales			0.000401557	0.00187602	0	0.00144108	0	0	0	0	0	0	0	0	0	0	0	0	0	0	0	0	0	0	0	0	0	0	0	0	0	0	0	0	0	0	0	0	0	0	0	0	0	0	0
ASV_467	d__Bacteria	p__Proteobacteria	c__Alphaproteobacteria	o__Rhizobiales	f__Xanthobacteraceae	g__Pseudolabrys	0.000401527	0.001093	0	0	0	0	0	0	0	0	0	0	0	0	0	0	0	0	0	0	0	0	0	0	0	0	0.000933238	0.00713267	0	0	0	0.00209205	0.00321888	0	0	0.0016232	0.00409471	0	0.00273263	0	0	0	0.00251534
ASV_468	d__Bacteria	p__Proteobacteria	c__Alphaproteobacteria	o__Rhizobiales	f__Rhizobiaceae	g__Allorhizobium-Neorhizobium-Pararhizobium-Rhizobium	0.000400019	0.000823791	0	0	0	0	0	0	0	0	0	0	0.00141397	0	0.001549	0.00145109	0	0.00190299	0.00157362	0	0	0	0	0	0	0.00267931	0	0	0.00227904	0.00282815	0	0	0	0	0.00329612	0	0	0	0	0.00105505	0	0.000874806	0.000305602
ASV_469	d__Bacteria	p__Proteobacteria	c__Alphaproteobacteria	o__Rhodobacterales	f__Rhodobacteraceae	g__Cereibacter	0.000399146	0.000854269	0	0	0	0	0.00091934	0	0	0.000990557	0.00185908	0	0	0	0	0.00171493	0	0.00092829	0	0	0	0.00169702	0	0	0.00171728	0	0	0	0	0	0	0	0	0	0	0	0	0	0	0	0	0.000583204	0
ASV_470	d__Bacteria	p__Proteobacteria	c__Alphaproteobacteria	o__Acetobacterales	f__Acetobacteraceae	g__Roseomonas	0.000395921	0.00178494	0	0.000480359	0	0	0	0	0	0	0	0	0.00206657	0	0.00122289	0.00125322	0.00232348	0	0	0.00538133	0.00271444	0	0.0154355	0.00226565	0	0.00288541	0	0	0	0	0	0	0	0	0	0	0	0	0	0	0	0	0
ASV_471	d__Bacteria	p__Actinobacteriota	c__Acidimicrobiia				0.000395688	0.000989264	0	0	0	0	0	0	0	0	0	0	0	0	0	0	0	0	0	0	0	0	0	0	0	0	0	0	0	0	0.00144918	0	0	0	0	0	0	0	0	0	0	0	0
ASV_472	d__Bacteria	p__Fusobacteriota	c__Fusobacteriia	o__Fusobacteriales	f__Leptotrichiaceae	g__Hypnocyclicus	0.000395051	0.00238401	0	0	0	0	0	0	0	0	0	0	0	0	0	0	0	0	0	0	0	0	0	0	0	0	0	0.000407581	0.00014244	0	0	0	0	0	0	0	0	0	0	0.00021101	0	0	0
ASV_473	d__Bacteria	p__Bacteroidota	c__Bacteroidia	o__Flavobacteriales	f__NS9_marine_group	g__NS9_marine_group	0.000394515	0.000889876	0.00190591	0.00202818	0.0034965	0.00307487	0.00198384	0.00132159	0	0.00237734	0.00297453	0	0	0	0.000733736	0.000923422	0	0	0.00127389	0	0	0	0	0.00311526	0	0.00391591	0	0	0	0	0	0	0	0	0	0	0	0	0	0	0	0	0
ASV_474	d__Bacteria	p__Proteobacteria	c__Alphaproteobacteria	o__Sphingomonadales	f__Sphingomonadaceae	g__Sphingorhabdus	0.000394439	0.00219015	0	0	0	0	0	0	0	0	0	0	0	0	0.000163052	0	0	0	0	0	0	0	0	0	0	0	0	0	0	0	0	0	0	0	0	0	0	0	0	4.68911e-05	0	0	0
ASV_475	d__Bacteria	p__Proteobacteria	c__Alphaproteobacteria	o__Rhodobacterales	f__Rhodobacteraceae		0.000393737	0.000879043	0	0	0	0	0.000629022	0	0	0	0	0	0	0.0017138	0.00269036	0.00151705	0.00129082	0.00329543	0.000824279	0	0	0.000791945	0	0	0	0	0	0	0	0	0	0	0	0	0	0	0	0	0	0	0	0	0
ASV_476	d__Bacteria	p__Verrucomicrobiota	c__Verrucomicrobiae	o__Chthoniobacterales	f__Chthoniobacteraceae	g__Chthoniobacter	0.000393471	0.000877488	0.00120373	0.000693851	0	0	0	0	0	0.000660371	0	0	0	0	0	0	0	0	0	0	0	0	0	0	0.000813449	0	0.00294329	0.00312479	0	0	0.00302438	0	0.00187768	0.0052961	0	0.0016232	0.00160228	0	0.00123954	0.00084404	0	0.00106921	0.00171607
ASV_477	d__Bacteria	p__Actinobacteriota	c__Actinobacteria	o__Propionibacteriales	f__Nocardioidaceae	g__Nocardioides	0.000391912	0.00119456	0	0	0	0	0	0	0	0	0	0	0.00750489	0.00428449	0	0.00481499	0	0.00171734	0	0.00259788	0	0	0	0	0.00198843	0	0	0	0	0.000914989	0	0	0	0	0	0	0	0	0	0.00419676	0	0	0
ASV_478	d__Bacteria	p__Bacteroidota	c__Bacteroidia	o__Chitinophagales	f__Chitinophagaceae	g__uncultured	0.000391543	0.000994247	0	0	0	0	0	0	0	0	0	0	0	0	0	0	0	0	0	0	0	0	0	0	0	0	0.000502513	0.0022417	0.0021366	0	0.00258333	0	0	0.00577756	0	0.00129856	0.00204736	0	0.00123954	0.0031417	0	0.00136081	0.000564188
ASV_479	d__Bacteria	p__Myxococcota	c__Polyangia	o__Haliangiales	f__Haliangiaceae	g__Haliangium	0.000391267	0.00112566	0	0	0	0.000935829	0.000725795	0	0.00128631	0.000726408	0.0044618	0.00820859	0	0	0	0.000791505	0.00129082	0	0.00179843	0.00167007	0	0.00362032	0	0	0.00253073	0	0	0	0.00156684	0	0	0	0.00187768	0	0	0	0	0	0	0	0	0	0.00054068
ASV_480	d__Bacteria	p__Proteobacteria	c__Alphaproteobacteria				0.000390584	0.00130969	0	0	0	0	0	0	0	0	0	0	0	0	0	0	0	0	0	0	0	0	0	0	0	0	0	0	0	0	0.00094512	0	0	0	0	0	0	0	0	0	0	0	0
ASV_481	d__Bacteria	p__Proteobacteria	c__Alphaproteobacteria	o__Sphingomonadales	f__Sphingomonadaceae	g__Polymorphobacter	0.000389997	0.00117968	0	0	0.00710956	0.00120321	0	0	0	0	0	0	0	0	0	0	0	0	0	0.00296901	0.00162866	0	0.000945031	0	0	0	0	0	0	0	0	0	0	0	0	0	0	0	0	0	0	0	0
ASV_482	d__Bacteria	p__Verrucomicrobiota	c__Verrucomicrobiae	o__Pedosphaerales	f__Pedosphaeraceae	g__uncultured	0.000388847	0.000859614	0	0.00122758	0.0025641	0.00227273	0.00149998	0	0.00396613	0.0023113	0	0	0	0	0	0	0	0.000371316	0.000974148	0.00185563	0	0	0	0	0.0010846	0	0	0	0	0	0	0	0	0	0	0	0	0	0	0.000515802	0	0	0
ASV_483	d__Bacteria	p__Chloroflexi	c__KD4-96	o__KD4-96	f__KD4-96	g__KD4-96	0.000388741	0.00179519	0	0	0	0	0	0	0	0	0	0	0	0	0	0	0	0	0	0	0	0	0	0	0	0	0	0	0	0	0	0	0	0	0	0	0	0	0	0.000445466	0	0	0
ASV_484	d__Bacteria	p__Proteobacteria	c__Alphaproteobacteria	o__Rhizobiales	f__A0839	g__A0839	0.000388503	0.00114076	0	0.000106746	0	0	0	0.000440529	0	0	0	0	0	0	0	0	0	0	0.000524541	0	0	0	0	0	0	0	0.00308686	0.00312479	0.0003561	0	0.00453658	0	0.000983548	0.00686086	0	0.0040039	0	0	0	0	0	0.00272162	0.00115188
ASV_485	d__Bacteria	p__Proteobacteria	c__Alphaproteobacteria	o__Rhodobacterales	f__Rhodobacteraceae		0.000388129	0.00236495	0	0	0	0	0.00203223	0	0	0	0	0	0	0	0	0	0	0	0	0	0	0	0.0176406	0.0141603	0	0	0	0	0	0	0	0	0	0	0	0	0	0	0	0	0	0	0
ASV_486	d__Bacteria	p__Proteobacteria	c__Alphaproteobacteria	o__Rhizobiales	f__Hyphomicrobiaceae	g__Pedomicrobium	0.000387648	0.000806474	0	0	0	0	0	0	0	0	0	0	0	0	0	0	0	0	0	0	0	0	0	0	0	0	0.00150754	0.00319272	0	0	0.00126016	0	0	0.00216659	0	0.00119035	0.00106819	0	0.00169028	0.00112539	0	0	0.000940314
ASV_487	d__Bacteria	p__Bacteroidota	c__Bacteroidia	o__Flavobacteriales	f__Flavobacteriaceae	g__Flavobacterium	0.000386782	0.0018467	0.00240746	0.00528395	0.0155012	0.00494652	0.00130643	0	0	0	0	0	0	0	0	0	0	0	0	0	0	0	0	0	0	0	0	0	0	0	0	0	0	0	0	0	0	0	0	0	0	0	0
ASV_488	d__Bacteria	p__Proteobacteria	c__Alphaproteobacteria	o__Rhizobiales	f__Hyphomicrobiaceae	g__Hyphomicrobium	0.000385833	0.00127934	0	0	0	0	0	0	0	0	0	0	0	0	0	0	0	0	0	0	0	0	0	0	0	0	0.00409189	0.00557027	0	0	0.00264634	0	0	0.00300915	0	0	0	0	0.00340874	0.00140673	0	0.00136081	0.0080867
ASV_489	d__Bacteria	p__Chloroflexi	c__Chloroflexia	o__Thermomicrobiales	f__JG30-KF-CM45	g__JG30-KF-CM45	0.000383699	0.00096414	0	0	0	0	0.000387091	0	0.000535963	0.000726408	0	0.00434573	0	0	0	0	0	0.000464145	0.00119895	0.00296901	0.00434311	0.00124448	0	0	0.00352495	0.00370981	0	0	0.00163806	0.00207952	0	0.0027894	0	0	0.0015949	0	0	0	0	0	0	0	0
ASV_490	d__Bacteria	p__Actinobacteriota	c__Actinobacteria	o__Frankiales			0.000383284	0.0010977	0	0	0	0	0	0	0	0	0	0	0	0	0	0	0	0	0.00142375	0.00334014	0	0	0	0	0.00207881	0	0.00150754	0	0.00163806	0	0	0	0	0	0	0	0	0	0	0	0.00666112	0	0.00032911
ASV_491	d__Bacteria	p__Bacteroidota	c__Bacteroidia	o__Bacteroidales	f__Bacteroidetes_vadinHA17	g__Bacteroidetes_vadinHA17	0.000382961	0.00122754	0	0	0.0002331	0	0	0	0	0.00046226	0	0	0	0	0	0	0	0.000278487	0	0	0	0	0	0	0	0	0	0	0	0	0	0	0	0	0	0	0	0	0	0.000187564	0.00277546	0	0
ASV_492	d__Bacteria	p__Patescibacteria	c__Parcubacteria	o__Candidatus_Kaiserbacteria	f__Candidatus_Kaiserbacteria	g__Candidatus_Kaiserbacteria	0.000382551	0.0011409	0	0.00288215	0	0	0	0	0	0.00158489	0	0	0	0	0	0	0	0	0	0	0	0	0	0	0	0	0.000717875	0.00380409	0.00121074	0	0.0071199	0	0	0.00481464	0	0.00292176	0	0	0.000366228	0	0	0.00301322	0.000611204
ASV_493	d__Bacteria	p__Chloroflexi	c__Anaerolineae	o__RBG-13-54-9	f__RBG-13-54-9	g__RBG-13-54-9	0.000382179	0.00119441	0	0	0	0	0	0	0	0	0	0	0	0	0	0	0	0	0	0	0	0	0	0	0	0	0	0	0	0	0	0	0	0	0	0	0	0	0	0	0	0	0
ASV_494	d__Bacteria	p__Chloroflexi	c__Anaerolineae	o__Anaerolineales	f__Anaerolineaceae	g__uncultured	0.000380837	0.000924927	0.000902799	0	0	0	0.000532249	0	0.00257262	0.000528297	0	0.0057943	0.000543833	0	0	0.000395752	0.00103266	0.000789046	0.000974148	0.00222676	0	0	0	0	0.00280188	0	0	0	0.00199416	0	0	0	0	0	0	0	0	0	0	0.000445466	0.0036081	0	0
ASV_495	d__Bacteria	p__Proteobacteria	c__Alphaproteobacteria	o__Sphingomonadales	f__Sphingomonadaceae	g__Porphyrobacter	0.000380457	0.00131706	0	0	0.0016317	0.000668449	0.00169352	0.00220264	0	0	0	0	0.000870133	0.00571265	0.00211968	0.00349581	0.00167807	0.000556974	0	0	0	0	0.00992282	0	0	0.00247321	0	0	0	0	0	0	0	0	0	0	0	0	0	0	0	0	0
ASV_496	d__Bacteria	p__Deinococcota	c__Deinococci	o__Deinococcales	f__Deinococcaceae	g__uncultured	0.000379389	0.00147156	0	0	0	0	0	0	0	0	0.00148727	0	0.00402436	0.00799771	0.00489157	0.0019128	0	0.000232072	0	0	0	0	0.00661521	0.00736335	0	0	0	0	0	0	0	0	0	0	0	0	0	0	0	0	0	0	0
ASV_497	d__Bacteria	p__Bacteroidota	c__Bacteroidia	o__Chitinophagales	f__Chitinophagaceae	g__Dinghuibacter	0.000378654	0.000846393	0	0	0.0025641	0	0.000532249	0	0	0.00396223	0	0	0	0	0	0	0	0.000464145	0	0	0	0	0	0	0	0	0.00100503	0.000611372	0.00135318	0	0.000693088	0	0	0	0	0.00194784	0.000445077	0	0.000281714	0	0.0041632	0.00238142	0.00032911
ASV_498	d__Bacteria	p__Proteobacteria	c__Alphaproteobacteria	o__Rhodobacterales	f__Rhodobacteraceae		0.000378588	0.00108445	0.00381182	0.000853971	0.00314685	0.00233957	0.00338704	0.00381791	0	0	0	0.00386287	0	0	0	0	0.000903576	0	0.00547021	0	0	0	0	0	0.00352495	0	0	0	0	0	0	0	0	0	0	0	0	0	0	0	0	0	0
ASV_499	d__Bacteria	p__Proteobacteria	c__Alphaproteobacteria	o__Rhizobiales	f__Rhizobiaceae	g__Allorhizobium-Neorhizobium-Pararhizobium-Rhizobium	0.000378508	0.00153407	0	0	0	0	0	0	0	0	0	0	0.00337176	0	0.000244579	0	0.00154899	0	0	0.00259788	0.00190011	0.00192329	0.00267759	0.0124611	0	0	0	0	0	0	0	0	0	0	0	0	0	0	0	0	0	0	0
ASV_500	d__Bacteria	p__Proteobacteria	c__Gammaproteobacteria	o__Thiotrichales	f__Thiotrichaceae	g__Thiothrix	0.000377222	0.00192272	0	0	0	0	0.0155804	0.00146843	0	0	0	0	0	0	0	0	0	0.00891158	0	0	0	0	0	0	0	0	0	0	0	0	0	0	0	0	0	0	0	0	0	0	0.000555093	0	0
ASV_501	d__Bacteria	p__Verrucomicrobiota	c__Verrucomicrobiae	o__Chthoniobacterales	f__Xiphinematobacteraceae	g__Candidatus_Xiphinematobacter	0.000376813	0.000971185	0	0	0.0013986	0.000868984	0.00091934	0	0	0	0	0	0	0	0	0	0	0	0.00389659	0	0	0	0	0	0	0.00288541	0	0	0	0.00382632	0	0	0.00143062	0	0	0	0	0	0	0.00105505	0	0	0
ASV_502	d__Bacteria	p__Armatimonadota	c__Fimbriimonadia	o__Fimbriimonadales	f__Fimbriimonadaceae		0.000376527	0.000844677	0	0	0	0.000935829	0	0	0	0	0	0	0	0	0	0	0	0	0	0	0	0	0	0	0	0	0	0.000475511	0	0	0.00170122	0	0	0	0	0	0	0	0	0	0	0	0
ASV_503	d__Bacteria	p__Proteobacteria	c__Alphaproteobacteria	o__Sphingomonadales	f__Sphingomonadaceae	g__Sphingorhabdus	0.000373235	0.00114029	0	0	0	0	0	0	0	0	0	0	0	0	0	0	0	0	0	0	0	0	0	0	0	0	0	0	0	0	0	0	0	0	0	0	0	0	0	0	0	0	0
ASV_504	d__Bacteria	p__Acidobacteriota	c__Vicinamibacteria	o__Vicinamibacterales	f__Vicinamibacteraceae	g__Vicinamibacteraceae	0.000372496	0.00135038	0	0	0	0	0.000483863	0	0	0	0	0	0	0	0	0	0	0	0	0	0	0	0	0	0	0	0.00222541	0.00149446	0	0	0.00207926	0	0	0.00192585	0	0	0.00186933	0	0.000704285	0.000750258	0	0	0.00136345
ASV_505	d__Bacteria	p__Bacteroidota	c__Bacteroidia	o__Sphingobacteriales	f__Lentimicrobiaceae	g__Lentimicrobiaceae	0.000371025	0.00114527	0	0	0	0	0	0	0	0	0	0	0	0	0	0	0	0	0	0	0	0	0	0	0	0	0	0.000475511	0	0	0.000567072	0.0027894	0	0	0	0	0.000712124	0	0.0003944	0	0	0	0
ASV_506	d__Bacteria	p__Nitrospirota	c__Nitrospiria	o__Nitrospirales	f__Nitrospiraceae	g__Nitrospira	0.000370687	0.00131254	0	0	0	0	0	0	0	0	0	0	0	0	0	0	0	0	0	0	0	0	0	0	0	0	0.00847093	0.00339651	0	0	0.00428454	0	0	0.0045739	0	0	0.00364964	0	0.00476097	0.00042202	0	0	0.00185712
ASV_507	d__Bacteria	p__Bacteroidota	c__Bacteroidia	o__Cytophagales	f__Spirosomaceae	g__Flectobacillus	0.00036924	0.000967432	0.00260809	0.00213493	0.0039627	0.0019385	0.00130643	0	0.00503805	0.00237734	0.0046477	0	0	0	0	0.00105534	0	0	0	0	0	0	0	0	0	0	0	0	0	0.000499085	0	0	0	0	0	0	0	0	0	0	0	0	0
ASV_508	d__Bacteria	p__Proteobacteria	c__Alphaproteobacteria	o__Rhizobiales	f__Rhizobiaceae	g__Allorhizobium-Neorhizobium-Pararhizobium-Rhizobium	0.00036828	0.000905066	0	0	0	0	0	0	0	0	0	0	0	0	0	0	0	0	0	0	0	0	0	0	0	0	0	0.00353237	0	0	0	0	0	0.00312951	0	0.00108213	0	0	0	0.0015943	0	0.000972006	0.000517172
ASV_509	d__Bacteria	p__Proteobacteria	c__Alphaproteobacteria	o__Rhizobiales			0.000365871	0.000783361	0	0	0	0	0	0	0	0	0	0	0	0	0.00138594	0.000989381	0.00271073	0	0.0021731	0.00259788	0	0	0	0.00226565	0.00180766	0.00350371	0	0	0.00121074	0.00232906	0	0.0027894	0	0	0.00148857	0	0	0	0	0	0	0.000583204	0.000564188
ASV_510	d__Bacteria	p__Firmicutes	c__Clostridia	o__Peptostreptococcales-Tissierellales	f__Peptostreptococcaceae		0.000363875	0.00104875	0	0	0	0	0	0	0	0	0	0	0	0	0	0	0	0	0.00164856	0.00389683	0.00705755	0	0	0	0.00262111	0	0	0	0.0010683	0.00191316	0	0	0	0	0.0020202	0	0.000356062	0	0	0	0.00388565	0	0.000258586
ASV_511	d__Bacteria	p__Bacteroidota	c__Bacteroidia	o__Cytophagales	f__Microscillaceae	g__OLB12	0.000363735	0.000970403	0.00120373	0.000587105	0.00151515	0.00147059	0.00111289	0.0010279	0.00171508	0.00171696	0	0	0	0	0	0	0	0	0	0	0	0	0	0	0	0	0	0	0.00149562	0	0	0	0	0	0	0	0	0	0	0.00222733	0.00333056	0	0
ASV_512	d__Bacteria	p__Proteobacteria	c__Alphaproteobacteria	o__Rhizobiales	f__Rhizobiales_Incertae_Sedis	g__uncultured	0.000363506	0.0014103	0	0	0	0	0	0	0	0	0	0	0	0	0	0	0	0	0	0	0	0	0	0	0	0	0.0011486	0	0	0	0	0	0	0	0	0	0	0	0	0	0	0	0
ASV_513	d__Bacteria	p__Proteobacteria	c__Alphaproteobacteria	o__Rhizobiales	f__Devosiaceae	g__Devosia	0.000362651	0.000781167	0.00210653	0	0	0.0019385	0.00149998	0	0	0	0	0	0	0	0.00163052	0	0	0	0	0	0	0	0	0	0	0.0016488	0	0	0	0	0.00126016	0	0	0.00108329	0	0	0	0	0	0	0	0.000729005	0
ASV_514	d__Bacteria	p__Proteobacteria	c__Alphaproteobacteria	o__Rhodobacterales	f__Rhodobacteraceae		0.000362596	0.00158189	0	0	0	0	0	0	0	0	0	0	0	0	0	0	0	0	0	0	0	0	0	0	0	0	0	0	0	0	0	0	0	0	0	0.0016232	0	0	0	0	0	0.000972006	0
ASV_515	d__Bacteria	p__Actinobacteriota	c__Thermoleophilia	o__Gaiellales	f__uncultured	g__uncultured	0.000360464	0.00109121	0	0	0	0	0	0	0.000750348	0	0.00148727	0.00772574	0	0	0.00211968	0.0011213	0.00413063	0.00357392	0.00254777	0	0	0	0	0	0.00144613	0.0016488	0	0	0	0	0	0	0	0	0	0	0	0	0	0.00152396	0	0	0
ASV_516	d__Bacteria	p__Acidobacteriota	c__Blastocatellia	o__Elev-16S-573	f__Elev-16S-573	g__Elev-16S-573	0.000360357	0.000744748	0	0	0.00128205	0.00294118	0.0010645	0.00249633	0.0015007	0.00118867	0	0	0	0	0	0	0	0.00041773	0.00134882	0	0	0	0	0	0.000813449	0	0	0	0.00348978	0.00158044	0	0.00122036	0.00241416	0	0.00170122	0.00151499	0.000801139	0	0.000422571	0.000445466	0	0.00184681	0.00054068
ASV_517	d__Bacteria	p__Proteobacteria	c__Gammaproteobacteria	o__CCD24	f__CCD24	g__CCD24	0.000359327	0.00142155	0	0	0	0	0	0	0	0	0	0	0	0	0	0	0	0	0	0	0	0	0	0	0	0	0.00409189	0.00264928	0	0	0.00567072	0	0	0.0104718	0	0	0.0023144	0	0.00287348	0	0	0	0.000587696
ASV_518	d__Bacteria	p__Nitrospirota	c__Thermodesulfovibrionia	o__uncultured	f__uncultured	g__uncultured	0.00035912	0.00156615	0	0	0	0	0	0	0	0	0	0	0	0	0	0	0	0	0	0	0	0	0	0	0	0	0	0	0	0	0.00214227	0	0.000804721	0.00120366	0	0	0	0	0.000845142	0.00532214	0	0	0.000611204
ASV_519	d__Bacteria	p__Proteobacteria	c__Alphaproteobacteria	o__Rhizobiales	f__Xanthobacteraceae		0.000358687	0.00121005	0	0	0	0	0	0	0	0	0	0	0.00141397	0	0.0083972	0.00230855	0.00271073	0	0.00142375	0.00278345	0	0	0	0.00566412	0	0	0	0	0	0	0	0	0	0	0	0	0	0	0	0.00260246	0	0	0
ASV_520	d__Bacteria	p__Proteobacteria	c__Alphaproteobacteria	o__Rhodobacterales	f__Rhodobacteraceae		0.000358092	0.00146528	0	0	0	0	0	0	0	0	0	0	0	0	0	0	0	0	0	0	0	0	0	0	0	0	0	0	0	0	0	0	0	0	0	0	0	0	0	0	0	0	0
ASV_521	d__Bacteria	p__Bacteroidota	c__Bacteroidia	o__Cytophagales	f__Spirosomaceae	g__Lacihabitans	0.000357771	0.0010698	0	0	0	0	0	0	0	0	0	0	0	0	0	0	0	0	0	0	0	0	0	0	0	0	0	0	0	0	0	0	0	0	0	0	0	0	0	0	0	0	0
ASV_522	d__Bacteria	p__Actinobacteriota	c__Actinobacteria	o__Kineosporiales	f__Kineosporiaceae		0.000357326	0.00102891	0	0	0	0	0	0	0	0	0	0	0.00152273	0	0.00228273	0.00131917	0.00593778	0.00148526	0	0	0	0	0	0	0	0	0	0	0	0	0	0	0	0	0	0.00205605	0	0	0	0.00117228	0	0	0.000728743
ASV_523	d__Bacteria	p__Bacteroidota	c__Bacteroidia	o__Flavobacteriales	f__Flavobacteriaceae	g__Flavobacterium	0.000356809	0.000880269	0.00250777	0.00213493	0.000932401	0.000735294	0	0	0	0.00165093	0.00371816	0	0	0	0	0	0	0	0	0	0	0	0	0	0	0	0	0	0.00470052	0	0.000819104	0	0.00214592	0	0	0.00357104	0	0	0	0	0	0.00257582	0.000846282
ASV_524	d__Bacteria	p__Acidobacteriota	c__Blastocatellia	o__Blastocatellales	f__Blastocatellaceae		0.000356502	0.00108684	0	0	0	0	0	0	0	0	0	0.00434573	0.0055471	0.00199943	0.00228273	0.00428732	0.00322706	0	0	0.00296901	0	0	0.0029926	0.00169924	0	0.00309151	0	0	0	0	0	0	0	0	0	0	0	0	0	0	0	0	0
ASV_525	d__Bacteria	p__Proteobacteria	c__Alphaproteobacteria	o__Dongiales	f__Dongiaceae	g__Dongia	0.000356149	0.000908882	0	0	0.0016317	0	0	0	0.00171508	0.00132074	0	0	0	0	0	0	0	0.00041773	0	0	0	0	0	0	0	0	0	0	0	0	0	0	0	0	0	0	0	0	0	0.00121917	0	0	0
ASV_526	d__Bacteria	p__Proteobacteria	c__Alphaproteobacteria	o__Rhizobiales	f__Xanthobacteraceae	g__uncultured	0.000355117	0.000795311	0	0	0	0	0	0	0	0	0	0	0	0	0	0	0	0	0	0	0	0	0	0	0	0	0	0.00163032	0	0	0	0	0	0	0	0	0.00213637	0	0.00109868	0.000890931	0	0.00165241	0.000822774
ASV_527	d__Bacteria	p__Verrucomicrobiota	c__Verrucomicrobiae	o__Pedosphaerales	f__Pedosphaeraceae	g__ADurb.Bin063-1	0.000353903	0.000955565	0	0	0	0	0	0	0.00267982	0.000792445	0	0	0	0	0	0	0	0	0	0	0	0	0	0	0	0	0	0	0.00099708	0	0	0	0	0	0	0	0	0	0.000366228	0	0	0.00199261	0
ASV_528	d__Bacteria	p__Proteobacteria	c__Alphaproteobacteria	o__Sphingomonadales	f__Sphingomonadaceae	g__Novosphingobium	0.000353792	0.0019635	0	0	0.0018648	0	0	0	0	0	0	0	0	0	0	0	0	0.00348109	0	0	0	0	0	0	0	0	0	0	0.00099708	0	0	0	0	0	0	0	0	0	0	0	0	0.000923406	0
ASV_529	d__Bacteria	p__Gemmatimonadota	c__Gemmatimonadetes	o__Gemmatimonadales	f__Gemmatimonadaceae	g__uncultured	0.000353788	0.00112683	0	0	0	0	0	0.00132159	0	0	0	0	0.000761366	0	0.000978314	0.000857463	0	0.000324901	0.00142375	0.00129894	0.00950054	0.00248897	0.00110254	0.00141603	0.000542299	0.00247321	0	0	0.00042732	0	0	0	0	0	0	0	0	0	0	0.000562693	0.00277546	0.000388802	0
ASV_530	d__Bacteria	p__Chloroflexi	c__Anaerolineae	o__SBR1031	f__A4b	g__A4b	0.000353762	0.000861202	0	0	0	0	0.000580636	0	0	0	0	0	0.00141397	0	0.00285342	0.00138513	0.0014199	0	0.00067441	0.0020412	0	0.000791945	0.00110254	0.00226565	0	0.00350371	0	0	0	0.00274497	0	0	0.00152003	0	0	0	0	0	0	0	0	0.000631804	0.000235078
ASV_531	d__Bacteria	p__Actinobacteriota	c__Actinobacteria	o__Micrococcales	f__Microbacteriaceae		0.000353757	0.00221803	0	0	0	0	0	0	0	0	0	0	0	0	0	0	0	0	0	0	0	0	0	0	0	0	0	0	0	0	0	0	0	0	0	0	0	0	0	0	0	0	0
ASV_532	d__Bacteria	p__Gemmatimonadota	c__Gemmatimonadetes	o__Gemmatimonadales	f__Gemmatimonadaceae	g__Gemmatimonas	0.000353595	0.00147715	0	0	0	0	0	0	0	0	0	0	0.00108767	0	0	0	0	0	0	0	0	0	0.00220507	0	0	0	0	0	0	0	0	0	0	0	0	0	0	0	0	0	0	0	0
ASV_533	d__Bacteria	p__Bacteroidota	c__Bacteroidia	o__Flavobacteriales	f__Flavobacteriaceae	g__Flavobacterium	0.000353394	0.000681942	0.00260809	0.000853971	0.00151515	0.00127005	0.00159675	0.00190896	0.0013935	0.00132074	0.00278862	0	0.0029367	0	0.000896788	0	0	0.00208865	0	0	0	0	0	0	0	0	0	0	0.0010683	0	0	0	0	0	0.000744285	0	0	0	0	0.000375129	0	0	0
ASV_534	d__Bacteria	p__Acidobacteriota	c__Vicinamibacteria	o__Vicinamibacterales	f__Vicinamibacteraceae	g__Vicinamibacteraceae	0.000351625	0.000943732	0	0.0013877	0	0	0	0	0.00343016	0	0	0	0	0	0	0	0	0	0	0	0	0.0022627	0	0	0	0	0	0	0.00235026	0.00232906	0	0	0.0046495	0	0	0	0	0	0	0	0	0	0.000681727
ASV_535	d__Bacteria	p__Chloroflexi	c__KD4-96	o__KD4-96	f__KD4-96	g__KD4-96	0.000351089	0.00112053	0	0	0	0	0	0	0	0	0	0.00482859	0.0035893	0	0	0.00184684	0	0	0.00494567	0.0035257	0	0.00305464	0	0	0.00542299	0.00267931	0	0	0	0	0	0	0	0	0	0	0	0	0	0.0010785	0	0	0
ASV_536	d__Bacteria	p__Firmicutes	c__Clostridia	o__Clostridiales	f__Clostridiaceae	g__Clostridium_sensu_stricto_1	0.00034968	0.000810348	0	0	0.00151515	0	0	0	0	0	0	0	0	0	0	0	0	0	0	0.0020412	0	0	0	0	0	0	0	0	0	0	0	0.00505579	0.00160944	0.00120366	0.00223285	0	0	0	0.000563428	0.000234456	0	0	0.000940314
ASV_537	d__Bacteria	p__Bacteroidota	c__Bacteroidia	o__Chitinophagales	f__Chitinophagaceae	g__Terrimonas	0.000349538	0.00138001	0	0	0	0	0	0	0	0	0	0	0	0	0	0	0	0	0	0	0	0	0	0	0	0	0	0	0	0	0	0	0	0	0	0	0	0	0	0	0	0	0
ASV_538	d__Bacteria	p__Actinobacteriota	c__Acidimicrobiia				0.000349212	0.00155606	0	0	0	0	0	0	0	0	0	0	0	0	0	0	0	0	0	0	0	0	0	0	0	0	0	0	0	0	0	0	0	0	0	0	0	0	0	0	0	0	0
ASV_539	d__Bacteria	p__Proteobacteria	c__Alphaproteobacteria	o__Rhodobacterales	f__Rhodobacteraceae		0.000349169	0.00093602	0	0	0	0	0	0	0.00160789	0	0.00148727	0	0	0	0	0.00052767	0.0014199	0.00213507	0	0	0	0.00169702	0	0	0	0	0	0	0	0	0	0.00209205	0	0	0	0	0.00204736	0	0.000647942	0	0	0.00155521	0.000564188
ASV_540	d__Bacteria	p__Verrucomicrobiota	c__Verrucomicrobiae	o__Chthoniobacterales	f__Xiphinematobacteraceae	g__Candidatus_Xiphinematobacter	0.000348286	0.000970724	0	0	0	0	0	0	0	0	0	0	0	0	0	0	0	0	0	0	0	0	0	0	0	0	0.000646088	0.00230963	0	0	0.000693088	0.00400976	0.00456009	0	0.00329612	0.00216427	0.00462881	0	0.00194383	0	0	0.00174961	0.00223324
ASV_541	d__Bacteria	p__Actinobacteriota	c__Actinobacteria	o__Micrococcales	f__Intrasporangiaceae	g__Lapillicoccus	0.000348216	0.00189856	0	0	0	0	0	0	0	0	0	0	0	0	0	0	0	0	0	0	0	0	0	0	0	0	0	0	0	0	0	0	0	0	0	0	0	0	0.00169028	0.0034465	0	0	0.00159853
ASV_542	d__Bacteria	p__Proteobacteria	c__Alphaproteobacteria	o__Rhizobiales			0.000348172	0.00140604	0	0	0	0	0	0	0	0	0	0	0	0	0	0	0	0	0	0	0	0	0	0	0	0	0	0	0	0	0	0	0	0	0	0	0	0	0	0	0	0	0
ASV_543	d__Bacteria	p__Actinobacteriota	c__Actinobacteria	o__Propionibacteriales	f__Nocardioidaceae	g__Nocardioides	0.000347783	0.00105948	0	0	0	0	0	0	0	0	0	0	0	0	0	0	0	0	0	0	0	0	0	0	0	0	0	0.00305686	0.00299124	0.00324405	0.00138618	0.00662483	0.00116237	0.00192585	0.00350877	0.00378747	0	0	0	0	0	0.00218701	0.000611204
ASV_544	d__Bacteria	p__Proteobacteria	c__Alphaproteobacteria	o__Sphingomonadales	f__Sphingomonadaceae		0.000347782	0.0013508	0	0	0	0	0	0	0	0	0	0	0	0	0	0	0	0	0	0	0	0	0	0	0	0	0	0.00455132	0	0	0.00875811	0	0.0013412	0.00625903	0	0.00411211	0	0	0	0	0	0.00354782	0.000399633
ASV_545	d__Bacteria	p__Gemmatimonadota	c__Gemmatimonadetes	o__Gemmatimonadales	f__Gemmatimonadaceae	g__Gemmatimonas	0.000347123	0.000948304	0	0	0	0	0	0	0	0	0	0	0.0016315	0.00457012	0.00220121	0.00316602	0.00335614	0	0	0	0	0	0.00220507	0	0	0.00226711	0	0	0	0	0	0	0	0	0	0	0	0	0.000507085	0.000562693	0	0	0
ASV_546	d__Bacteria	p__Proteobacteria	c__Gammaproteobacteria	o__Thiotrichales	f__Thiotrichaceae	g__Thiothrix	0.000346067	0.00308995	0	0	0	0	0	0	0	0	0	0	0	0	0	0	0.00206532	0.0294268	0	0	0	0	0	0	0	0	0	0	0	0	0	0	0	0	0	0	0	0	0	0	0	0	0
ASV_547	d__Bacteria	p__Actinobacteriota	c__Acidimicrobiia	o__Microtrichales	f__Ilumatobacteraceae	g__CL500-29_marine_group	0.000345951	0.000762228	0	0	0	0	0	0	0	0	0	0	0	0	0	0	0	0	0	0	0	0	0	0	0.00144613	0	0	0	0.00092586	0.00099817	0	0.0027894	0.000715308	0	0	0	0	0	0	0.000890931	0.00249792	0	0.000517172
ASV_548	d__Bacteria	p__Bacteroidota	c__Bacteroidia	o__Flavobacteriales	f__Flavobacteriaceae	g__Flavobacterium	0.000344315	0.00153061	0.000902799	0.000800598	0	0.00106952	0.000870954	0	0.00192947	0.00310374	0	0	0	0	0	0	0	0	0	0	0	0	0	0	0	0	0	0	0.00078342	0	0	0	0	0	0	0.00183963	0	0	0	0	0	0.00204121	0.000470157
ASV_549	d__Bacteria	p__Proteobacteria	c__Alphaproteobacteria	o__Sphingomonadales	f__Sphingomonadaceae	g__Sphingopyxis	0.000343662	0.0012243	0.00140435	0	0.00955711	0.00340909	0.00382252	0	0	0	0	0	0.00152273	0	0.000978314	0.00171493	0	0	0	0	0	0	0	0	0	0	0	0	0	0	0	0	0	0	0	0	0	0	0	0	0	0	0
ASV_550	d__Bacteria	p__Chloroflexi	c__KD4-96	o__KD4-96	f__KD4-96	g__KD4-96	0.000343045	0.000715068	0	0	0	0	0	0	0	0	0	0	0	0	0	0	0.00116174	0.000510559	0.00134882	0	0.00298588	0	0	0	0.00171728	0.00185491	0	0	0.00149562	0.0017468	0	0.00313808	0	0	0.000956938	0	0	0	0	0	0	0.000826205	0
ASV_551	d__Bacteria	p__Proteobacteria	c__Alphaproteobacteria	o__Sphingomonadales	f__Sphingomonadaceae	g__Rhizorhapis	0.000341802	0.00116103	0	0	0.00198135	0	0.00101611	0.000293686	0	0	0	0	0.00206657	0	0.000652209	0.00244047	0.00129082	0.000696217	0	0	0	0	0	0	0	0	0	0	0	0	0	0	0	0	0	0	0	0	0	0.00232111	0	0	0
ASV_552	d__Bacteria	p__Proteobacteria	c__Alphaproteobacteria	o__Rhizobiales	f__Xanthobacteraceae		0.000341601	0.00125044	0	0	0	0	0	0	0	0	0	0	0	0	0	0	0	0	0	0	0	0	0	0	0	0	0.00208184	0.00163032	0	0	0.00743494	0	0	0.0045739	0	0	0.00418373	0	0.00397217	0	0	0	0.00571241
ASV_553	d__Bacteria	p__Nitrospirota	c__Nitrospiria	o__Nitrospirales	f__Nitrospiraceae	g__Nitrospira	0.000340262	0.00146466	0	0	0	0	0	0	0	0	0	0.00965717	0	0	0	0	0	0	0.00269764	0	0.0067861	0.0045254	0	0	0.00587491	0	0	0	0	0	0	0	0	0	0	0	0	0	0	0	0	0	0
ASV_554	d__Bacteria	p__Bacteroidota	c__Bacteroidia	o__Flavobacteriales	f__Flavobacteriaceae	g__Flavobacterium	0.00033972	0.00150831	0.00451399	0.00106746	0.0114219	0.00648396	0.00154836	0	0	0	0	0	0	0	0	0	0	0	0	0	0	0	0	0	0	0	0	0	0	0	0	0	0	0	0	0	0	0	0	0	0	0	0
ASV_555	d__Bacteria	p__Actinobacteriota	c__Actinobacteria	o__Kineosporiales	f__Kineosporiaceae	g__Quadrisphaera	0.000338873	0.00154676	0	0	0	0	0	0	0	0	0	0	0.0026104	0.00142816	0	0.00118726	0.00658319	0	0	0	0	0	0.00252008	0	0	0	0	0	0	0	0	0	0	0	0	0	0	0	0	0	0	0	0
ASV_556	d__Bacteria	p__Chloroflexi	c__Anaerolineae	o__SBR1031	f__A4b		0.000337788	0.0014457	0	0	0	0	0	0	0	0	0	0	0.00206657	0	0.0105984	0.00204472	0.00645411	0	0.00157362	0	0.00488599	0	0	0.00311526	0	0	0	0	0	0	0	0	0	0	0	0	0	0	0	0	0	0	0
ASV_557	d__Bacteria	p__Proteobacteria	c__Alphaproteobacteria	o__Sphingomonadales	f__Sphingomonadaceae	g__Novosphingobium	0.000334379	0.00105631	0	0	0	0	0	0	0	0	0	0	0	0	0	0	0	0	0	0	0	0	0	0	0	0	0	0.00237756	0.00519906	0.00158044	0.00504064	0.00191771	0.00143062	0.00240732	0	0.0048696	0	0	0	0	0	0.00349922	0.00065822
ASV_558	d__Bacteria	p__Chloroflexi	c__KD4-96	o__KD4-96	f__KD4-96	g__KD4-96	0.000333906	0.000855297	0	0	0	0	0	0	0	0	0	0	0	0	0	0	0	0	0	0	0	0	0	0	0	0	0	0.00142653	0.00121074	0.00182998	0	0.00435844	0.00250358	0	0.00340245	0	0	0	0	0	0	0	0
ASV_559	d__Bacteria	p__Actinobacteriota	c__Actinobacteria	o__Frankiales			0.000332874	0.000827063	0	0	0	0.00127005	0	0	0	0	0	0	0	0	0	0	0	0	0	0	0	0	0	0	0.00180766	0	0.00143575	0	0	0.00182998	0	0	0	0	0.00372142	0	0	0	0.000366228	0	0	0.000729005	0.000587696
ASV_560	d__Bacteria	p__Proteobacteria	c__Alphaproteobacteria	o__Rhizobiales	f__Rhizobiales_Incertae_Sedis		0.000332832	0.00150687	0	0	0	0	0	0	0	0	0	0	0	0	0	0	0	0	0	0	0	0	0	0	0	0	0.000717875	0	0	0	0.00258333	0	0	0	0	0	0	0	0	0	0	0	0.000940314
ASV_561	d__Bacteria	p__Chloroflexi	c__Anaerolineae	o__RBG-13-54-9	f__RBG-13-54-9	g__RBG-13-54-9	0.000332822	0.00145719	0	0	0	0	0	0	0	0	0	0	0	0	0	0	0	0	0	0	0	0	0	0.00169924	0	0	0	0	0	0	0	0	0	0	0	0	0	0	0	0	0	0	0
ASV_562	d__Bacteria	p__Bacteroidota	c__Bacteroidia	o__Cytophagales	f__Spirosomaceae		0.000332129	0.00143137	0	0	0	0	0	0	0	0	0	0	0	0	0	0	0	0	0	0	0	0	0	0	0	0	0	0	0	0	0	0	0	0	0	0	0	0	0	0	0	0	0
ASV_563	d__Bacteria	p__Verrucomicrobiota	c__Verrucomicrobiae	o__Chthoniobacterales	f__Terrimicrobiaceae	g__FukuN18_freshwater_group	0.00033212	0.00316823	0	0	0	0	0	0	0	0	0	0	0	0	0	0	0	0	0	0	0	0	0	0	0	0	0	0	0	0	0	0	0	0	0	0	0	0	0	0	0	0	0
ASV_564	d__Bacteria	p__Actinobacteriota	c__Thermoleophilia	o__Gaiellales	f__uncultured	g__uncultured	0.000331649	0.00124404	0	0	0	0	0	0	0	0	0	0	0	0	0	0	0	0	0	0	0	0	0	0	0	0	0	0	0	0	0.00031504	0	0	0	0	0	0	0	0	0	0	0	0
ASV_565	d__Bacteria	p__Bacteroidota	c__Bacteroidia	o__Cytophagales	f__Microscillaceae	g__uncultured	0.000331264	0.00082502	0.00140435	0.00144108	0.0013986	0.0013369	0.00101611	0	0.000857541	0.00138678	0.00130136	0	0	0	0	0	0	0	0	0	0	0.000791945	0	0	0.00262111	0	0	0	0	0.00108135	0	0	0.000625894	0	0.00138224	0	0	0	0	0	0	0	0.00032911
ASV_566	d__Bacteria	p__Bacteroidota	c__Bacteroidia	o__Bacteroidales	f__Prolixibacteraceae	g__uncultured	0.000330078	0.00069856	0.00130404	0	0.0011655	0	0.0031935	0.00176211	0.0013935	0.00125471	0.000371816	0.00338001	0	0	0	0	0	0	0	0	0	0	0	0	0.00144613	0	0	0	0	0	0	0.0013947	0	0	0	0.000432854	0	0	0	0.000586139	0	0	0
ASV_567	d__Bacteria	p__Bacteroidota	c__Bacteroidia	o__Chitinophagales	f__Chitinophagaceae		0.000330057	0.000723662	0	0.00144108	0.000932401	0	0.000241932	0	0	0	0	0	0	0	0	0	0	0	0	0	0	0	0	0	0	0	0.00366116	0.00210584	0	0	0.0023313	0	0.00116237	0.00324988	0	0.00183963	0.00169129	0	0.000647942	0	0	0.00184681	0.000728743
ASV_568	d__Bacteria	p__Acidobacteriota	c__Acidobacteriae	o__Solibacterales	f__Solibacteraceae	g__Candidatus_Solibacter	0.000329516	0.00097885	0	0	0	0	0	0	0	0	0	0	0	0	0	0	0	0	0	0	0	0	0	0	0	0	0.00251256	0	0.0014244	0	0	0	0	0	0.00244551	0	0.000623108	0	0.000732456	0	0	0	0.00122241
ASV_569	d__Bacteria	p__Proteobacteria	c__Alphaproteobacteria	o__Caulobacterales	f__Caulobacteraceae	g__Brevundimonas	0.000327781	0.00218085	0	0	0.0203963	0.00220588	0.00270963	0	0	0	0	0	0	0	0	0	0	0	0	0	0	0	0	0	0	0	0	0	0	0	0	0	0	0	0	0	0	0	0	0	0	0	0
ASV_570	d__Bacteria	p__Actinobacteriota	c__Acidimicrobiia	o__Microtrichales	f__Ilumatobacteraceae	g__CL500-29_marine_group	0.000326904	0.00104121	0	0	0	0	0	0	0	0	0	0	0	0	0	0	0	0	0.0023979	0.00185563	0.00651466	0.00509107	0	0	0.00397686	0	0	0	0	0	0	0	0	0	0	0	0	0	0	0	0	0	0
ASV_571	d__Bacteria	p__Proteobacteria	c__Alphaproteobacteria	o__Sphingomonadales	f__Sphingomonadaceae	g__Sphingorhabdus	0.000325932	0.00111651	0	0	0	0	0	0	0	0	0	0	0	0	0	0.00052767	0	0	0	0	0	0	0	0	0	0	0	0	0	0	0	0	0	0	0	0	0	0	0	0	0	0	0
ASV_572	d__Bacteria	p__Chloroflexi	c__Anaerolineae	o__SBR1031	f__A4b	g__A4b	0.000325036	0.0015313	0	0	0	0	0	0	0	0	0	0	0.0029367	0	0.00285342	0.00151705	0.00555054	0	0	0	0.0127579	0.00169702	0	0.00226565	0	0	0	0	0	0	0	0	0	0	0	0	0	0	0	0	0	0	0
ASV_573	d__Bacteria	p__Firmicutes	c__Clostridia	o__Peptostreptococcales-Tissierellales	f__Peptostreptococcaceae		0.000324256	0.00104059	0	0	0	0	0	0	0	0	0	0	0	0	0	0	0	0.000974704	0.00112402	0.00519577	0.00570033	0.00294151	0	0	0.0016269	0.00206101	0	0	0	0.00199634	0	0	0	0	0	0	0	0	0	0	0.0041632	0	0
ASV_574	d__Bacteria	p__Chloroflexi	c__KD4-96	o__KD4-96	f__KD4-96	g__KD4-96	0.000323528	0.00227063	0	0	0	0	0	0	0	0	0	0	0	0	0	0	0	0	0	0	0	0	0	0	0	0	0	0	0	0	0	0	0	0	0	0	0	0	0	0.000398575	0.0213711	0	0
ASV_575	d__Bacteria	p__Bacteroidota	c__Bacteroidia	o__Cytophagales	f__Microscillaceae	g__OLB12	0.000322868	0.000651297	0.00190591	0.0021883	0.00128205	0.00200535	0.00101611	0	0.00192947	0.0028396	0	0	0	0	0	0	0	0	0	0	0	0	0	0	0	0	0.00150754	0.00156239	0	0	0	0	0	0.00264805	0	0	0.00106819	0	0.000450742	0.000164119	0	0.00106921	0.000423141
ASV_576	d__Bacteria	p__Chloroflexi	c__Anaerolineae	o__Caldilineales	f__Caldilineaceae	g__uncultured	0.000322208	0.00123204	0	0	0	0	0	0	0	0	0	0	0	0	0	0	0	0	0.00487074	0.00463908	0	0.00509107	0	0.00368168	0.00506146	0.00597692	0	0	0	0	0	0	0	0	0	0	0	0	0	0	0	0	0
ASV_577	d__Bacteria	p__Bacteroidota	c__Bacteroidia	o__Cytophagales	f__Microscillaceae	g__Chryseolinea	0.000322051	0.000752625	0	0.00186806	0.00221445	0.00113636	0.000774181	0	0.00203666	0.000528297	0	0	0	0	0	0	0	0	0.000899213	0.00315457	0	0	0	0	0.00135575	0	0	0	0	0.00399268	0	0	0.000894134	0	0.000637959	0	0	0	0	0.000281347	0	0	0.00032911
ASV_578	d__Bacteria	p__Bacteroidota	c__Bacteroidia	o__Cytophagales	f__Microscillaceae	g__OLB12	0.000320694	0.000890915	0	0	0	0.00213904	0.00130643	0.00440529	0	0.000858482	0	0	0	0	0	0	0	0	0	0	0	0	0	0	0	0	0	0.000679302	0.00085464	0	0	0	0	0.000962927	0	0.000865707	0	0	0	0.00042202	0	0.00126361	0
ASV_579	d__Bacteria	p__Proteobacteria	c__Alphaproteobacteria	o__Caulobacterales	f__Caulobacteraceae	g__Brevundimonas	0.000320053	0.000652095	0.00110342	0.000373612	0.0032634	0.000935829	0.000822567	0.00264317	0	0	0.00130136	0	0.00152273	0.00257069	0.000570683	0.00197876	0.000645411	0.000835461	0	0	0	0	0	0	0	0	0	0	0	0	0	0	0	0	0.000744285	0	0	0	0	0.000375129	0	0	0
ASV_580	d__Bacteria	p__Actinobacteriota	c__Acidimicrobiia	o__IMCC26256	f__IMCC26256	g__IMCC26256	0.000319188	0.000729892	0	0	0	0	0	0	0	0	0	0	0	0	0	0	0	0	0	0	0	0	0	0	0	0	0.00086145	0.0022417	0	0	0.000441056	0	0	0.00192585	0	0.00248891	0.0028485	0	0.00346508	0.000375129	0	0.000826205	0.00230377
ASV_581	d__Bacteria	p__Proteobacteria	c__Alphaproteobacteria	o__Rhizobiales			0.000318961	0.00117116	0	0	0	0	0	0	0	0	0	0	0	0	0	0	0	0	0	0	0	0	0	0	0	0	0	0	0	0	0.00189024	0	0	0	0	0	0	0	0.000366228	0	0	0	0
ASV_582	d__Bacteria	p__Actinobacteriota	c__Actinobacteria	o__Micrococcales	f__Microbacteriaceae		0.000317411	0.00195017	0	0	0	0	0	0	0	0	0	0	0	0	0	0.000131917	0	0	0	0	0	0	0	0	0	0	0	0	0	0	0	0	0	0	0	0	0	0	0	0	0	0	0
ASV_583	d__Bacteria	p__Acidobacteriota	c__Blastocatellia	o__Blastocatellales	f__Blastocatellaceae	g__Blastocatellaceae	0.000317031	0.00105225	0	0	0	0	0	0	0	0	0.00557724	0	0.00271916	0	0.00538073	0.00395752	0.00374338	0	0.00187336	0	0	0	0	0	0	0	0	0	0	0.00116453	0	0	0	0	0	0	0	0	0	0	0	0	0
ASV_584	d__Bacteria	p__Campilobacterota	c__Campylobacteria	o__Campylobacterales	f__Arcobacteraceae	g__Pseudarcobacter	0.000316531	0.00284724	0	0	0	0	0	0	0	0	0	0	0	0	0	0	0	0	0	0	0	0	0	0	0	0	0	0	0	0	0	0	0	0	0	0	0	0	0	0	0	0	0
ASV_585	d__Bacteria	p__Proteobacteria	c__Alphaproteobacteria	o__Rhizobiales	f__Rhizobiaceae	g__Allorhizobium-Neorhizobium-Pararhizobium-Rhizobium	0.000316351	0.0013415	0	0	0	0	0	0	0	0	0	0	0	0	0	0.000791505	0	0.000324901	0	0	0	0	0	0	0	0	0	0	0	0	0	0	0.00160944	0	0	0.00768315	0	0	0	0	0.0077713	0.00646384	0.000493665
ASV_586	d__Bacteria	p__Proteobacteria	c__Alphaproteobacteria	o__Rhizobiales			0.000314491	0.00127282	0	0	0	0	0	0	0	0	0	0	0	0	0	0	0	0	0	0	0	0	0	0	0	0	0	0	0	0	0	0	0	0	0	0	0	0	0	0	0	0	0
ASV_587	d__Bacteria	p__Proteobacteria	c__Alphaproteobacteria	o__Rhodobacterales	f__Rhodobacteraceae		0.000313734	0.00092013	0	0	0	0	0	0	0	0.000858482	0	0	0	0	0	0	0	0	0	0	0	0	0	0	0.00189805	0	0	0	0.00292002	0.00257861	0	0.00488145	0.0019671	0	0.00372142	0	0	0	0	0	0	0.000340202	0.00054068
ASV_588	d__Bacteria	p__Nitrospirota	c__Nitrospiria	o__Nitrospirales	f__Nitrospiraceae	g__Nitrospira	0.00031363	0.00148099	0	0.000693851	0	0	0	0	0.0013935	0	0	0	0	0	0	0	0	0	0	0	0	0	0	0	0	0	0.00409189	0	0	0	0	0	0.00169886	0	0	0	0	0	0.000450742	0	0	0	0.000752251
ASV_589	d__Bacteria	p__Proteobacteria	c__Alphaproteobacteria	o__Rhizobiales			0.000313459	0.00102545	0	0	0	0	0	0	0	0	0	0	0	0	0	0	0	0	0	0	0	0	0	0	0	0	0	0	0	0	0	0	0	0	0	0	0	0	0.000281714	0	0	0	0
ASV_590	d__Bacteria	p__Chloroflexi	c__Chloroflexia	o__Thermomicrobiales	f__JG30-KF-CM45	g__JG30-KF-CM45	0.000312943	0.000932928	0	0	0	0	0	0	0	0	0	0	0.000870133	0	0.00293494	0.00296814	0.00464696	0	0	0	0.00325733	0	0.000945031	0	0.00135575	0.00412201	0	0	0	0	0	0	0	0	0	0	0	0	0	0.000914377	0	0	0
ASV_591	d__Bacteria	p__Proteobacteria	c__Alphaproteobacteria	o__Rhizobiales	f__Hyphomicrobiaceae		0.000312651	0.00107227	0	0	0	0	0	0	0	0	0	0	0	0	0	0	0	0	0	0	0	0	0	0	0	0	0	0	0	0	0	0	0	0	0	0	0	0	0	0	0	0	0
ASV_592	d__Bacteria	p__Proteobacteria	c__Alphaproteobacteria	o__Rhizobiales	f__Rhizobiaceae	g__Allorhizobium-Neorhizobium-Pararhizobium-Rhizobium	0.000312516	0.000537371	0	0	0	0	0	0	0	0	0	0	0	0	0.000733736	0.000659587	0.00154899	0.00162451	0	0	0	0	0	0	0	0	0	0.00013586	0.00192294	0	0	0	0.000357654	0.00240732	0	0.000108213	0	0	0	0.000820595	0	9.72006e-05	0.000352618
ASV_593	d__Bacteria	p__Actinobacteriota	c__Actinobacteria	o__Propionibacteriales	f__Nocardioidaceae	g__Nocardioides	0.000312297	0.000814702	0	0	0	0	0	0	0	0	0	0	0	0	0	0	0	0	0	0.00111338	0.00461455	0	0	0	0.00144613	0	0	0	0.0007122	0.00099817	0	0	0	0	0.0020202	0	0	0	0	0.000703367	0.00277546	0	0
ASV_594	d__Bacteria	p__Chloroflexi	c__Anaerolineae	o__RBG-13-54-9	f__RBG-13-54-9	g__RBG-13-54-9	0.000312255	0.00139338	0	0	0	0	0	0	0	0	0	0	0	0	0	0	0	0	0	0	0	0	0	0	0	0	0	0	0	0	0	0	0	0	0	0	0	0	0	0	0	0	0
ASV_595	d__Bacteria	p__Proteobacteria	c__Alphaproteobacteria	o__Sphingomonadales	f__Sphingomonadaceae	g__Novosphingobium	0.000312174	0.00096989	0	0	0	0	0	0	0	0	0	0	0	0	0	0	0	0	0	0	0	0	0	0	0	0	0	0	0	0	0	0	0	0	0	0	0	0	0.000422571	0	0	0	0
ASV_596	d__Bacteria	p__Proteobacteria	c__Alphaproteobacteria	o__Rhizobiales	f__Xanthobacteraceae		0.000312012	0.0011578	0	0	0	0	0	0	0	0	0	0	0	0	0	0	0.00335614	0.00129961	0	0	0	0	0	0	0	0	0	0	0.00334734	0.00357678	0	0.00400976	0	0	0	0.00259712	0	0	0	0	0	0.000972006	0
ASV_597	d__Bacteria	p__Proteobacteria	c__Alphaproteobacteria	o__Sphingomonadales	f__Sphingomonadaceae		0.00031146	0.000859987	0.00160498	0	0.000815851	0	0.000193545	0	0	0	0	0	0.0013052	0	0	0.000593628	0	0.000232072	0	0	0	0	0.00189006	0.00339847	0	0	0	0	0	0	0	0	0	0	0	0	0	0	0	0	0	0	0
ASV_598	d__Bacteria	p__Acidobacteriota	c__Vicinamibacteria	o__Vicinamibacterales	f__Vicinamibacteraceae	g__Vicinamibacteraceae	0.000311347	0.000868333	0	0	0	0	0	0.00234949	0	0	0	0	0.0039156	0	0	0.00290218	0.00193623	0.00190299	0	0	0	0	0	0	0	0	0	0	0	0	0	0	0	0	0	0	0	0	0	0.000257901	0	0	0
ASV_599	d__Bacteria	p__Bacteroidota	c__Bacteroidia	o__Cytophagales	f__Spirosomaceae	g__Lacihabitans	0.000310559	0.000859837	0	0	0	0	0	0	0	0	0	0	0	0	0	0	0	0	0	0	0	0	0	0	0	0	0	0	0	0	0	0	0	0	0	0	0	0	0	0	0	0	0
ASV_600	d__Bacteria	p__Bacteroidota	c__Bacteroidia	o__Flavobacteriales	f__Flavobacteriaceae	g__Flavobacterium	0.000310546	0.00079615	0.00120373	0.000907344	0.00104895	0.00200535	0.000870954	0	0.00182227	0.00521693	0	0	0	0	0	0	0	0	0	0.00167007	0	0	0	0	0	0	0	0	0.00206538	0.00124771	0	0	0	0	0	0.00183963	0	0	0	0	0.00333056	0.00106921	0
ASV_601	d__Bacteria	p__Proteobacteria	c__Alphaproteobacteria	o__Rhizobiales	f__Rhizobiaceae	g__Allorhizobium-Neorhizobium-Pararhizobium-Rhizobium	0.000310177	0.00138177	0	0.00154782	0	0	0	0	0	0	0	0	0	0	0	0	0	0	0	0	0	0	0	0	0	0	0.0040201	0	0	0	0	0	0	0	0	0	0	0	0	0	0	0	0
ASV_602	d__Bacteria	p__Proteobacteria	c__Alphaproteobacteria	o__Sphingomonadales	f__Sphingomonadaceae	g__Rhizorhapis	0.000309896	0.00141459	0	0	0	0	0	0	0	0	0	0	0	0	0	0	0	0	0	0	0	0	0	0	0	0	0	0	0	0	0	0	0	0	0	0	0	0	0	0	0	0	0
ASV_603	d__Bacteria	p__Gemmatimonadota	c__Gemmatimonadetes	o__Gemmatimonadales	f__Gemmatimonadaceae	g__uncultured	0.000309675	0.000719897	0	0	0	0	0	0	0	0	0	0	0	0	0	0	0	0	0	0	0	0	0	0	0	0	0.000646088	0.00298893	0.00128196	0	0.00302438	0	0.00152003	0.00300915	0	0.00140677	0.00097917	0	0.000478914	0.00143018	0	0.00111781	0.000822774
ASV_604	d__Bacteria	p__Actinobacteriota	c__Actinobacteria	o__Corynebacteriales	f__Mycobacteriaceae	g__Mycobacterium	0.000309575	0.00104015	0	0	0	0	0	0	0	0	0	0	0	0	0	0	0	0	0	0	0	0	0	0	0	0	0	0	0	0.00133089	0.00107114	0	0.00384478	0	0.00138224	0.00378747	0	0	0.000704285	0	0	0.00136081	0.000611204
ASV_605	d__Bacteria	p__Actinobacteriota	c__Acidimicrobiia	o__Microtrichales	f__uncultured	g__uncultured	0.000308876	0.000777514	0	0.000266866	0.000582751	0.00026738	0.000290318	0.000440529	0	0.00125471	0	0	0	0	0	0	0	0	0	0	0	0	0	0	0	0	0	0	0.00085464	0.00257861	0	0.00540446	0.000894134	0	0.00297714	0.00194784	0	0	0	0	0	0.00194401	0.000493665
ASV_606	d__Bacteria	p__Verrucomicrobiota	c__Verrucomicrobiae	o__Opitutales	f__Opitutaceae	g__Opitutus	0.000308875	0.000838928	0.00310964	0.00352263	0	0.00120321	0.000967726	0	0.00353736	0.00449052	0.00185908	0	0	0	0	0	0	0	0	0	0	0	0	0	0	0	0.0011486	0.00122274	0	0	0.00094512	0	0	0	0	0	0	0	0.000507085	0	0	0	0.000352618
ASV_607	d__Bacteria	p__Acidobacteriota	c__Blastocatellia	o__Blastocatellales	f__Blastocatellaceae		0.000308228	0.000707872	0	0	0.00128205	0.000935829	0	0	0.00192947	0	0	0	0	0	0	0	0	0	0	0	0	0	0	0	0	0	0	0	0	0.00257861	0	0	0.00375536	0	0.00180755	0	0.000890155	0	0	0.00152396	0	0	0.00138696
ASV_608	d__Bacteria	p__Proteobacteria	c__Alphaproteobacteria	o__Rhizobiales	f__A0839	g__A0839	0.000307961	0.000794282	0	0	0	0	0	0	0	0	0	0	0	0	0	0	0	0	0	0	0	0	0	0	0	0	0.00201005	0	0	0	0.0023943	0	0	0.00132403	0	0.00281355	0.00338259	0	0.0025636	0.000492357	0	0.00223561	0.000916806
ASV_609	d__Bacteria	p__Chloroflexi	c__KD4-96	o__KD4-96	f__KD4-96	g__KD4-96	0.000307954	0.000873365	0	0	0	0	0	0	0	0	0	0	0	0	0	0	0	0	0	0	0	0	0	0	0	0	0	0	0	0.00133089	0	0.00313808	0	0	0	0	0.00293751	0	0.000647942	0	0.00388565	0	0
ASV_610	d__Bacteria	p__Gemmatimonadota	c__Gemmatimonadetes	o__Gemmatimonadales	f__Gemmatimonadaceae	g__Gemmatimonas	0.000306727	0.001117	0	0	0	0	0	0	0	0	0	0	0	0	0	0	0	0	0	0	0	0	0	0	0	0	0.00768126	0	0	0	0	0	0	0	0	0	0	0	0.0017748	0	0	0	0
ASV_611	d__Bacteria	p__Proteobacteria	c__Alphaproteobacteria	o__Rhodobacterales	f__Rhodobacteraceae		0.000306146	0.00126856	0	0	0	0	0	0	0	0	0	0	0.00891886	0	0.00383173	0.00356177	0	0	0.00494567	0	0.00298588	0	0	0	0.00361533	0	0	0	0	0	0	0	0	0	0	0	0	0	0	0	0	0	0
ASV_612	d__Bacteria	p__Proteobacteria	c__Gammaproteobacteria	o__Methylococcales	f__Methylomonadaceae	g__Crenothrix	0.000305828	0.00136128	0	0	0	0	0	0	0	0	0	0	0	0	0.00407631	0	0	0	0	0	0	0	0	0	0	0	0	0	0	0	0	0	0	0	0	0	0	0	0	0	0	0	0
ASV_613	d__Bacteria	p__Bacteroidota	c__Bacteroidia	o__Flavobacteriales	f__Flavobacteriaceae	g__Flavobacterium	0.000305325	0.00147763	0.000802488	0	0	0	0.000725795	0.00396476	0	0	0.00148727	0	0	0	0	0	0	0.000510559	0	0	0	0	0	0	0	0	0	0	0	0	0	0	0	0	0	0	0	0	0	0	0	0	0
ASV_614	d__Bacteria	p__Proteobacteria	c__Alphaproteobacteria	o__Rhizobiales	f__Beijerinckiaceae	g__Roseiarcus	0.000304453	0.00164965	0	0	0	0	0	0	0	0	0	0	0	0	0	0	0	0	0	0	0	0	0	0	0	0	0	0	0	0	0	0	0	0	0	0	0	0	0	0	0	0	0
ASV_615	d__Bacteria	p__Chloroflexi	c__Anaerolineae	o__SBR1031	f__A4b	g__A4b	0.00030398	0.0016427	0	0	0	0	0	0	0	0	0	0	0	0	0.00334257	0	0.0135536	0	0	0	0.0067861	0	0	0	0	0.00309151	0	0	0	0	0	0	0	0	0	0	0	0	0	0	0	0	0
ASV_616	d__Bacteria	p__Acidobacteriota	c__Acidobacteriae	o__Bryobacterales	f__Bryobacteraceae	g__Bryobacter	0.000303736	0.000710405	0.000601866	0	0	0.00100267	0.000387091	0	0	0.00105659	0	0	0	0	0	0	0	0	0	0	0	0	0	0	0	0	0	0	0	0	0.000504064	0	0	0	0	0	0	0	0	0	0	0	0
ASV_617	d__Bacteria	p__Bacteroidota	c__Bacteroidia	o__Cytophagales	f__Microscillaceae	g__OLB12	0.000302756	0.000685005	0.0018056	0	0	0.00100267	0.000725795	0	0.00171508	0.000726408	0	0	0	0	0	0	0	0	0	0	0	0	0	0	0	0	0	0	0.00128196	0.00158044	0	0.00366109	0.00160944	0	0	0.00173141	0	0	0	0	0	0.00102061	0.00124592
ASV_618	d__Bacteria	p__Myxococcota	c__Polyangia	o__Polyangiales	f__Sandaracinaceae	g__uncultured	0.000302395	0.000917932	0.00230715	0	0.00128205	0.00207219	0.00169352	0	0.00535963	0.00468864	0	0	0	0	0	0	0	0	0	0	0	0	0	0	0	0	0	0	0	0	0	0	0	0	0.00318979	0	0	0	0	0	0	0.000583204	0
ASV_619	d__Bacteria	p__Bacteroidota	c__Bacteroidia	o__Sphingobacteriales	f__NS11-12_marine_group	g__NS11-12_marine_group	0.000301909	0.00106607	0.00150466	0.000533732	0.00174825	0.00387701	0.00125804	0.00264317	0.000857541	0.000330186	0	0	0	0	0	0	0	0	0	0	0	0	0	0	0	0	0	0	0	0	0	0	0	0	0	0	0	0	0	0	0	0.00136081	0
ASV_620	d__Bacteria	p__Chloroflexi	c__KD4-96	o__KD4-96	f__KD4-96	g__KD4-96	0.000301692	0.00103062	0	0	0	0	0.000532249	0	0	0.00138678	0.00204499	0.00724288	0	0	0	0	0	0	0.00172349	0.0035257	0	0	0	0	0.00370571	0	0	0	0	0.00274497	0	0	0	0	0	0	0	0	0	0	0	0	0
ASV_621	d__Bacteria	p__Proteobacteria	c__Alphaproteobacteria	o__Rhizobiales	f__Xanthobacteraceae	g__uncultured	0.000301586	0.000967216	0	0	0	0	0	0	0	0	0	0	0	0	0	0	0	0	0	0	0	0	0	0	0	0	0	0.00597785	0	0	0.00176422	0	0.00250358	0	0	0	0.00391668	0	0.00278897	0	0	0	0.0015045
ASV_622	d__Bacteria	p__Bacteroidota	c__Bacteroidia	o__Cytophagales	f__Microscillaceae	g__uncultured	0.00030062	0.000658435	0.00130404	0	0.00174825	0.00173797	0.00241932	0.00264317	0.0013935	0.00310374	0	0	0	0	0	0	0	0	0	0	0.00108578	0	0	0	0	0	0	0	0	0	0	0	0	0	0	0	0	0	0	0.000257901	0	0	0
ASV_623	d__Bacteria	p__Proteobacteria	c__Alphaproteobacteria	o__Sphingomonadales	f__Sphingomonadaceae	g__uncultured	0.00030008	0.000584981	0.00260809	0.000960717	0.0025641	0.00140374	0.00145159	0	0	0	0.00204499	0	0	0	0	0	0	0	0.000749344	0	0	0.00158389	0	0	0.00126537	0.0012366	0	0	0.00113952	0	0	0	0	0	0	0	0	0	0	0	0	0	0
ASV_624	d__Bacteria	p__Actinobacteriota	c__Actinobacteria	o__Micrococcales	f__Intrasporangiaceae	g__Lapillicoccus	0.000299694	0.00123269	0	0	0	0	0	0	0	0	0	0	0	0.00228506	0	0.000791505	0	0.000974704	0.00127389	0	0	0	0.00645771	0.0048145	0.00804411	0	0	0	0	0	0	0	0	0	0	0	0	0	0	0	0	0	0
ASV_625	d__Bacteria	p__Acidobacteriota	c__Acidobacteriae	o__Bryobacterales	f__Bryobacteraceae	g__Bryobacter	0.000299445	0.000769083	0.000401244	0	0	0.000200535	0.000241932	0.00132159	0	0	0	0.00289715	0.000870133	0	0.00130442	0.000791505	0	0	0.000899213	0.00371126	0.00325733	0.00203643	0	0.00368168	0.000632683	0.0016488	0.000358938	0	0	0	0	0	0	0	0	0	0	0	0	0	0	0	0
ASV_626	d__Bacteria	p__Actinobacteriota	c__Actinobacteria	o__Propionibacteriales	f__Nocardioidaceae	g__Nocardioides	0.000298632	0.00100496	0	0	0	0	0	0	0	0	0	0	0.0016315	0	0	0.00171493	0	0	0	0	0	0	0	0	0.0016269	0	0	0	0	0	0	0	0	0	0	0	0	0	0	0.000984713	0.00610602	0	0
ASV_627	d__Bacteria	p__Actinobacteriota					0.000298607	0.00128962	0	0	0	0	0	0	0	0	0	0	0	0	0	0	0	0	0	0	0	0	0	0	0	0	0	0	0	0	0	0	0	0	0	0	0	0	0	0	0	0	0
ASV_628	d__Bacteria	p__Actinobacteriota	c__Actinobacteria	o__Actinomycetales	f__Actinomycetaceae	g__uncultured	0.000298387	0.00135764	0	0	0	0	0	0	0	0	0	0	0	0	0	0	0	0.00556974	0	0	0.00977199	0	0	0	0.00225958	0.00432811	0	0	0	0	0	0	0	0	0	0	0	0	0	0	0	0	0
ASV_629	d__Bacteria	p__Bacteroidota	c__Bacteroidia	o__Flavobacteriales	f__Flavobacteriaceae	g__Flavobacterium	0.000298338	0.000807642	0.00310964	0.000640478	0.0039627	0.00106952	0.0010645	0	0.0028942	0.00217922	0	0	0	0	0	0	0	0	0	0	0	0	0	0	0	0	0	0	0	0	0	0	0	0	0	0.00151499	0	0	0	0	0.00249792	0.00354782	0
ASV_630	d__Bacteria	p__Bacteroidota	c__Bacteroidia				0.000298296	0.00284556	0	0	0	0	0	0	0	0	0	0	0	0	0	0	0	0	0	0	0	0	0	0	0	0	0	0	0	0	0	0	0	0	0	0	0	0	0	0	0	0	0
ASV_631	d__Bacteria	p__Deinococcota	c__Deinococci	o__Deinococcales	f__Deinococcaceae		0.000298128	0.00100983	0	0	0	0	0	0	0	0	0	0	0	0	0	0	0	0	0	0	0	0	0	0	0	0	0	0	0	0	0	0	0	0	0	0	0	0	0	0	0	0	0
ASV_632	d__Bacteria	p__Bacteroidota	c__Bacteroidia	o__Chitinophagales	f__Chitinophagaceae	g__Ferruginibacter	0.000297929	0.000560561	0.000702177	0.000960717	0	0	0.000967726	0	0.00107193	0.00171696	0	0	0	0	0	0	0	0	0	0	0	0	0	0	0	0	0	0.00142653	0.00185172	0.00133089	0	0	0.000715308	0	0	0	0	0	0.00081697	0.000257901	0	0.00111781	0.00054068
ASV_633	d__Bacteria	p__Proteobacteria	c__Alphaproteobacteria	o__Rhodobacterales	f__Rhodobacteraceae		0.000297638	0.00100194	0.00250777	0	0	0	0.000580636	0	0	0	0	0	0.003263	0	0	0.0011213	0	0	0	0	0	0	0.00110254	0	0	0	0	0	0	0	0	0	0	0	0	0	0	0	0	0	0	0	0
ASV_634	d__Bacteria	p__Proteobacteria	c__Gammaproteobacteria	o__Thiotrichales	f__Thiotrichaceae	g__Thiothrix	0.000297489	0.00168348	0	0	0	0	0.0024677	0	0	0	0	0	0	0	0	0	0.0021944	0.0125783	0	0	0	0	0	0	0	0	0	0	0	0	0	0	0	0	0	0	0	0	0	0	0	0	0
ASV_635	d__Bacteria	p__Acidobacteriota	c__Acidobacteriae	o__Acidobacteriales	f__uncultured	g__uncultured	0.000295541	0.000729768	0	0	0	0	0	0	0	0	0	0	0	0	0	0	0	0	0	0	0	0	0	0	0	0	0	0.00305686	0.00078342	0	0	0	0.00143062	0	0	0	0.00267046	0	0.00323971	0	0	0	0.00124592
ASV_636	d__Bacteria	p__Actinobacteriota	c__Actinobacteria	o__Propionibacteriales	f__Nocardioidaceae		0.000293225	0.000929024	0	0	0	0	0	0	0	0	0	0.0057943	0.000761366	0	0.00138594	0.00329794	0.00193623	0.000881875	0.00157362	0	0	0.00294151	0.000945031	0	0.00253073	0.00391591	0	0	0	0	0	0	0	0	0	0	0	0	0	0	0	0	0
ASV_637	d__Bacteria	p__Actinobacteriota	c__MB-A2-108	o__MB-A2-108	f__MB-A2-108	g__MB-A2-108	0.000293193	0.000665703	0	0	0	0	0	0	0	0	0	0	0	0	0	0	0	0	0	0	0	0	0	0	0	0	0.00122039	0	0	0	0	0	0.00223534	0	0.00170122	0.00108213	0.00124622	0	0.000450742	0	0	0.000680404	0.000728743
ASV_638	d__Bacteria	p__Actinobacteriota	c__Thermoleophilia	o__Gaiellales	f__uncultured	g__uncultured	0.000292849	0.00189841	0	0	0	0	0	0	0	0	0	0	0	0	0	0	0	0	0	0	0	0	0	0	0	0	0	0	0	0	0	0	0	0	0	0	0	0	0	0	0	0	0
ASV_639	d__Bacteria	p__Bacteroidota	c__Bacteroidia	o__Flavobacteriales	f__Flavobacteriaceae	g__Flavobacterium	0.000292541	0.00144699	0	0	0.00128205	0.00167112	0.00111289	0.00176211	0	0	0	0	0	0	0	0	0	0	0.000374672	0	0	0	0	0	0	0	0	0	0	0	0	0	0	0	0	0	0	0	0	0	0	0	0
ASV_640	d__Bacteria	p__Nitrospirota	c__Nitrospiria	o__Nitrospirales	f__Nitrospiraceae	g__Nitrospira	0.000292148	0.000950463	0	0	0	0	0	0	0	0	0	0	0	0	0	0	0	0	0	0	0	0	0	0	0	0	0.00667624	0.00142653	0	0	0.00365446	0	0.000983548	0.00312951	0	0	0	0	0	0	0	0	0
ASV_641	d__Bacteria	p__Armatimonadota	c__Armatimonadia	o__Armatimonadales	f__Armatimonadaceae	g__Armatimonas	0.000292085	0.000776387	0.000802488	0.00389624	0.0025641	0.0046123	0.00149998	0	0.000321578	0.000396223	0	0	0	0	0	0	0	0	0	0	0	0	0	0	0	0	0	0	0	0	0	0	0	0	0	0	0	0	0	0	0	0.000145801	0
ASV_642	d__Bacteria	p__Actinobacteriota	c__Acidimicrobiia	o__Microtrichales	f__uncultured	g__uncultured	0.00029202	0.000658244	0.000802488	0	0	0	0	0	0	0.000726408	0	0	0	0	0	0	0	0	0.00067441	0	0	0	0	0	0.00126537	0	0	0	0.0010683	0.00149726	0	0.00191771	0	0	0.00116959	0.00216427	0	0	0	0	0.0036081	0.00199261	0
ASV_643	d__Bacteria	p__Acidobacteriota	c__Blastocatellia	o__Blastocatellales	f__Blastocatellaceae	g__Blastocatella	0.000291394	0.000779959	0	0	0	0	0	0	0	0	0	0	0	0	0	0	0	0	0	0	0	0	0	0	0	0	0	0	0	0	0.000693088	0	0.00178827	0	0	0	0	0	0	0	0	0	0
ASV_644	d__Bacteria	p__Bacteroidota	c__Bacteroidia	o__Sphingobacteriales	f__AKYH767	g__AKYH767	0.000291202	0.000658883	0.00220684	0	0.002331	0.00240642	0.00145159	0	0.00107193	0.00323582	0	0	0	0	0	0	0	0	0	0	0	0	0	0	0	0	0	0	0	0.00207952	0	0	0	0	0	0.000865707	0	0	0	0	0	0.00111781	0
ASV_645	d__Bacteria	p__Proteobacteria	c__Alphaproteobacteria	o__Rhodobacterales	f__Rhodobacteraceae		0.000290548	0.00153891	0	0	0	0	0	0	0	0	0	0	0	0.0128535	0	0	0	0	0	0	0	0	0.00693023	0	0	0	0	0	0	0	0	0	0	0	0	0	0	0	0	0	0	0	0
ASV_646	d__Bacteria	p__Verrucomicrobiota	c__Verrucomicrobiae	o__Chthoniobacterales	f__Chthoniobacteraceae	g__Chthoniobacter	0.000290381	0.000703714	0	0	0	0	0	0	0	0	0	0	0	0	0	0	0	0	0	0	0	0	0	0	0	0	0.00215363	0.0013586	0	0	0.00132317	0	0	0.00373134	0	0	0.0023144	0	0.00281714	0.000586139	0	0	0.00225675
ASV_647	d__Bacteria	p__Campilobacterota	c__Campylobacteria	o__Campylobacterales	f__Sulfurimonadaceae	g__Sulfuricurvum	0.000289263	0.00192864	0	0	0	0	0	0	0	0	0	0	0	0	0	0	0	0	0	0	0	0	0	0	0	0	0	0.000679302	0	0.000415904	0	0	0	0	0	0	0	0	0	0	0	0	0
ASV_648	d__Bacteria	p__Proteobacteria	c__Alphaproteobacteria	o__Rhizobiales			0.000287631	0.00127818	0	0	0	0	0	0	0	0	0	0	0	0	0	0	0	0	0	0	0	0	0	0	0	0	0	0	0	0	0	0	0	0	0	0	0	0	0.0015776	0	0	0	0
ASV_649	d__Bacteria	p__Proteobacteria	c__Gammaproteobacteria	o__CCD24	f__CCD24	g__CCD24	0.000286757	0.00119592	0.00331026	0.000533732	0	0	0.00169352	0	0.00214385	0.00132074	0	0	0	0	0	0	0	0	0	0	0	0	0	0	0	0	0	0	0	0	0	0	0	0	0	0	0	0	0	0	0	0	0
ASV_650	d__Bacteria	p__Actinobacteriota	c__Actinobacteria	o__Propionibacteriales	f__Nocardioidaceae	g__Nocardioides	0.000285245	0.00109313	0	0	0	0	0	0	0	0	0	0	0.00206657	0.00771208	0.00146747	0.00428732	0.00258164	0.00129961	0	0	0	0	0	0	0	0	0	0	0	0	0	0	0	0	0	0	0	0	0	0	0	0	0
ASV_651	d__Bacteria	p__Proteobacteria	c__Alphaproteobacteria	o__Rhizobiales	f__Hyphomicrobiaceae		0.000285236	0.00073636	0	0	0	0	0.000580636	0	0	0	0	0	0	0	0	0.000989381	0	0	0.00232297	0	0	0.0022627	0	0.00283206	0.0016269	0	0	0	0	0	0	0	0	0	0	0	0	0	0	0	0	0	0
ASV_652	d__Bacteria	p__Proteobacteria	c__Alphaproteobacteria	o__Rhizobiales			0.000285182	0.0012557	0	0	0	0	0	0	0	0	0	0	0	0	0	0	0	0	0	0	0	0	0	0	0	0	0	0	0	0	0	0	0	0	0	0	0	0	0	0	0	0	0
ASV_653	d__Bacteria	p__Acidobacteriota	c__Vicinamibacteria	o__Vicinamibacterales	f__Vicinamibacteraceae	g__Vicinamibacteraceae	0.000285137	0.00080578	0.00110342	0.00101409	0	0.00167112	0	0	0.00525244	0.001783	0.00204499	0	0	0	0	0	0	0	0.000449607	0	0	0	0	0	0.00126537	0	0	0	0	0.00241224	0	0	0	0	0	0	0	0	0	0	0	0	0
ASV_654	d__Bacteria	p__Bacteroidota	c__Bacteroidia	o__Cytophagales			0.000282416	0.00232409	0	0	0	0	0	0	0	0	0	0	0	0	0	0	0	0	0	0	0	0	0	0	0	0	0	0	0	0	0	0	0	0	0	0	0	0	0	0	0	0	0
ASV_655	d__Bacteria	p__Firmicutes	c__Clostridia	o__Oscillospirales	f__Ruminococcaceae	g__Ruminococcus	0.000282316	0.00269312	0	0	0	0	0	0	0	0	0	0	0	0	0	0	0	0	0	0	0	0	0	0	0	0	0	0	0	0	0	0	0	0	0	0	0	0	0	0	0	0	0
ASV_656	d__Bacteria	p__Proteobacteria	c__Alphaproteobacteria	o__Rhizobiales	f__Xanthobacteraceae	g__uncultured	0.000281558	0.00131629	0	0	0	0	0	0	0	0	0	0	0	0	0	0	0	0	0	0	0	0	0	0	0	0	0	0	0	0.00282815	0	0.0041841	0	0	0.00489102	0	0	0	0	0	0.00999167	0	0
ASV_657	d__Bacteria	p__Acidobacteriota	c__Blastocatellia	o__Blastocatellales	f__Blastocatellaceae	g__Blastocatella	0.000281185	0.00111291	0	0	0	0	0	0	0	0	0	0	0	0	0	0	0	0	0	0	0	0	0	0	0	0	0	0	0	0	0	0	0	0	0	0	0	0	0	0	0	0	0
ASV_658	d__Bacteria	p__Proteobacteria	c__Alphaproteobacteria	o__Rhodobacterales	f__Rhodobacteraceae		0.000280774	0.00108379	0	0	0	0	0	0	0	0	0	0	0.00598216	0	0.00301647	0.00204472	0.00413063	0	0	0	0	0	0.00110254	0.00651374	0	0	0	0	0	0	0	0	0	0	0	0	0	0	0	0	0	0	0
ASV_659	d__Bacteria	p__Proteobacteria	c__Alphaproteobacteria	o__Rhizobiales	f__Rhizobiales_Incertae_Sedis	g__uncultured	0.000280283	0.00106492	0	0	0	0	0	0	0	0	0	0	0	0	0	0	0	0	0	0	0	0.00203643	0	0	0	0	0	0	0	0	0	0	0	0	0	0	0	0	0	0	0	0	0
ASV_660	d__Bacteria	p__Chloroflexi	c__KD4-96	o__KD4-96	f__KD4-96	g__KD4-96	0.000279522	0.000838737	0	0	0	0	0	0	0	0	0	0	0	0	0	0	0	0	0	0	0	0	0	0	0	0	0.00279971	0	0	0	0.00126016	0	0	0.00144439	0	0.00519424	0.00293751	0	0.00121137	0	0	0.00359642	0.00101084
ASV_661	d__Bacteria	p__Chloroflexi	c__KD4-96	o__KD4-96	f__KD4-96	g__KD4-96	0.000279409	0.000936789	0	0	0	0	0	0	0	0	0	0	0	0	0	0	0	0	0	0	0	0	0	0	0	0	0	0	0.00327612	0.00332723	0	0.00645049	0.00152003	0	0.00148857	0.0016232	0	0	0	0	0	0.000534603	0.000517172
ASV_662	d__Bacteria	p__Nitrospirota	c__Nitrospiria	o__Nitrospirales	f__Nitrospiraceae	g__Nitrospira	0.000277964	0.000639936	0	0.000373612	0.00174825	0	0.000338704	0	0.00257262	0	0	0	0	0	0	0	0	0	0.000824279	0.00111338	0	0	0	0	0	0	0.000933238	0.000815162	0.00220782	0	0.00031504	0	0.00169886	0	0	0	0	0	0	0.000117228	0	0	7.05235e-05
ASV_663	d__Bacteria	p__Myxococcota	c__Polyangia	o__Nannocystales	f__Nannocystaceae	g__Nannocystaceae	0.000277792	0.000543304	0	0.000480359	0	0.000935829	0.00174191	0	0.00267982	0.00165093	0.00130136	0.00241429	0	0	0	0	0	0	0	0	0	0.00113135	0	0	0.000632683	0	0	0	0.00064098	0.000831808	0	0	0.000894134	0	0.00127592	0	0	0	0	0	0	0	0.000305602
ASV_664	d__Bacteria	p__Proteobacteria	c__Alphaproteobacteria	o__Sphingomonadales	f__Sphingomonadaceae		0.000276744	0.000711514	0.00200622	0.000853971	0	0	0.000725795	0.0020558	0.0015007	0	0	0	0	0	0	0	0	0	0	0	0	0	0	0	0	0	0	0.00230963	0.00185172	0	0.00226829	0.00156904	0	0.00120366	0	0.00411211	0	0	0	0	0	0.00199261	0
ASV_665	d__Bacteria	p__Proteobacteria	c__Alphaproteobacteria	o__Rhizobiales	f__Rhizobiaceae	g__Allorhizobium-Neorhizobium-Pararhizobium-Rhizobium	0.00027606	0.00194623	0	0	0	0	0	0	0	0	0	0	0.0013052	0.0182805	0	0.00125322	0	0	0	0	0	0	0	0	0	0	0	0	0	0	0	0	0	0	0	0.00292176	0	0	0	0	0	0.00136081	0
ASV_666	d__Bacteria	p__Acidobacteriota	c__Blastocatellia	o__Blastocatellales	f__Blastocatellaceae	g__uncultured	0.000276043	0.000592222	0.00210653	0.000640478	0.00151515	0.000802139	0.00159675	0.00132159	0	0.000528297	0	0	0	0	0	0	0	0	0	0	0	0	0	0	0	0	0	0	0	0	0	0	0	0	0	0	0	0	0	0.000398575	0	0	0
ASV_667	d__Bacteria	p__Actinobacteriota	c__Actinobacteria	o__Propionibacteriales	f__Nocardioidaceae		0.000274868	0.00128622	0	0	0	0	0	0	0	0	0	0	0	0	0	0	0	0	0	0	0	0	0	0	0	0	0	0	0	0	0	0	0	0	0	0	0	0	0	0	0.00638357	0	0
ASV_668	d__Bacteria	p__Acidobacteriota	c__Vicinamibacteria	o__Vicinamibacterales	f__Vicinamibacteraceae	g__Vicinamibacteraceae	0.000274176	0.000921881	0	0	0	0	0	0	0	0	0	0	0	0	0	0	0	0.000556974	0.000749344	0	0	0	0	0	0	0	0	0	0	0.00158044	0	0	0	0	0	0	0	0	0	0.000726812	0	0	0
ASV_669	d__Bacteria	p__Deinococcota	c__Deinococci	o__Deinococcales	f__Deinococcaceae	g__uncultured	0.000273926	0.000871319	0	0	0	0	0	0	0	0	0	0	0	0	0.00391326	0.000791505	0.0021944	0	0	0	0	0.00101821	0.00173256	0.00254885	0	0	0	0	0	0	0	0	0	0	0	0	0	0	0	0	0	0	0
ASV_670	d__Bacteria	p__Acidobacteriota	c__Vicinamibacteria	o__Vicinamibacterales	f__Vicinamibacteraceae	g__Vicinamibacteraceae	0.00027382	0.000850986	0.000300933	0	0	0	0	0	0	0	0	0	0	0	0	0	0	0	0	0	0	0.000339405	0	0	0	0	0	0.00264928	0	0	0.00258333	0	0.00321888	0.00541647	0	0.00270533	0	0	0	0	0	0.00140941	0.00065822
ASV_671	d__Bacteria	p__Verrucomicrobiota	c__Verrucomicrobiae	o__Pedosphaerales	f__Pedosphaeraceae	g__Pedosphaeraceae	0.000273625	0.000670894	0.000100311	0.000106746	0.00174825	0	0	0.00337739	0.000107193	6.60371e-05	0.00241681	0	0	0	0	0	0	0	0.00119895	0	0	0	0	0	0	0	0.00028715	0.00013586	0.00056976	8.31808e-05	6.3008e-05	0.00313808	8.94134e-05	0.000240732	0.000106326	0.000216427	0.000267046	0	5.63428e-05	7.03367e-05	0	9.72006e-05	2.35078e-05
ASV_672	d__Bacteria	p__Actinobacteriota	c__Actinobacteria	o__Streptomycetales	f__Streptomycetaceae		0.000273521	0.000946863	0	0	0	0	0	0	0	0	0	0.00434573	0	0	0	0	0	0.00041773	0.00127389	0.00334014	0.00624321	0.00169702	0	0	0.0032538	0.0012366	0	0	0.00056976	0.000582266	0	0	0	0	0	0	0	0	0	0	0	0	0
ASV_673	d__Bacteria	p__Gemmatimonadota	c__Gemmatimonadetes	o__Gemmatimonadales	f__Gemmatimonadaceae	g__uncultured	0.000273514	0.000802522	0.000401244	0	0	0	0	0	0	0	0	0	0	0	0	0	0	0	0	0	0	0	0	0	0	0	0.00122039	0.000815162	0.0021366	0	0.00063008	0.00488145	0	0	0.00265816	0.0032464	0.00160228	0	0.00101417	0	0.00222037	0.00262442	0
ASV_674	d__Bacteria	p__Bacteroidota	c__Bacteroidia	o__Chitinophagales	f__Chitinophagaceae	g__uncultured	0.000273421	0.00190607	0	0	0	0	0	0	0	0	0	0	0	0	0	0	0	0	0	0	0	0	0	0	0	0	0	0	0	0	0	0	0	0	0	0	0	0	0	0	0	0	0
ASV_675	d__Bacteria	p__Proteobacteria	c__Alphaproteobacteria	o__Rhodobacterales	f__Rhodobacteraceae		0.00027309	0.000904945	0	0	0	0	0	0	0	0	0	0	0	0	0	0	0	0	0	0	0	0	0	0	0	0	0	0	0.00227904	0	0	0	0	0	0.00265816	0.00367926	0	0	0	0	0	0.00233281	0
ASV_676	d__Bacteria	p__Proteobacteria	c__Alphaproteobacteria	o__Rhizobiales	f__Rhizobiales_Incertae_Sedis	g__uncultured	0.000273048	0.00144916	0	0	0	0	0	0	0	0	0	0	0	0	0	0	0	0	0	0	0	0	0	0	0	0	0	0	0	0	0	0	0	0	0	0	0	0	0	0	0	0	0
ASV_677	d__Bacteria	p__Bacteroidota	c__Bacteroidia	o__Chitinophagales			0.000272738	0.000981607	0.00411275	0.00640478	0.004662	0.00160428	0.00159675	0.0010279	0	0	0	0	0	0	0	0	0	0	0	0	0	0	0	0	0	0	0	0	0	0	0	0	0	0	0	0	0	0	0	0	0	0	0
ASV_678	d__Bacteria	p__Proteobacteria	c__Alphaproteobacteria	o__Rhizobiales	f__Rhizobiales_Incertae_Sedis	g__uncultured	0.000271369	0.000932842	0	0	0	0	0	0	0	0	0	0	0	0	0	0	0	0	0	0	0	0	0	0	0	0	0	0	0	0	0	0	0	0	0	0	0	0	0	0	0	0	0
ASV_679	d__Bacteria	p__Campilobacterota	c__Campylobacteria	o__Campylobacterales	f__Sulfurospirillaceae	g__Sulfurospirillum	0.000271307	0.00258811	0	0	0	0	0	0	0	0	0	0	0	0	0	0	0	0	0	0	0	0	0	0	0	0	0	0	0	0	0	0	0	0	0	0	0	0	0	0	0	0.024689	0
ASV_680	d__Bacteria	p__Proteobacteria	c__Alphaproteobacteria	o__Sphingomonadales	f__Sphingomonadaceae		0.000270424	0.00105949	0	0	0.0032634	0.000935829	0	0	0	0	0	0	0.00239286	0	0	0	0	0	0	0	0	0	0.00803276	0.00368168	0	0	0	0	0	0	0	0	0	0	0	0	0	0	0	0	0	0	0
ASV_681	d__Bacteria	p__Proteobacteria	c__Alphaproteobacteria	o__Caulobacterales	f__Caulobacteraceae	g__Phenylobacterium	0.00026971	0.000685353	0	0.00229505	0	0.0019385	0	0	0	0	0	0	0	0	0.00179358	0	0	0	0.00127389	0.00278345	0	0.0026021	0	0	0	0	0	0	0	0	0	0	0	0	0	0	0	0	0	0.000375129	0	0	0
ASV_682	d__Bacteria	p__Actinobacteriota	c__Acidimicrobiia	o__Microtrichales	f__Ilumatobacteraceae	g__CL500-29_marine_group	0.000269656	0.000918619	0	0	0	0	0	0	0	0	0	0	0	0	0	0	0	0	0	0	0	0	0	0	0	0	0	0	0	0	0.000504064	0	0	0	0	0	0	0	0	0	0	0	0
ASV_683	d__Bacteria	p__Bacteroidota	c__Bacteroidia	o__Chitinophagales	f__Saprospiraceae	g__Phaeodactylibacter	0.000269176	0.000745024	0.00310964	0.000853971	0.00314685	0.00160428	0.0024677	0.00396476	0.0013935	0.000660371	0.0022309	0	0	0	0	0	0	0	0	0	0	0	0	0	0	0	0	0	0.00078342	0	0	0	0	0	0	0	0	0	0	0.000375129	0	0	0
ASV_684	d__Bacteria	p__Chloroflexi	c__Anaerolineae	o__SBR1031	f__A4b	g__A4b	0.000268921	0.00141146	0	0	0	0	0	0	0	0	0	0	0	0	0.00220121	0.00316602	0	0	0	0.00241232	0	0	0	0	0	0	0	0	0	0	0	0	0	0	0	0	0	0	0	0.000375129	0.0041632	0	0
ASV_685	d__Bacteria	p__Acidobacteriota	c__Vicinamibacteria	o__Vicinamibacterales	f__Vicinamibacteraceae	g__Vicinamibacteraceae	0.000268868	0.00099594	0	0	0.00174825	0	0	0	0	0.00112263	0	0	0	0	0	0	0	0.00041773	0	0	0	0	0	0	0	0	0	0	0	0	0	0	0	0	0	0	0	0	0	0.000445466	0	0	0
ASV_686	d__Bacteria	p__MBNT15	c__MBNT15	o__MBNT15	f__MBNT15	g__MBNT15	0.000268785	0.000995941	0	0	0.000699301	0	0	0	0	0	0	0	0	0	0	0	0	0	0	0	0	0	0	0	0	0	0	0	0	0	0.00163821	0	0	0.00156476	0	0	0.0023144	0	0.000985999	0.00192254	0	0	0
ASV_687	d__Bacteria	p__Chloroflexi	c__Chloroflexia	o__Chloroflexales	f__Chloroflexaceae	g__FFCH7168	0.000268571	0.000967019	0	0	0	0	0	0	0	0	0	0	0.00217533	0.00142816	0.000326105	0.00217664	0.000645411	0	0.000599475	0.000927816	0.00705755	0.00305464	0	0	0.00316341	0.00288541	0	0	0	0	0	0	0	0	0	0	0	0	0	0	0	0	0
ASV_688	d__Bacteria	p__Bacteroidota	c__Bacteroidia	o__Flavobacteriales	f__Flavobacteriaceae	g__Flavobacterium	0.000268418	0.00155543	0	0	0	0	0	0	0	0.000726408	0	0	0	0	0	0	0	0	0	0	0	0	0	0	0	0	0	0	0	0	0	0	0	0	0	0	0	0	0	0	0.00971413	0.000680404	0
ASV_689	d__Bacteria	p__Bacteroidota	c__Bacteroidia	o__Cytophagales	f__Spirosomaceae	g__Emticicia	0.000268261	0.00082203	0	0	0	0	0	0	0	0	0	0	0	0	0	0	0	0	0	0	0	0	0	0	0	0	0	0	0	0	0	0	0	0	0	0	0	0	0	0	0	0	0
ASV_690	d__Bacteria	p__Actinobacteriota	c__Acidimicrobiia	o__Microtrichales	f__Ilumatobacteraceae	g__Ilumatobacter	0.000267992	0.000899961	0	0	0	0.00153743	0	0.00146843	0	0	0	0	0	0	0	0.00125322	0	0.000742632	0	0	0	0	0	0	0.00388648	0	0	0	0	0	0	0	0	0	0	0	0	0	0	0	0	0	0
ASV_691	d__Bacteria	p__Actinobacteriota	c__Acidimicrobiia				0.000267766	0.000739325	0	0	0	0	0	0	0.000750348	0	0	0	0	0	0	0	0	0	0.000974148	0	0	0	0	0	0.00244035	0.0016488	0	0	0	0	0	0	0	0	0	0	0	0	0	0	0.00305301	0.00111781	0
ASV_692	d__Bacteria	p__Chloroflexi	c__Anaerolineae	o__RBG-13-54-9	f__RBG-13-54-9	g__RBG-13-54-9	0.000267629	0.000782909	0	0	0	0	0	0	0.000535963	0	0	0	0	0	0	0	0	0.000232072	0.00157362	0.00129894	0	0	0	0	0.00225958	0.00206101	0	0	0.00170928	0.00532357	0	0	0.00250358	0	0.00223285	0	0	0	0	0	0.00194283	0	0.000681727
ASV_693	d__Bacteria	p__Chloroflexi	c__Anaerolineae	o__SBR1031	f__A4b	g__A4b	0.000267473	0.00096549	0	0.000960717	0	0	0	0	0	0	0	0.00434573	0.0013052	0	0	0	0	0	0.00127389	0	0	0	0	0.00594732	0	0.00432811	0	0	0	0.00257861	0	0	0	0	0	0	0	0	0	0.00166463	0	0	0
ASV_694	d__Bacteria	p__Proteobacteria	c__Alphaproteobacteria	o__Rhizobiales	f__Devosiaceae		0.000267405	0.000864073	0	0.000373612	0	0	0	0	0	0	0	0	0	0	0	0	0	0	0	0	0	0	0	0	0	0	0	0.00278514	0	0	0.00592275	0	0	0.00312951	0	0	0.0028485	0	0.00132406	0	0	0	0
ASV_695	d__Bacteria	p__Chloroflexi	c__Anaerolineae	o__SBR1031	f__A4b	g__A4b	0.000267075	0.000821509	0.000401244	0	0.0004662	0	0.000338704	0	0	0	0	0	0.0026104	0.0017138	0.00358715	0.000923422	0.0036143	0.000139243	0.000449607	0	0	0.000791945	0.00157505	0.00453129	0	0.00247321	0	0	0	0	0	0	0	0	0	0	0	0	0	0	0	0	0
ASV_696	d__Bacteria	p__Actinobacteriota	c__Acidimicrobiia				0.000266633	0.000757698	0	0	0	0	0	0	0	0	0	0	0	0	0	0	0	0	0	0	0	0	0	0	0	0	0	0	0	0	0	0	0	0	0	0	0	0	0	0	0	0	0
ASV_697	d__Bacteria	p__Bacteroidota	c__Bacteroidia	o__Cytophagales	f__Spirosomaceae	g__Emticicia	0.00026633	0.00108249	0	0	0	0.000467914	0.000870954	0	0	0	0	0	0	0	0	0	0	0	0	0	0	0	0.000945031	0	0	0	0	0	0	0	0	0	0	0	0	0	0	0	0	0	0	0	0
ASV_698	d__Bacteria	p__Proteobacteria	c__Alphaproteobacteria	o__Sphingomonadales	f__Sphingomonadaceae	g__Porphyrobacter	0.000266164	0.000908457	0	0	0.00151515	0.000601604	0.0014032	0	0	0	0	0	0.00184903	0.00485576	0.00203815	0.00257239	0.000903576	0	0	0	0	0	0.00582769	0	0	0.0014427	0	0	0	0	0	0	0	0	0	0	0	0	0	0	0	0	0
ASV_699	d__Bacteria	p__Gemmatimonadota	c__Gemmatimonadetes	o__Gemmatimonadales	f__Gemmatimonadaceae	g__uncultured	0.000266116	0.000848462	0	0	0	0.000467914	0.000774181	0	0	0.000990557	0	0	0	0	0	0	0	0	0	0.00389683	0.00407166	0	0	0	0.00117498	0	0	0	0	0.0034936	0	0	0.00125179	0	0	0	0	0	0	0	0	0	0.000376125
ASV_700	d__Bacteria	p__Verrucomicrobiota	c__Verrucomicrobiae	o__Pedosphaerales	f__Pedosphaeraceae	g__DEV008	0.000265868	0.000849289	0	0	0.0013986	0.0019385	0	0	0.00557402	0.00389619	0.00278862	0	0	0	0	0	0	0	0	0	0	0	0	0	0	0	0	0	0	0.00166362	0	0	0	0	0	0	0	0	0	0	0	0	0
ASV_701	d__Bacteria	p__Proteobacteria	c__Alphaproteobacteria	o__Rhizobiales	f__Hyphomicrobiaceae		0.000264636	0.000961337	0	0	0	0	0	0	0	0	0	0	0	0	0	0	0	0	0	0	0	0	0	0	0	0	0	0	0	0	0	0	0	0	0	0	0	0	0	0	0	0	0
ASV_702	d__Bacteria	p__Chloroflexi	c__Anaerolineae	o__Anaerolineales	f__Anaerolineaceae		0.000264368	0.000726729	0	0.00224167	0	0.00147059	0.000774181	0	0.00278701	0.00204715	0	0	0	0	0	0	0	0	0	0	0	0	0	0	0	0	0.00122039	0	0.0010683	0.00457495	0	0	0	0	0	0	0	0	0	0	0	0.00179821	0
ASV_703	d__Bacteria	p__Verrucomicrobiota	c__Verrucomicrobiae	o__Chthoniobacterales	f__Chthoniobacteraceae	g__Candidatus_Udaeobacter	0.000263911	0.00113017	0	0	0	0	0	0	0.00117912	0	0	0	0	0	0	0	0	0	0	0	0	0	0	0	0	0	0	0.00244549	0.00056976	0.00207952	0	0	0.00339771	0	0	0	0.00151326	0	0.000647942	0	0	0	0.00148099
ASV_704	d__Bacteria	p__Proteobacteria	c__Alphaproteobacteria	o__Rhizobiales	f__Hyphomicrobiaceae	g__Hyphomicrobium	0.000263889	0.000746898	0	0	0	0.000534759	0	0	0	0	0	0	0	0	0	0.000725546	0	0	0.00149869	0	0	0.00169702	0	0.00396488	0	0	0	0	0	0	0	0	0	0	0	0	0	0	0	0	0	0	0
ASV_705	d__Bacteria	p__Acidobacteriota	c__Vicinamibacteria	o__Vicinamibacterales	f__Vicinamibacteraceae	g__Vicinamibacteraceae	0.000263868	0.00108746	0	0.000693851	0	0	0	0	0.00214385	0.000726408	0	0	0	0	0	0	0	0.000464145	0	0	0	0	0	0	0	0	0	0	0	0	0	0	0	0	0	0	0	0	0	0	0	0	0
ASV_706	d__Bacteria	p__Proteobacteria	c__Alphaproteobacteria	o__Rhodobacterales	f__Rhodobacteraceae	g__Paracoccus	0.000263348	0.00239551	0	0	0	0	0	0	0	0	0	0	0	0.0228506	0	0.00052767	0	0	0	0	0	0	0	0	0	0	0	0	0	0	0	0	0	0	0	0	0	0	0	0	0	0	0
ASV_707	d__Bacteria	p__Actinobacteriota	c__Actinobacteria	o__Frankiales	f__Acidothermaceae	g__Acidothermus	0.000263184	0.000863015	0	0	0	0	0	0	0	0	0	0	0	0	0	0	0	0	0	0	0	0	0	0	0	0	0	0.0022417	0	0	0	0	0	0	0	0	0.00124622	0	0.00149308	0	0	0	0.00124592
ASV_708	d__Bacteria	p__Proteobacteria	c__Alphaproteobacteria	o__Rhizobiales			0.000262653	0.00101741	0	0	0	0	0	0	0	0	0	0	0	0	0	0	0	0	0	0	0	0	0	0	0	0	0	0	0	0	0	0	0	0	0	0	0	0	0.000478914	0	0	0	0
ASV_709	d__Bacteria	p__Verrucomicrobiota	c__Verrucomicrobiae	o__Pedosphaerales	f__Pedosphaeraceae	g__uncultured	0.000262609	0.000907672	0	0	0	0	0	0	0	0	0	0	0	0	0	0	0	0	0	0	0	0	0	0	0	0	0.000789663	0	0	0	0	0	0	0.000722195	0	0	0	0	0.000563428	0	0	0	0
ASV_710	d__Bacteria	p__Proteobacteria	c__Alphaproteobacteria	o__Sphingomonadales	f__Sphingomonadaceae	g__Sphingorhabdus	0.000262529	0.000857089	0	0	0	0	0	0	0	0	0	0	0	0	0	0	0	0	0	0	0	0	0	0	0	0	0	0	0	0.000748628	0.00119715	0	0	0	0	0	0	0	0	0	0	0	0
ASV_711	d__Bacteria	p__Chloroflexi	c__KD4-96	o__KD4-96	f__KD4-96	g__KD4-96	0.00026252	0.000737705	0	0	0	0	0	0	0.00182227	0	0	0.00434573	0	0	0	0	0	0.000603388	0.00179843	0.00315457	0	0	0	0	0.00198843	0	0	0	0.00135318	0.000831808	0	0.00191771	0.000625894	0	0	0	0	0	0	0	0	0	0
ASV_712	d__Bacteria	p__Chloroflexi	c__Chloroflexia	o__Thermomicrobiales	f__JG30-KF-CM45	g__JG30-KF-CM45	0.000262461	0.000594694	0	0	0	0	0	0	0	0	0	0	0	0	0	0	0	0	0	0	0	0	0	0	0	0	0.000430725	0.00142653	0	0	0.00063008	0	0.000715308	0.000722195	0.00138224	0.00227248	0	0	0	0	0	0.00184681	0
ASV_713	d__Bacteria	p__Proteobacteria	c__Alphaproteobacteria	o__Sphingomonadales	f__Sphingomonadaceae		0.000262022	0.00109951	0	0	0	0	0	0	0	0	0	0	0	0	0	0	0	0	0	0	0	0	0	0	0	0	0	0.00251342	0	0	0.00434755	0	0.000983548	0.00842561	0	0.00238069	0	0	0	0	0	0.00199261	0.000352618
ASV_714	d__Bacteria	p__Proteobacteria	c__Alphaproteobacteria	o__Rhizobiales	f__Hyphomicrobiaceae		0.000261629	0.00080823	0	0	0	0	0	0	0	0	0	0	0	0	0	0	0	0.00116036	0	0	0	0	0	0	0	0	0.00122039	0.00176618	0	0	0.00352845	0	0	0.00397208	0	0.00248891	0	0	0.000422571	0	0	0.00145801	0.000564188
ASV_715	d__Bacteria	p__Acidobacteriota	c__Acidobacteriae				0.000260752	0.000959878	0	0	0	0	0	0	0	0	0	0	0	0	0.00163052	0.000989381	0	0	0.00112402	0.00371126	0.00732899	0.00192329	0	0	0.00207881	0.00247321	0	0	0	0	0	0	0	0	0	0	0	0	0	0.000328238	0	0	0
ASV_716	d__Bacteria	p__Proteobacteria	c__Alphaproteobacteria	o__Rhizobiales	f__Rhizobiaceae	g__Allorhizobium-Neorhizobium-Pararhizobium-Rhizobium	0.000260611	0.000781535	0	0	0	0	0	0	0	0	0.00185908	0	0	0	0.00114137	0.00316602	0.00516329	0.000789046	0.00179843	0	0	0.00248897	0	0	0	0	0	0	0	0	0	0	0	0	0	0	0	0	0	0.000609585	0	0	0
ASV_717	d__Bacteria	p__Proteobacteria	c__Alphaproteobacteria	o__Rhizobiales	f__Rhizobiaceae	g__Allorhizobium-Neorhizobium-Pararhizobium-Rhizobium	0.000260607	0.00100061	0	0	0	0	0	0	0	0	0	0	0.0022841	0	0.000652209	0	0	0	0	0.00111338	0	0	0	0	0	0	0	0	0	0	0	0	0	0	0	0	0	0	0	0	0	0	0
ASV_718	d__Bacteria	p__Bacteroidota	c__Bacteroidia	o__Flavobacteriales	f__Flavobacteriaceae	g__Flavobacterium	0.000260421	0.00101259	0.00361119	0.00512383	0.00629371	0.00180481	0.00116127	0.00352423	0	0	0	0	0	0	0	0	0	0	0	0	0	0	0	0	0	0	0	0	0	0	0	0	0	0	0	0	0	0	0	0	0	0	0
ASV_719	d__Bacteria	p__Verrucomicrobiota	c__Verrucomicrobiae	o__Chthoniobacterales	f__Chthoniobacteraceae	g__Chthoniobacter	0.000260141	0.000759993	0.00300933	0.00459009	0.00128205	0.00314171	0.00169352	0	0.00128631	0	0.00204499	0	0	0	0	0	0	0	0	0	0	0	0	0	0	0	0	0	0	0.000665447	0	0	0	0	0	0	0	0	0	0	0	0	0
ASV_720	d__Bacteria	p__Gemmatimonadota	c__Gemmatimonadetes	o__Gemmatimonadales	f__Gemmatimonadaceae	g__Gemmatimonas	0.00025987	0.000784066	0.00160498	0.000587105	0.000815851	0.000935829	0	0.00499266	0.00117912	0.00244337	0.00334635	0	0	0	0	0.000923422	0	0	0.00104908	0	0	0	0	0	0	0.00309151	0	0	0	0	0	0	0	0	0	0	0	0	0	0	0	0	0
ASV_721	d__Bacteria	p__Proteobacteria	c__Alphaproteobacteria	o__Rhizobiales	f__Rhizobiales_Incertae_Sedis	g__uncultured	0.000259485	0.00114213	0	0	0	0	0	0	0	0	0	0	0	0	0	0	0	0	0	0	0	0	0	0	0	0	0.00653266	0	0	0	0	0	0	0	0	0	0	0	0	0	0	0	0
ASV_722	d__Bacteria	p__Proteobacteria	c__Alphaproteobacteria	o__Rhizobiales	f__Hyphomicrobiaceae	g__Hyphomicrobium	0.000259254	0.000577215	0	0	0	0	0	0	0	0	0	0	0	0	0.00203815	0	0.00180715	0.00139243	0	0	0	0	0	0	0	0	0.000717875	0.00163032	0	0	0.00113414	0	0.00116237	0.00216659	0	0	0.00240342	0	0.000929656	0.00164119	0	0.00136081	0.000705235
ASV_723	d__Bacteria	p__Proteobacteria	c__Alphaproteobacteria	o__Rhizobiales	f__Rhizobiales_Incertae_Sedis	g__uncultured	0.000259094	0.00110431	0	0	0	0	0	0	0	0	0	0	0	0	0	0	0	0	0	0	0	0	0	0	0	0	0	0	0	0	0	0	0	0	0	0	0	0	0	0	0	0	0
ASV_724	d__Bacteria	p__Actinobacteriota	c__Actinobacteria	o__Corynebacteriales	f__Mycobacteriaceae	g__Mycobacterium	0.000258875	0.0008075	0	0	0	0	0	0	0	0	0	0	0	0	0	0	0	0	0	0	0	0	0	0	0	0	0	0	0	0.00291133	0	0.00488145	0	0	0	0	0	0	0.000647942	0	0	0.00102061	0
ASV_725	d__Bacteria	p__Proteobacteria	c__Alphaproteobacteria	o__Sphingomonadales	f__Sphingomonadaceae	g__Sphingorhabdus	0.000258871	0.00119637	0	0	0	0	0	0	0	0	0	0	0.0026104	0.00971151	0.00122289	0.00375965	0.000903576	0.000324901	0	0	0	0	0.00409513	0	0	0	0	0	0	0	0	0	0	0	0	0	0	0	0	0	0	0	0
ASV_726	d__Bacteria	p__Campilobacterota	c__Campylobacteria	o__Campylobacterales	f__Arcobacteraceae	g__Pseudarcobacter	0.000258731	0.00170268	0	0	0	0	0	0	0	0	0	0	0	0	0	0	0	0	0	0	0	0	0	0	0	0	0	0	0.00056976	0	0	0	0	0	0.000637959	0.00205605	0	0	0	0	0	0.00140941	0
ASV_727	d__Bacteria	p__Bacteroidota	c__Bacteroidia	o__Chitinophagales	f__Saprospiraceae	g__uncultured	0.000258593	0.000661736	0.000902799	0	0.0016317	0.00187166	0.00440315	0.00264317	0	0	0	0	0.0006526	0.00114253	0.000733736	0.000659587	0	0.000881875	0.000524541	0	0	0	0.00141755	0	0	0	0	0	0	0	0	0	0	0	0	0	0	0	0	0	0	0	0
ASV_728	d__Bacteria	p__Actinobacteriota	c__Actinobacteria	o__Micrococcales	f__Micrococcaceae	g__Glutamicibacter	0.000258346	0.00222252	0	0	0	0	0	0	0	0	0	0	0	0.0211368	0	0	0	0	0	0	0	0	0	0	0	0	0	0	0	0.00191316	0	0	0	0	0	0	0	0	0	0	0	0	0
ASV_729	d__Bacteria	p__Proteobacteria	c__Alphaproteobacteria	o__Sphingomonadales	f__Sphingomonadaceae		0.000257846	0.000923279	0	0	0	0	0	0	0	0	0	0	0	0	0	0	0	0	0	0	0	0	0	0	0	0	0	0	0	0	0.000441056	0	0	0	0	0	0	0	0	0	0	0	0
ASV_730	d__Bacteria	p__Chloroflexi	c__Anaerolineae	o__SBR1031	f__A4b	g__A4b	0.00025777	0.000721671	0	0	0	0	0	0	0	0	0	0	0	0	0	0	0	0.000464145	0	0	0	0	0	0	0	0	0	0.00149446	0	0	0.00333942	0	0.00366595	0.00264805	0	0.00173141	0.00133523	0	0.00132406	0.000937822	0	0.00189541	0.00223324
ASV_731	d__Bacteria	p__Bacteroidota	c__Bacteroidia	o__Cytophagales	f__Microscillaceae	g__Ohtaekwangia	0.000257524	0.000638319	0.00100311	0.000907344	0	0.00220588	0.00217738	0	0.0028942	0.00290563	0	0	0	0	0	0	0	0	0	0	0	0	0	0	0	0	0	0	0.00099708	0	0	0	0	0	0.000744285	0	0	0	0	0	0	0.00170101	0.000399633
ASV_732	d__Bacteria	p__Proteobacteria	c__Alphaproteobacteria	o__Rhizobiales	f__Hyphomicrobiaceae	g__Pedomicrobium	0.000257153	0.000755297	0	0	0	0	0	0	0	0	0	0	0	0	0	0	0	0	0	0	0	0	0	0	0	0	0	0	0	0	0	0	0	0	0	0	0	0	0	0	0	0	0
ASV_733	d__Bacteria	p__Verrucomicrobiota	c__Verrucomicrobiae	o__Chthoniobacterales	f__Chthoniobacteraceae	g__Chthoniobacter	0.000257064	0.000555628	0.00140435	0.00272203	0.00198135	0.000668449	0	0	0.000750348	0.000858482	0	0	0	0	0	0	0	0	0.000749344	0.00148451	0	0	0	0	0	0	0	0	0.0014244	0.00124771	0	0	0.00107296	0	0.00244551	0	0	0	0	0	0	0	0.000352618
ASV_734	d__Bacteria	p__Bacteroidota	c__Bacteroidia	o__Cytophagales	f__Microscillaceae	g__Chryseolinea	0.000255292	0.000955912	0	0	0	0	0	0	0	0	0	0	0.0042419	0	0.00105984	0.00118726	0	0	0.00119895	0.00426795	0	0	0.00252008	0.00566412	0	0.00309151	0	0	0	0	0	0	0	0	0	0	0	0	0	0	0	0	0
ASV_735	d__Bacteria	p__Bacteroidota	c__Bacteroidia	o__Chitinophagales	f__Chitinophagaceae	g__Aurantisolimonas	0.000254868	0.000651829	0	0.000533732	0.000699301	0.00040107	0.000580636	0	0.00171508	0.00455656	0	0	0	0	0	0	0	0.000139243	0.000524541	0	0	0	0	0	0.000903832	0.0010305	0	0	0	0.0017468	0	0	0	0	0	0	0	0	0	0	0.00249792	0	0
ASV_736	d__Bacteria	p__Verrucomicrobiota	c__Verrucomicrobiae	o__Pedosphaerales	f__Pedosphaeraceae	g__uncultured	0.000254426	0.000662295	0.00170529	0.00480359	0	0.00213904	0.00111289	0.00132159	0.00117912	0.000792445	0	0	0	0	0	0	0	0	0	0	0	0	0	0	0	0	0.00186648	0	0.0007122	8.31808e-05	0.000126016	0	0.000715308	0	0	0.00032464	0.000356062	0	0.000281714	0	0	0.000243002	0.000117539
ASV_737	d__Bacteria	p__Nitrospirota	c__Thermodesulfovibrionia	o__uncultured	f__uncultured	g__uncultured	0.000254292	0.000671004	0	0	0	0	0	0	0	0	0	0	0	0	0	0	0	0	0	0	0	0	0	0	0	0	0	0.000883092	0	0	0	0.00156904	0	0.00204622	0	0	0	0	0.000478914	0.0010785	0	0	0
ASV_738	d__Bacteria	p__Actinobacteriota	c__Acidimicrobiia	o__Microtrichales			0.000254052	0.000467715	0	0	0	0	0	0	0	0	0	0	0.000435066	0	0	0.000725546	0.000516329	0	0.000899213	0	0	0	0	0	0	0.00185491	0.00028715	0	0	0	0	0	0	0	0	0	0.000712124	0	0.000140857	0.000703367	0	0	0
ASV_739	d__Bacteria	p__Bacteroidota	c__Bacteroidia	o__Flavobacteriales	f__Flavobacteriaceae	g__Flavobacterium	0.000253851	0.000680445	0.000200622	0.000640478	0.0004662	0.000735294	0.000967726	0.000587372	0.00128631	0.001783	0.00260271	0	0	0	0	0	0	0	0	0	0	0	0	0	0	0	0	0	0	0.000332723	0	0	0	0	0.00297714	0.00108213	0	0	0	0	0.00111019	0.000826205	7.05235e-05
ASV_740	d__Bacteria	p__Proteobacteria	c__Alphaproteobacteria	o__Reyranellales	f__Reyranellaceae	g__Reyranella	0.000253823	0.000658312	0	0	0	0	0	0	0	0	0	0	0	0	0	0	0	0.000742632	0	0	0	0.000565675	0	0	0	0	0	0	0.00149562	0.00207952	0	0.00296374	0	0	0.00212653	0	0	0	0	0	0	0.000972006	0
ASV_741	d__Bacteria	p__Bacteroidota	c__Bacteroidia	o__Flavobacteriales	f__Flavobacteriaceae	g__Flavobacterium	0.000253793	0.00151314	0	0	0	0	0	0	0	0	0	0	0	0	0	0	0	0	0	0	0	0	0	0	0	0	0	0	0	0	0	0	0	0	0	0	0	0	0	0	0	0	0
ASV_742	d__Bacteria	p__Bacteroidota	c__Bacteroidia	o__Flavobacteriales	f__Flavobacteriaceae	g__Flavobacterium	0.000253505	0.000665287	0.00320995	0.000426985	0.000582751	0.00106952	0.00130643	0.00323054	0.000321578	0	0.00316044	0	0	0	0	0	0	0.000324901	0	0	0	0	0	0	0	0	0	0	0.00056976	0.00224588	0.000126016	0	0	0	0	0	0	0	0	0	0	0.000243002	0
ASV_743	d__Bacteria	p__Verrucomicrobiota	c__Verrucomicrobiae	o__Verrucomicrobiales	f__Verrucomicrobiaceae	g__uncultured	0.000252719	0.000721172	0.00230715	0	0	0.0019385	0	0	0	0.000660371	0	0	0	0	0	0	0.00180715	0	0.00134882	0	0	0	0	0	0.0032538	0	0	0	0.00092586	0.00232906	0	0	0	0	0.00414673	0	0	0	0	0	0	0	0
ASV_744	d__Bacteria	p__Bacteroidota	c__Bacteroidia	o__Flavobacteriales	f__Flavobacteriaceae	g__Flavobacterium	0.00025254	0.00098655	0	0.00122758	0	0.00026738	0.000774181	0	0.000428771	0.00092452	0	0	0	0	0	0	0	0	0	0	0	0	0	0	0	0	0	0	0.0014244	0	0	0	0	0	0.00520999	0.00032464	0	0	0	0	0.00638357	0.000486003	0
ASV_745	d__Bacteria	p__Chloroflexi	c__Ktedonobacteria	o__Ktedonobacterales	f__Ktedonobacteraceae	g__JG30a-KF-32	0.000251941	0.00168464	0	0	0	0	0	0	0	0	0	0	0	0	0	0	0	0	0	0	0	0	0	0	0	0	0	0.000543441	0	0	0.000252032	0	0	0.000842561	0	0	0.0148656	0	0.00625405	0	0	0	0
ASV_746	d__Bacteria	p__Chloroflexi	c__KD4-96	o__KD4-96	f__KD4-96	g__KD4-96	0.000251768	0.000999811	0	0	0	0	0	0	0	0	0	0	0	0	0	0	0	0	0	0	0	0	0	0	0	0	0	0	0	0	0	0.00784519	0	0	0.00318979	0	0	0	0	0	0	0.000534603	0
ASV_747	d__Bacteria	p__Proteobacteria	c__Alphaproteobacteria	o__Micropepsales	f__Micropepsaceae	g__uncultured	0.000250934	0.000722547	0.00150466	0	0	0.000467914	0	0	0.00107193	0.000594334	0.00167317	0	0.00141397	0	0.00285342	0.00171493	0	0	0	0	0.000814332	0	0.00157505	0.00509771	0	0.0014427	0	0	0	0	0	0	0	0	0	0	0	0	0	0	0	0	0
ASV_748	d__Bacteria	p__Bacteroidota	c__Bacteroidia	o__Cytophagales	f__Spirosomaceae	g__Arcicella	0.000250777	0.000972311	0	0	0	0	0	0	0	0	0	0	0	0	0	0	0	0	0	0	0	0	0	0	0	0	0	0	0	0	0	0	0	0	0	0	0	0	0	0	0	0	0
ASV_749	d__Bacteria	p__Actinobacteriota	c__Actinobacteria	o__Micrococcales	f__Cellulomonadaceae	g__Cellulomonas	0.000250587	0.000865116	0	0	0	0	0	0	0	0	0	0	0	0	0	0	0	0	0	0	0	0	0	0	0	0	0	0	0	0	0	0	0	0	0.00318979	0	0	0	0	0.000492357	0	0	0
ASV_750	d__Bacteria	p__Acidobacteriota	c__Acidobacteriae	o__Bryobacterales	f__Bryobacteraceae	g__Bryobacter	0.000250429	0.000861003	0	0	0	0	0	0	0	0	0	0	0	0	0	0	0	0	0	0	0	0	0	0	0	0	0.00157933	0	0	0	0	0	0	0	0	0	0	0	0	0	0	0	0
ASV_751	d__Bacteria	p__Proteobacteria	c__Alphaproteobacteria	o__Sphingomonadales	f__Sphingomonadaceae	g__Sphingorhabdus	0.000250293	0.000898714	0	0	0	0	0	0	0	0	0	0	0	0	0	0.000659587	0	0	0	0	0	0	0	0	0	0	0	0	0	0	0	0	0	0	0	0	0	0	0	0	0	0	0
ASV_752	d__Bacteria	p__Proteobacteria	c__Alphaproteobacteria	o__Rhizobiales			0.000250149	0.000756565	0	0	0	0	0	0	0	0	0	0	0.00174027	0	0.00163052	0.00250643	0	0	0	0	0	0.00147075	0	0	0	0.00350371	0	0	0	0	0	0	0	0	0	0	0	0	0	0	0	0	0
ASV_753	d__Bacteria	p__Actinobacteriota	c__Acidimicrobiia	o__Microtrichales	f__Ilumatobacteraceae	g__CL500-29_marine_group	0.000249968	0.0010104	0	0	0	0	0	0	0	0	0	0	0	0	0	0	0	0	0	0	0	0	0	0	0	0	0	6.79302e-05	0	0	6.3008e-05	0	0	0	0	0	8.90155e-05	0	2.81714e-05	0	0	0	0.00122241
ASV_754	d__Bacteria	p__Bacteroidota	c__Bacteroidia	o__Chitinophagales	f__Chitinophagaceae	g__Dinghuibacter	0.000249734	0.000551149	0	0.000106746	0	0.00140374	0.000629022	0.00176211	0	0.00277356	0	0	0	0	0	0	0	0	0	0.00167007	0	0	0	0	0.000723066	0	0	0	0.00085464	0.00207952	0	0	0	0	0	0	0	0	0	0	0.00194283	0	0
ASV_755	d__Bacteria	p__Verrucomicrobiota	c__Verrucomicrobiae	o__Chthoniobacterales	f__Chthoniobacteraceae	g__Candidatus_Udaeobacter	0.000248536	0.000791834	0	0	0	0	0	0	0	0	0	0	0	0	0	0	0	0	0	0	0	0	0	0	0	0	0	0.00251342	0.0007122	0	0.00113414	0	0.00509657	0.00312951	0	0.00281355	0.00169129	0	0.000591599	0	0	0.000826205	0.00225675
ASV_756	d__Bacteria	p__Proteobacteria	c__Alphaproteobacteria	o__Rhizobiales	f__Hyphomicrobiaceae	g__Pedomicrobium	0.000248176	0.000622766	0	0	0	0	0	0	0	0	0	0	0	0	0	0	0	0	0	0	0	0	0	0	0	0	0	0	0	0	0.000441056	0	0	0	0	0	0	0	0	0	0	0	0
ASV_757	d__Bacteria	p__Actinobacteriota	c__Acidimicrobiia	o__Microtrichales	f__Microtrichaceae	g__uncultured	0.000248066	0.000743794	0	0	0	0	0	0	0	0	0	0	0	0	0	0.000923422	0	0	0	0.00259788	0.00162866	0.00282837	0	0	0	0	0	0	0	0	0	0	0	0	0	0	0	0	0	0	0	0	0
ASV_758	d__Bacteria	p__Proteobacteria	c__Alphaproteobacteria	o__Rhodobacterales	f__Rhodobacteraceae		0.00024794	0.00106936	0	0	0	0	0	0	0	0	0	0	0	0	0	0	0	0	0	0	0	0	0	0	0	0	0	0	0	0	0	0	0	0	0	0	0	0	0	0	0	0	0
ASV_759	d__Bacteria	p__Actinobacteriota	c__Actinobacteria	o__Propionibacteriales	f__Nocardioidaceae	g__Nocardioides	0.000247838	0.000748462	0	0	0	0	0	0	0	0	0	0	0.00304546	0.00428449	0	0.00250643	0	0.00143885	0.00142375	0	0	0	0	0	0.000903832	0	0	0	0	0	0	0	0	0	0	0	0	0	0	0.00100816	0	0	0
ASV_760	d__Bacteria	p__Gemmatimonadota	c__Gemmatimonadetes	o__Gemmatimonadales	f__Gemmatimonadaceae		0.000247314	0.000924654	0	0	0	0	0	0	0	0.000528297	0	0	0	0	0	0	0	0.000324901	0	0	0	0	0	0	0	0	0	0	0	0	0	0	0.000536481	0	0	0	0	0	0	0.000492357	0	0	0.000211571
ASV_761	d__Bacteria						0.000246762	0.00146191	0	0	0	0	0	0	0	0	0	0	0	0	0	0	0	0	0	0.00185563	0	0	0	0	0.00262111	0	0	0	0	0	0	0	0	0	0	0	0	0	0	0	0	0	0
ASV_762	d__Bacteria	p__Proteobacteria	c__Alphaproteobacteria	o__Sphingomonadales	f__Sphingomonadaceae	g__Sphingomonas	0.000246723	0.000617586	0.0027084	0.00245517	0.00174825	0.0013369	0.00154836	0	0.00192947	0.00132074	0	0	0	0	0	0	0	0	0	0	0	0	0	0	0	0	0	0	0.00242148	0	0	0	0	0	0	0	0	0	0	0	0	0.000777605	0.000399633
ASV_763	d__Bacteria	p__Proteobacteria	c__Alphaproteobacteria	o__Sphingomonadales	f__Sphingomonadaceae	g__Sphingomonas	0.000245803	0.000950662	0	0	0	0	0.000967726	0	0	0.000660371	0	0	0.00663476	0	0.00366868	0.00349581	0.00322706	0.000696217	0	0.00111338	0	0	0	0	0	0	0	0	0	0	0	0	0	0	0	0	0	0	0	0	0	0	0
ASV_764	d__Bacteria	p__Bacteroidota	c__Bacteroidia	o__Chitinophagales	f__Saprospiraceae	g__uncultured	0.000245147	0.000929751	0.00672083	0.00261529	0.0037296	0.00220588	0.00237093	0.0020558	0	0.000528297	0	0	0	0	0	0	0	0	0	0	0	0	0	0	0	0	0	0	0	0	0	0	0	0	0	0	0	0	0	0	0	0	0
ASV_765	d__Bacteria	p__Nitrospirota	c__Nitrospiria	o__Nitrospirales	f__Nitrospiraceae	g__Nitrospira	0.0002448	0.00125939	0	0	0	0	0	0	0	0	0	0	0	0	0	0	0	0	0	0.00278345	0	0.00724064	0	0.00906259	0	0	0	0	0	0	0	0	0	0	0	0	0	0	0	0	0	0	0
ASV_766	d__Bacteria	p__Proteobacteria	c__Alphaproteobacteria	o__Rhodobacterales	f__Rhodobacteraceae		0.000244568	0.00122465	0	0	0	0	0	0	0	0	0	0	0	0	0	0	0	0	0	0	0	0	0.0092928	0	0	0	0	0	0	0	0	0	0	0	0	0	0	0	0	0	0	0	0
ASV_767	d__Bacteria	p__Proteobacteria	c__Alphaproteobacteria	o__Sphingomonadales	f__Sphingomonadaceae	g__Novosphingobium	0.000244001	0.000719777	0	0.000693851	0	0	0	0	0	0	0	0	0	0	0	0	0	0	0	0	0	0	0	0	0	0	0	0.00298893	0.003561	0.00141407	0.00333942	0	0.00205651	0	0	0.00183963	0	0	0	0	0	0.00106921	0.00129293
ASV_768	d__Bacteria	p__Bacteroidota	c__Bacteroidia	o__Sphingobacteriales	f__env.OPS_17	g__env.OPS_17	0.000243879	0.000521072	0	0	0	0.00127005	0.00091934	0	0.000964734	0.00125471	0	0	0	0	0	0	0	0	0	0	0	0	0	0	0	0	0	0.00149446	0.00042732	0	0.0015752	0	0	0.00312951	0	0	0.00097917	0	0.000647942	0.00042202	0	0.000340202	0
ASV_769	d__Bacteria	p__Proteobacteria	c__Alphaproteobacteria	o__Rhizobiales	f__Xanthobacteraceae		0.000243325	0.00076548	0	0	0	0	0	0	0	0	0	0	0	0	0	0	0	0	0	0	0	0	0	0	0	0	0	0.00319272	0	0	0	0	0	0	0	0	0.00418373	0	0.00321154	0	0	0.000923406	0.00192764
ASV_770	d__Bacteria	p__Chloroflexi	c__KD4-96	o__KD4-96	f__KD4-96	g__KD4-96	0.000243186	0.00079209	0	0	0	0	0	0	0.0013935	0	0	0	0	0	0	0	0	0	0.00127389	0	0	0	0	0	0.00153651	0	0	0	0.00092586	0.00241224	0	0	0	0	0	0	0	0	0	0	0	0	0
ASV_771	d__Bacteria	p__Actinobacteriota	c__Acidimicrobiia	o__Microtrichales	f__Ilumatobacteraceae	g__CL500-29_marine_group	0.000242955	0.000778701	0	0	0	0	0	0	0	0	0	0	0	0	0	0	0	0	0	0	0	0	0	0	0	0	0.00136396	0.00190204	0	0	0.00485162	0	0	0.00373134	0	0	0.00160228	0	0.0023664	0	0	0	0.00157503
ASV_772	d__Bacteria	p__Proteobacteria	c__Alphaproteobacteria	o__Rhizobiales	f__A0839	g__A0839	0.000242882	0.000577325	0	0.00176132	0.0030303	0.000868984	0.000725795	0.00117474	0.00192947	0.00112263	0	0	0	0	0	0	0	0	0.00112402	0	0	0	0	0	0	0	0	0	0.00121074	0	0	0	0.000447067	0	0	0	0	0	0	0	0	0	0.00032911
ASV_773	d__Bacteria	p__Gemmatimonadota	c__Gemmatimonadetes	o__Gemmatimonadales	f__Gemmatimonadaceae	g__Gemmatimonas	0.000242316	0.000646772	0	0	0	0	0	0	0	0	0	0	0.000435066	0	0	0.000263835	0	0	0.000374672	0.000742253	0.00407166	0.00203643	0.00031501	0.00254885	0.00180766	0	0	0	0	0	0	0	0	0	0	0	0.000890155	0	0	2.34456e-05	0	0	7.05235e-05
ASV_774	d__Bacteria	p__Proteobacteria	c__Alphaproteobacteria	o__Sphingomonadales	f__Sphingomonadaceae	g__uncultured	0.000242126	0.000880604	0	0	0	0	0	0	0	0.00105659	0	0	0	0	0	0	0	0	0	0	0	0	0	0	0	0	0	0	0	0	0	0	0	0	0	0	0	0	0	0	0	0	0
ASV_775	d__Bacteria	p__Acidobacteriota	c__Vicinamibacteria	o__Vicinamibacterales	f__Vicinamibacteraceae	g__Vicinamibacteraceae	0.000241377	0.000819891	0.00200622	0.000693851	0	0	0	0	0.00632436	0	0.000929541	0	0	0	0	0	0	0	0	0	0	0	0	0	0	0	0	0	0	0.000831808	0	0	0	0	0.00116959	0	0	0	0	0	0	0	0
ASV_776	d__Bacteria	p__Proteobacteria	c__Alphaproteobacteria	o__Azospirillales	f__Azospirillaceae	g__Skermanella	0.000241327	0.000731416	0	0	0	0	0	0	0	0	0	0	0	0.00371322	0.000489157	0.000329794	0	0.000324901	0	0.00148451	0.00135722	0	0	0	0.00180766	0	0	0	0.00078342	0.0017468	0	0	0	0	0.000850611	0	0	0	0	0.00466567	0	0	0
ASV_777	d__Bacteria	p__Bacteroidota	c__Bacteroidia	o__Flavobacteriales	f__Flavobacteriaceae	g__Flavobacterium	0.000240924	0.0010872	0.00210653	0.000533732	0.00780886	0.0059492	0.00188707	0	0	0.000528297	0	0	0	0	0	0	0	0	0	0	0	0	0	0	0	0	0	0	0	0	0	0	0	0	0	0	0	0	0	0	0	0	0
ASV_778	d__Bacteria	p__Chloroflexi	c__KD4-96	o__KD4-96	f__KD4-96	g__KD4-96	0.000240763	0.000766288	0.000601866	0	0	0.000868984	0	0	0.000964734	0	0	0	0.00271916	0	0.00163052	0.00105534	0	0	0	0	0	0.0022627	0	0.0048145	0	0	0	0	0	0	0	0	0	0	0	0	0	0	0	0.00042202	0	0	0
ASV_779	d__Bacteria	p__Proteobacteria	c__Alphaproteobacteria	o__Sphingomonadales	f__Sphingomonadaceae		0.000240705	0.000881037	0	0	0	0	0	0	0	0	0	0	0	0	0	0	0	0	0	0	0	0.000565675	0.00157505	0	0	0	0	0	0	0	0	0	0	0	0	0	0	0	0	0	0	0	0
ASV_780	d__Bacteria	p__Actinobacteriota	c__Actinobacteria	o__Kineosporiales	f__Kineosporiaceae	g__Angustibacter	0.000240637	0.00115869	0	0	0	0	0	0	0	0	0	0	0	0	0	0	0	0	0	0	0	0	0	0	0	0	0	0	0	0	0	0	0	0	0	0	0	0	0	0	0	0	0
ASV_781	d__Bacteria	p__Bacteroidota	c__Bacteroidia	o__Flavobacteriales	f__Flavobacteriaceae	g__Flavobacterium	0.0002405	0.000601444	0.00150466	0.00117421	0.00268065	0.0013369	0.000387091	0	0.000750348	0.000726408	0	0	0	0	0	0.000659587	0	0	0.000824279	0	0	0	0	0.00368168	0	0	0	0	0	0	0	0	0	0	0	0.00119035	0	0	0	0	0.00194283	0.00131221	0
ASV_782	d__Bacteria	p__Bacteroidota	c__Bacteroidia	o__Chitinophagales			0.000239996	0.000556539	0.00140435	0	0.002331	0.00180481	0.000870954	0.00264317	0	0	0.00241681	0	0	0	0	0	0	0	0	0	0	0	0	0	0	0	0	0	0	0	0.000567072	0	0	0	0	0.00064928	0	0	0	0	0	0.000680404	0
ASV_783	d__Bacteria	p__Bacteroidota	c__Bacteroidia	o__Chitinophagales	f__Chitinophagaceae	g__Terrimonas	0.000239884	0.000646922	0.000100311	0.000106746	0.000582751	0.000200535	0	0.000440529	0.000643156	0.000264148	0.000557724	0	0	0	0	0.000263835	0	0.000371316	0.000299738	0.00055669	0	0	0	0	0.0016269	0.000618302	0	0	0.00042732	0.000415904	0	0	0.000357654	0	0	0.00119035	0	0	0	4.68911e-05	0.00555093	0.000340202	2.35078e-05
ASV_784	d__Bacteria	p__Bacteroidota	c__Bacteroidia				0.000239702	0.00228661	0	0	0	0	0	0	0	0	0	0	0	0	0	0	0	0	0	0	0	0	0	0	0	0	0	0	0	0	0	0	0	0	0	0	0	0	0	0	0	0	0
ASV_785	d__Bacteria	p__Chloroflexi	c__Anaerolineae	o__SBR1031	f__A4b	g__A4b	0.000239469	0.0007661	0	0	0	0	0	0	0	0	0	0	0	0	0	0	0	0	0	0	0	0	0	0	0	0	0	0	0	0	0	0	0	0	0	0	0	0	0	0.000609585	0	0	0
ASV_786	d__Bacteria	p__Bacteroidota	c__Bacteroidia	o__Cytophagales	f__Spirosomaceae	g__Arcicella	0.00023944	0.000490167	0.00110342	0	0	0	0.0010645	0	0.000428771	0.00046226	0.00204499	0	0	0	0.00105984	0.000989381	0	0.00171734	0	0	0	0	0	0	0	0	0	0.000679302	0.00128196	0	0	0	0	0	0	0	0	0	0	0.00021101	0.00111019	0.000874806	9.40314e-05
ASV_787	d__Bacteria	p__Bacteroidota	c__Bacteroidia	o__Chitinophagales	f__Saprospiraceae	g__uncultured	0.000239156	0.000698109	0.00200622	0.00133433	0.0039627	0.00173797	0.00193545	0.00367107	0	0	0.00130136	0	0	0	0	0	0	0.000881875	0	0	0	0	0	0	0	0	0	0	0	0	0	0	0	0	0	0	0	0	0	0	0	0.000631804	0
ASV_788	d__Bacteria	p__Proteobacteria	c__Alphaproteobacteria	o__Sphingomonadales	f__Sphingomonadaceae	g__Rhizorhapis	0.000239081	0.00160484	0	0	0	0	0	0	0	0	0	0	0	0	0	0	0	0	0	0	0	0	0	0	0	0	0	0	0	0	0	0	0	0	0	0	0	0	0	0	0	0	0
ASV_789	d__Bacteria	p__Actinobacteriota	c__Actinobacteria	o__Micrococcales	f__Intrasporangiaceae	g__Lapillicoccus	0.000239053	0.0010051	0	0	0	0	0	0	0	0	0	0	0.00174027	0.00457012	0	0.00277027	0	0.00213507	0	0	0	0	0	0	0	0	0	0	0	0	0	0	0	0	0	0	0	0	0	0	0	0	0
ASV_790	d__Bacteria	p__Proteobacteria	c__Alphaproteobacteria	o__Sphingomonadales	f__Sphingomonadaceae	g__Sphingopyxis	0.000238574	0.000979518	0	0	0.000932401	0	0.000387091	0	0	0	0	0	0.0045682	0	0.00350563	0.00316602	0.00671228	0.000371316	0.00104908	0	0	0.00101821	0	0	0	0	0	0	0	0	0	0	0	0	0	0	0	0	0	0	0	0	0
ASV_791	d__Bacteria	p__Proteobacteria	c__Alphaproteobacteria	o__Rhizobiales	f__Hyphomicrobiaceae	g__Pedomicrobium	0.000238033	0.000778578	0	0	0	0	0	0	0	0	0	0	0	0	0	0	0	0	0	0	0	0	0	0	0	0	0	0	0	0	0	0	0	0	0	0	0	0	0	0	0	0	0
ASV_792	d__Bacteria	p__Proteobacteria	c__Alphaproteobacteria	o__Sphingomonadales	f__Sphingomonadaceae	g__uncultured	0.000237345	0.000996319	0	0	0	0	0	0	0	0	0	0	0	0	0	0	0	0	0	0	0	0	0	0	0	0	0	0.00190204	0	0	0.00321341	0	0	0	0	0	0	0	0	0	0	0	0
ASV_793	d__Bacteria	p__Bacteroidota	c__Bacteroidia	o__Chitinophagales	f__Chitinophagaceae		0.000237297	0.000676947	0.00441368	0.00208155	0.00198135	0.00173797	0.00145159	0.00146843	0.00117912	0.00158489	0	0	0	0	0	0	0	0	0	0	0	0	0	0	0	0	0.0005743	0	0	0.000582266	0	0	0	0	0	0	0	0	0	0	0	0	0
ASV_794	d__Bacteria	p__Acidobacteriota	c__Blastocatellia	o__Blastocatellales	f__Blastocatellaceae	g__Blastocatella	0.000237219	0.000640962	0	0.000907344	0	0	0	0	0	0	0	0	0	0	0	0	0	0	0	0	0	0	0	0	0	0	0	0	0.00149562	0	0	0	0	0	0	0	0	0	0	0	0	0	0
ASV_795	d__Bacteria	p__Acidobacteriota	c__Vicinamibacteria	o__Vicinamibacterales	f__Vicinamibacteraceae	g__Vicinamibacteraceae	0.000237218	0.000994713	0	0	0	0	0	0	0	0	0	0	0	0	0	0	0	0	0	0	0	0	0	0	0	0	0	0	0	0	0	0	0	0	0	0	0	0	0	0	0	0	0
ASV_796	d__Bacteria	p__Bacteroidota	c__Bacteroidia	o__Sphingobacteriales	f__env.OPS_17	g__env.OPS_17	0.00023679	0.000573186	0	0	0	0	0.000774181	0	0.00246543	0.00297167	0	0	0	0	0	0	0	0	0	0	0	0	0	0	0	0	0	0.00203791	0.00113952	0	0	0	0	0	0.00127592	0	0.00142425	0	0.000901485	0.000445466	0	0.00111781	0.000799267
ASV_797	d__Bacteria	p__Proteobacteria	c__Alphaproteobacteria	o__Rhizobiales	f__Rhizobiales_Incertae_Sedis	g__uncultured	0.000236433	0.000961614	0	0	0	0	0	0	0	0	0	0	0	0	0	0	0	0	0	0	0	0	0	0	0	0	0	0	0	0	0	0	0	0	0	0	0	0	0	0	0	0	0
ASV_798	d__Bacteria	p__Chloroflexi	c__KD4-96	o__KD4-96	f__KD4-96	g__KD4-96	0.000235873	0.00106994	0	0	0	0	0	0	0	0	0	0.00627716	0	0	0	0	0	0	0.000599475	0	0	0	0	0	0	0	0	0	0	0	0	0	0	0	0	0	0	0	0	0.000304792	0.00749376	0	0
ASV_799	d__Bacteria	p__Chloroflexi	c__KD4-96	o__KD4-96	f__KD4-96	g__KD4-96	0.000235567	0.000951283	0	0	0	0	0	0	0	0	0	0	0	0	0	0	0	0	0	0	0	0	0	0	0	0	0	0	0.00113952	0.00199634	0	0.00749651	0	0	0	0	0	0	0	0	0	0	0
ASV_800	d__Bacteria	p__Proteobacteria	c__Alphaproteobacteria	o__Rhizobiales	f__Rhizobiaceae		0.000234876	0.00066128	0	0	0	0	0	0	0	0	0	0	0.000435066	0	0	0	0	0.000556974	0.00104908	0	0	0	0	0	0.00135575	0	0	0	0	0.00116453	0	0.000871688	0.00116237	0	0.00148857	0	0	0	0	0	0	0	0.000376125
ASV_801	d__Bacteria	p__Chloroflexi	c__Chloroflexia	o__Thermomicrobiales	f__JG30-KF-CM45	g__JG30-KF-CM45	0.000234847	0.00066508	0	0	0	0	0	0	0	0	0	0	0	0	0.000407631	0	0	0	0	0.00129894	0.00217155	0	0	0	0.00153651	0.00226711	0	0	0.00099708	0.00191316	0	0.0013947	0	0	0.00425306	0	0	0	0	0.000187564	0	0	0.000141047
ASV_802	d__Bacteria	p__Verrucomicrobiota	c__Verrucomicrobiae	o__Verrucomicrobiales	f__Verrucomicrobiaceae		0.000234766	0.000679796	0.00421306	0.000640478	0.00104895	0.00294118	0.00125804	0.00220264	0	0.000396223	0	0	0	0	0.000733736	0	0	0	0	0	0	0.00169702	0	0	0	0	0	0	0	0	0	0	0	0	0	0	0	0	0	0	0	0	0
ASV_803	d__Bacteria	p__Proteobacteria	c__Alphaproteobacteria	o__Rhodobacterales	f__Rhodobacteraceae		0.00023448	0.00169186	0	0	0	0	0	0	0	0	0	0	0.00108767	0	0	0	0	0	0	0	0	0	0.0154355	0.0048145	0	0	0	0	0	0	0	0	0	0	0	0	0	0	0	0	0	0	0
ASV_804	d__Bacteria	p__Bacteroidota	c__Bacteroidia	o__Cytophagales	f__Spirosomaceae	g__Emticicia	0.000234261	0.000705788	0	0	0	0	0.000580636	0	0	0.000264148	0.00167317	0	0	0	0	0	0.000903576	0.00116036	0	0	0.000542888	0	0	0	0	0	0	0	0	0.000332723	0	0	0	0	0	0	0	0	0	0	0	0.000291602	0.000117539
ASV_805	d__Bacteria	p__Actinobacteriota	c__Acidimicrobiia	o__Microtrichales	f__Ilumatobacteraceae	g__uncultured	0.00023369	0.000744316	0	0	0	0	0	0	0	0	0	0	0	0	0	0	0	0.00213507	0	0	0	0	0	0	0	0	0	0	0	0	0	0	0	0	0	0	0	0	0	0	0	0	0.000634712
ASV_806	d__Bacteria	p__Bacteroidota	c__Bacteroidia	o__Sphingobacteriales			0.00023368	0.0006706	0.00210653	0	0	0.0019385	0.00198384	0.00279001	0	0.00204715	0.00371816	0	0	0	0	0	0	0	0	0	0	0	0	0	0	0	0	0	0	0	0	0	0	0	0	0	0	0	0	0	0	0	0
ASV_807	d__Bacteria	p__Proteobacteria	c__Alphaproteobacteria	o__Rhizobiales	f__Xanthobacteraceae		0.000233273	0.000687589	0	0	0	0.00127005	0	0	0	0	0	0	0	0	0	0	0	0	0	0	0	0	0	0	0.00253073	0	0.00100503	0	0	0	0	0	0.00169886	0	0.00340245	0	0	0	0	0.000328238	0	0	0.000446649
ASV_808	d__Bacteria	p__Chloroflexi	c__Chloroflexia	o__Thermomicrobiales	f__JG30-KF-CM45	g__JG30-KF-CM45	0.00023194	0.000620436	0	0	0	0	0	0	0	0	0.00130136	0	0.000870133	0	0.00138594	0.00230855	0.00232348	0	0.00127389	0	0	0	0.000945031	0	0	0.00247321	0	0	0.00121074	0.00108135	0	0.00174338	0	0	0	0	0	0	0	0	0	0	0
ASV_809	d__Bacteria	p__Gemmatimonadota	c__Gemmatimonadetes	o__Gemmatimonadales	f__Gemmatimonadaceae	g__Gemmatimonas	0.000231809	0.000941775	0	0	0	0	0	0	0	0	0	0	0	0	0	0	0	0	0	0	0	0	0	0	0	0	0	0	0	0	0	0	0	0	0	0	0	0	0	0	0	0	0
ASV_810	d__Bacteria	p__Proteobacteria	c__Alphaproteobacteria	o__Rhizobiales	f__A0839	g__A0839	0.000231777	0.000569647	0	0	0	0	0	0	0	0	0	0	0	0	0	0	0	0	0	0	0	0	0	0	0	0	0.00086145	0.00244549	0.00121074	0	0.00201626	0	0.00259299	0.00168512	0	0.000757494	0.000534093	0	0	0.00178186	0	0.000631804	0.00164555
ASV_811	d__Bacteria	p__Verrucomicrobiota	c__Verrucomicrobiae	o__Opitutales	f__Opitutaceae	g__Lacunisphaera	0.000231541	0.000694558	0	0.000587105	0	0.000868984	0.00116127	0	0.0028942	0.00336789	0	0	0	0	0	0	0	0	0	0	0	0	0	0	0	0	0.00437904	0	0.00056976	0	0.000252032	0	0	0	0	0.00119035	0	0	0.000366228	0	0	0.00111781	0
ASV_812	d__Bacteria	p__Proteobacteria	c__Alphaproteobacteria	o__Sphingomonadales	f__Sphingomonadaceae	g__Novosphingobium	0.000231537	0.000797515	0.00190591	0.00619129	0.00198135	0	0.00198384	0.00161527	0	0.00125471	0	0	0	0	0	0	0	0	0	0	0	0	0	0	0	0	0	0	0	0	0	0	0	0	0	0	0	0	0	0	0	0	0
ASV_813	d__Bacteria	p__Chloroflexi	c__KD4-96	o__KD4-96	f__KD4-96	g__KD4-96	0.000231424	0.00107629	0	0	0	0	0	0	0	0	0	0	0	0	0	0	0	0	0	0	0	0	0	0	0	0	0	0	0.00185172	0.00249543	0	0.00767085	0	0	0.00138224	0	0	0	0	0	0.00610602	0.000437403	0
ASV_814	d__Bacteria	p__Proteobacteria	c__Alphaproteobacteria				0.000231382	0.000727398	0	0	0	0	0	0	0	0	0	0.00289715	0	0	0	0	0	0	0.00232297	0.00426795	0.002443	0.00147075	0	0	0.00207881	0.00206101	0	0	0	0	0	0	0.000715308	0	0	0	0	0	0	0	0	0	0.000258586
ASV_815	d__Bacteria	p__Bacteroidota	c__Bacteroidia	o__Cytophagales	f__Spirosomaceae	g__Arcicella	0.000231116	0.00107429	0	0	0	0	0	0	0	0	0	0	0	0	0	0	0	0	0	0	0	0	0	0	0	0	0	0	0	0	0	0	0	0	0	0	0	0	0	0	0	0	0
ASV_816	d__Bacteria	p__Proteobacteria	c__Alphaproteobacteria	o__Rhizobiales			0.00023105	0.000723871	0	0	0	0.000534759	0	0	0	0	0	0	0	0	0	0	0	0	0	0	0	0	0	0	0	0	0	0	0	0	0	0	0	0	0	0	0	0	0	0	0	0	0
ASV_817	d__Bacteria	p__Bacteroidota	c__Bacteroidia	o__Cytophagales	f__Spirosomaceae	g__Arcicella	0.000230882	0.000760034	0	0	0	0.000334225	0	0	0	0	0	0	0	0	0	0	0	0	0	0	0	0	0.0031501	0	0	0	0	0	0	0	0	0	0	0	0	0	0	0	0	0	0	0	0
ASV_818	d__Bacteria	p__Proteobacteria	c__Alphaproteobacteria	o__Dongiales	f__Dongiaceae	g__Dongia	0.000230786	0.000843204	0	0	0	0	0	0	0	0	0	0.00434573	0.000870133	0	0.00277189	0.00158301	0.00283981	0	0.00164856	0	0	0	0	0	0.0010846	0.00515251	0	0	0	0	0	0	0	0	0	0	0	0	0	0	0	0	0
ASV_819	d__Bacteria	p__Proteobacteria	c__Alphaproteobacteria	o__Rhizobiales			0.000230603	0.000619191	0	0	0	0	0	0	0	0	0	0	0	0	0	0	0	0	0	0	0	0	0	0	0	0	0	0	0	0	0.00151219	0	0	0	0	0.00108213	0.0011572	0	0.000957827	0	0	0	0.000446649
ASV_820	d__Bacteria	p__Bacteroidota	c__Bacteroidia	o__Chitinophagales	f__Chitinophagaceae		0.000230251	0.000713397	0.000601866	0	0.000699301	0	0	0	0.00182227	0.000792445	0	0	0	0	0	0	0	0	0	0	0	0	0	0	0.000451916	0	0	0	0	0	0	0	0	0	0	0	0	0	0	0.00110194	0	0	0.000211571
ASV_821	d__Bacteria	p__Bacteroidota	c__Bacteroidia	o__Chitinophagales	f__Saprospiraceae	g__uncultured	0.000230233	0.00057952	0	0	0	0.00040107	0.000580636	0	0.00192947	0.00132074	0	0	0	0	0	0	0	0	0	0	0	0	0	0	0	0	0.00193826	0	0	0.00158044	0	0	0	0	0	0	0.00142425	0	0.00101417	0	0	0	0
ASV_822	d__Bacteria	p__Proteobacteria	c__Alphaproteobacteria	o__Sphingomonadales	f__Sphingomonadaceae	g__Novosphingobium	0.000230145	0.000709769	0	0.00154782	0	0	0	0.00161527	0	0	0	0	0	0	0	0	0	0	0.000899213	0	0	0	0	0	0	0	0	0	0	0	0	0	0	0	0	0	0	0	0	0	0	0	0
ASV_823	d__Bacteria	p__Verrucomicrobiota	c__Verrucomicrobiae	o__Opitutales	f__Opitutaceae	g__Lacunisphaera	0.000229979	0.000616072	0.00331026	0.00149445	0.00151515	0.00120321	0.00179029	0.00161527	0.00225105	0.00264148	0	0	0	0	0	0	0	0	0	0	0	0	0	0	0	0	0	0	0	0	0	0	0	0	0	0	0	0	0	0	0	0	0
ASV_824	d__Bacteria	p__Proteobacteria	c__Alphaproteobacteria	o__Caulobacterales	f__Hyphomonadaceae	g__SWB02	0.000229868	0.000658616	0	0	0	0	0	0	0	0	0.00241681	0.00434573	0	0	0.000326105	0.000791505	0.000645411	0	0.000599475	0.00259788	0	0.00124448	0	0	0.0010846	0	0	0	0	0	0	0	0	0	0.000956938	0	0.00133523	0	0.00107051	0	0	0	0.00188063
ASV_825	d__Bacteria	p__Bacteroidota	c__Ignavibacteria	o__Ignavibacteriales	f__PHOS-HE36	g__PHOS-HE36	0.000229574	0.000856403	0	0	0	0	0	0.000734214	0	0	0	0	0	0	0	0	0	0	0	0	0	0	0	0	0	0	0	0	0	0	0	0	0	0	0	0	0	0	0	0.000609585	0.00471829	0	0
ASV_826	d__Bacteria	p__Firmicutes	c__Clostridia	o__Peptostreptococcales-Tissierellales	f__Peptostreptococcaceae	g__Proteocatella	0.000229049	0.00218499	0	0	0	0	0	0	0	0	0	0	0	0	0	0	0	0	0	0	0	0	0	0	0	0	0	0	0	0	0	0	0	0	0	0	0	0	0	0	0	0	0
ASV_827	d__Bacteria	p__Bacteroidota	c__Bacteroidia	o__Chitinophagales	f__Chitinophagaceae	g__Ferruginibacter	0.000228849	0.00119793	0	0	0	0	0	0	0	0	0	0	0	0	0	0	0	0	0	0	0	0	0	0	0	0	0	0	0	0	0	0	0	0	0	0	0	0	0	0	0	0	0.000188063
ASV_828	d__Bacteria	p__Proteobacteria	c__Alphaproteobacteria	o__Rhizobiales	f__Beijerinckiaceae	g__Roseiarcus	0.000228814	0.00119724	0	0	0	0	0	0	0	0	0	0	0	0	0	0	0	0	0	0	0	0	0	0	0	0	0	0	0	0	0	0	0	0	0	0	0	0	0	0	0	0	0
ASV_829	d__Bacteria	p__Acidobacteriota	c__Blastocatellia	o__Blastocatellales	f__Blastocatellaceae	g__Blastocatella	0.000228055	0.000723145	0	0	0	0	0	0	0	0	0.00260271	0	0	0	0.000652209	0.00125322	0.00116174	0	0.00269764	0	0	0.00305464	0.00126004	0.00424809	0	0	0	0	0	0	0	0	0	0	0	0	0	0	0	0	0	0	0
ASV_830	d__Bacteria	p__Actinobacteriota	c__Actinobacteria	o__Propionibacteriales	f__Nocardioidaceae	g__Nocardioides	0.000227945	0.000647909	0	0	0	0	0	0	0	0	0	0	0	0	0	0	0	0	0	0	0	0	0	0	0	0	0.00136396	0	0.0017805	0.00158044	0	0	0	0	0	0	0	0	0	0	0	0	0
ASV_831	d__Bacteria	p__Proteobacteria	c__Alphaproteobacteria	o__Rhizobiales	f__Beijerinckiaceae	g__Methylocystis	0.00022791	0.00138948	0	0	0	0	0	0	0	0	0	0	0	0	0	0	0	0	0	0	0	0	0	0	0	0	0	0	0	0	0.00132317	0	0	0	0	0	0	0	0.000647942	0	0	0	0
ASV_832	d__Bacteria	p__Bacteroidota	c__Bacteroidia	o__Flavobacteriales	f__Flavobacteriaceae	g__Flavobacterium	0.000227538	0.00142864	0	0	0	0	0	0	0	0	0	0	0	0	0	0	0	0	0	0	0	0	0	0	0	0	0	0	0	0	0	0	0	0	0	0	0	0	0	0	0	0	0
ASV_833	d__Bacteria	p__Bacteroidota	c__Bacteroidia	o__Cytophagales	f__Spirosomaceae	g__Emticicia	0.000227292	0.000670762	0	0.00122758	0.0018648	0.00260695	0.00149998	0.00176211	0.00107193	0	0.0046477	0	0	0	0	0	0	0	0	0	0	0	0	0	0	0	0	0	0	0	0	0	0	0	0	0	0	0	0	0	0	0	0
ASV_834	d__Bacteria	p__Chloroflexi	c__OLB14	o__OLB14	f__OLB14	g__OLB14	0.000227123	0.000708668	0	0	0	0	0	0	0.00214385	0.000858482	0	0	0	0	0	0	0	0.000324901	0	0	0	0	0	0	0.00153651	0	0	0	0	0	0	0	0	0	0.00233918	0	0	0	0	0.000234456	0	0	0
ASV_835	d__Bacteria	p__Proteobacteria	c__Alphaproteobacteria	o__Azospirillales	f__Azospirillaceae		0.000226709	0.000521931	0	0	0	0	0	0	0	0	0	0	0	0	0	0	0	0	0	0	0	0	0	0	0	0	0.00086145	0.00285307	0.00056976	0	0.00100813	0	0.000983548	0.00204622	0	0	0.000712124	0	0.000732456	0	0	0.000534603	0.000987329
ASV_836	d__Bacteria	p__Chloroflexi	c__Anaerolineae	o__SBR1031	f__A4b	g__A4b	0.000226624	0.000696642	0.000401244	0.000373612	0	0	0	0	0	0.000396223	0	0	0.000978899	0	0.00481004	0.0011213	0.00348522	0.000278487	0.00119895	0.000742253	0.00190011	0.00124448	0	0	0.0010846	0.0010305	0	0	0.00078342	0	0	0	0	0	0	0	0	0	0	0	0	0	0
ASV_837	d__Bacteria	p__Proteobacteria	c__Alphaproteobacteria				0.000226598	0.00109718	0	0	0	0	0	0	0	0	0	0	0	0	0	0	0	0	0	0	0	0	0	0	0	0	0	0	0	0	0	0	0	0	0	0	0	0	0	0	0	0	0
ASV_838	d__Bacteria	p__Bacteroidota	c__Bacteroidia	o__Cytophagales	f__Spirosomaceae	g__Rudanella	0.000226592	0.00122064	0	0	0	0	0	0	0	0	0	0	0	0	0	0	0	0	0	0	0	0	0	0	0	0	0	0	0	0	0	0	0	0	0	0	0	0	0	0	0	0	0
ASV_839	d__Bacteria	p__Proteobacteria	c__Alphaproteobacteria	o__Sphingomonadales	f__Sphingomonadaceae	g__Sphingopyxis	0.000226523	0.00140519	0	0	0	0	0	0	0	0	0	0	0.00108767	0.0128535	0.00179358	0.00178089	0.00309797	0	0	0	0	0	0	0	0	0	0	0	0	0	0	0	0	0	0	0	0	0	0	0	0	0	0
ASV_840	d__Bacteria	p__Chloroflexi	c__Chloroflexia	o__Chloroflexales	f__Roseiflexaceae	g__uncultured	0.000226196	0.000907334	0	0	0	0	0	0	0	0.000528297	0	0.00531144	0.000761366	0	0.001549	0.000989381	0	0	0.00442113	0	0	0.00248897	0	0	0	0.00453421	0	0	0	0	0	0	0	0	0	0	0	0	0	0	0	0	0
ASV_841	d__Bacteria	p__Actinobacteriota	c__Actinobacteria	o__Frankiales	f__uncultured	g__uncultured	0.000225757	0.00202264	0	0	0	0	0	0	0	0	0	0	0	0	0	0	0	0	0	0	0	0	0	0	0	0	0	0	0	0	0	0	0	0	0	0	0	0	0	0	0	0	0
ASV_842	d__Bacteria	p__Actinobacteriota	c__Actinobacteria	o__Micrococcales	f__Microbacteriaceae		0.000225649	0.000879837	0	0	0	0	0	0	0	0	0	0	0	0	0	0	0	0	0	0	0	0	0	0	0	0	0	0	0	0.00241224	0	0	0.00187768	0	0.00297714	0	0	0	0	0	0.00693866	0	0.00065822
ASV_843	d__Bacteria	p__Bacteroidota	c__Bacteroidia	o__Chitinophagales	f__Chitinophagaceae	g__uncultured	0.000225355	0.00055618	0	0.000853971	0	0.000735294	0.000435477	0	0.000964734	0.000660371	0	0	0	0	0	0	0	0	0	0	0	0	0	0	0.000903832	0	0	0	0	0.00141407	0	0	0.000715308	0	0.00170122	0	0	0	0	0	0	0	0.000493665
ASV_844	d__Bacteria	p__Actinobacteriota	c__Acidimicrobiia	o__Microtrichales	f__Ilumatobacteraceae	g__CL500-29_marine_group	0.000225185	0.000646719	0	0	0	0	0	0	0	0	0	0	0	0	0	0	0	0	0	0	0	0	0	0	0	0	0	0	0	0	0	0	0	0	0	0	0	0	0	0	0	0	0
ASV_845	d__Bacteria	p__Actinobacteriota	c__Actinobacteria	o__Propionibacteriales	f__Nocardioidaceae	g__Nocardioides	0.000225176	0.000551789	0	0	0	0	0	0	0	0	0	0	0	0	0	0	0	0	0	0	0	0	0	0	0	0	0.000430725	0.00149446	0.00064098	0	0	0.00156904	0.000894134	0	0.00170122	0.000757494	0.00106819	0	0.000478914	0	0	0.000291602	0.00101084
ASV_846	d__Bacteria	p__Acidobacteriota	c__Vicinamibacteria	o__Vicinamibacterales	f__Vicinamibacteraceae	g__Vicinamibacteraceae	0.000225176	0.00140059	0	0	0	0	0	0	0.000964734	0	0	0	0	0	0	0	0	0	0	0	0	0	0	0	0	0	0	0	0	0	0	0	0	0	0	0	0	0	0	0	0	0	0
ASV_847	d__Bacteria	p__Proteobacteria	c__Alphaproteobacteria	o__Rhizobiales	f__Beijerinckiaceae	g__Roseiarcus	0.000224744	0.000677673	0	0	0	0	0	0	0	0	0	0	0	0	0	0	0	0	0	0	0	0	0	0	0	0	0	0.00366823	0	0	0	0	0	0	0	0	0.00222539	0	0.001972	0	0	0.000777605	0.000916806
ASV_848	d__Bacteria	p__Bacteroidota	c__Bacteroidia	o__Chitinophagales	f__Saprospiraceae	g__uncultured	0.000224515	0.000605631	0	0.00149445	0.00221445	0	0.0014032	0	0	0.000264148	0.00390407	0	0	0	0	0	0	0	0	0	0	0	0	0	0.000451916	0	0	0	0.00078342	0	0.000567072	0	0	0.00180549	0	0.00140677	0	0	0	0	0	0.00179821	0.000822774
ASV_849	d__Bacteria	p__Proteobacteria	c__Alphaproteobacteria	o__Rhizobiales	f__Pleomorphomonadaceae	g__Chthonobacter	0.000224179	0.000675148	0	0	0	0	0	0	0	0	0	0.00386287	0	0	0	0	0	0.000696217	0.00067441	0.00148451	0	0	0	0	0	0.0014427	0	0	0.00185172	0	0	0.00313808	0.00160944	0	0.00255183	0	0	0	0	0	0	0.000826205	0
ASV_850	d__Bacteria	p__Proteobacteria	c__Alphaproteobacteria	o__Rhodobacterales	f__Rhodobacteraceae		0.000223987	0.000922522	0	0	0	0	0	0	0	0	0.0022309	0	0	0	0	0.00151705	0	0.000742632	0	0	0	0	0	0	0	0	0	0	0	0	0	0	0	0	0	0	0	0	0	0	0	0	0
ASV_851	d__Bacteria	p__Bacteroidota	c__Bacteroidia	o__Cytophagales	f__Microscillaceae	g__OLB12	0.000223871	0.000639512	0	0	0	0	0.000290318	0	0	0	0.00371816	0	0.000543833	0	0.00114137	0.00164897	0.00283981	0	0.000899213	0.00241232	0.00135722	0.00158389	0	0	0.00117498	0.0010305	0	0	0	0	0	0	0	0	0	0	0	0	0	0	0	0	0
ASV_852	d__Bacteria	p__Verrucomicrobiota	c__Verrucomicrobiae	o__Pedosphaerales	f__Pedosphaeraceae	g__uncultured	0.000223383	0.000497304	0.00190591	0.00016012	0	0.000802139	0.00154836	0.00146843	0.0013935	0.000792445	0	0	0	0	0	0	0	0	0	0	0	0	0	0	0	0	0.000215363	0	0.00235026	0.0017468	0.000567072	0	0.00152003	0	0	0.00108213	0.000801139	0	0.000281714	0	0	0.00111781	0.000376125
ASV_853	d__Bacteria	p__Proteobacteria	c__Alphaproteobacteria	o__Rhizobiales			0.000223243	0.0008786	0	0	0	0	0	0	0	0	0	0	0	0	0	0	0	0	0	0	0	0	0	0	0	0	0	0	0	0	0	0	0	0	0	0	0	0	0	0	0	0	0
ASV_854	d__Bacteria	p__Acidobacteriota	c__Blastocatellia	o__Blastocatellales	f__Blastocatellaceae	g__Blastocatellaceae	0.000223059	0.000753937	0	0	0	0	0	0	0	0	0	0	0	0	0	0.0011213	0	0	0.00344698	0	0	0	0	0	0.00253073	0.00329761	0	0	0	0.00141407	0	0	0	0	0	0	0	0	0	0.000609585	0	0	0
ASV_855	d__Bacteria	p__Proteobacteria	c__Alphaproteobacteria	o__Micropepsales	f__Micropepsaceae	g__uncultured	0.000222846	0.000567396	0	0	0	0	0	0.00323054	0	0	0	0	0	0	0	0	0	0.00041773	0.000299738	0.00241232	0	0.00113135	0	0	0	0	0.00179469	0	0	0	0	0	0	0.00228695	0	0.00140677	0	0	0.000676113	0	0	0.000583204	0.000493665
ASV_856	d__Bacteria	p__Proteobacteria	c__Alphaproteobacteria	o__Rhizobiales	f__Rhizobiaceae	g__Allorhizobium-Neorhizobium-Pararhizobium-Rhizobium	0.000221777	0.0008568	0	0	0	0	0	0	0	0	0	0	0	0	0	0	0	0	0	0	0	0	0	0	0	0	0.00251256	0	0	0	0	0	0	0	0	0	0	0	0.000732456	0	0	0	0
ASV_857	d__Bacteria	p__Bacteroidota	c__Bacteroidia	o__Chitinophagales	f__Chitinophagaceae	g__Ferruginibacter	0.000221465	0.000892381	0	0	0	0	0	0	0	0	0	0	0	0	0	0	0	0	0	0	0	0	0	0	0	0	0	0	0	0	0	0	0	0	0	0	0	0	0	0	0	0	0
ASV_858	d__Bacteria	p__Actinobacteriota	c__Acidimicrobiia	o__Microtrichales	f__uncultured	g__uncultured	0.000221427	0.000722604	0	0	0	0	0	0	0	0	0	0	0	0	0	0	0	0	0	0	0	0	0	0	0	0	0	0.000815162	0.00206538	0.00149726	0.000756096	0.00470711	0	0.00132403	0.00265816	0.00302998	0	0	0	0	0	0.00160381	0.00065822
ASV_859	d__Bacteria	p__Myxococcota	c__Polyangia	o__Polyangiales			0.000221272	0.000619824	0.00250777	0.000853971	0.000815851	0.00240642	0.00227416	0.00293686	0.000964734	0.00244337	0.00148727	0	0	0	0	0	0	0	0	0	0	0	0	0	0	0	0	0	0	0	0	0	0	0	0	0	0	0	0	0	0	0	0
ASV_860	d__Bacteria	p__Bacteroidota	c__Bacteroidia	o__Cytophagales	f__Spirosomaceae		0.00022113	0.0016348	0	0	0	0	0	0	0	0	0	0	0	0	0	0	0	0	0	0	0	0	0	0	0	0	0	0	0	0	0	0	0	0	0	0	0	0	0	0	0	0	0
ASV_861	d__Bacteria	p__Actinobacteriota	c__Thermoleophilia	o__Gaiellales	f__uncultured	g__uncultured	0.000220933	0.000927883	0	0	0	0	0	0	0	0	0	0	0	0	0	0	0	0	0	0	0	0	0	0	0	0	0	0	0	0	0	0	0	0	0	0	0	0	0	0	0	0	0
ASV_862	d__Bacteria	p__Bacteroidota	c__Bacteroidia	o__Chitinophagales	f__Chitinophagaceae	g__Sediminibacterium	0.000220652	0.000443931	0.000702177	0	0	0.000668449	0.000774181	0.00161527	0	0.00092452	0.00167317	0	0.000761366	0	0.00138594	0	0.000516329	0.00204224	0.00119895	0	0	0.000791945	0	0	0	0	0	0	0	0	0	0	0	0	0	0	0	0	0	0	0	0	0
ASV_863	d__Bacteria	p__Bacteroidota	c__Bacteroidia	o__Flavobacteriales	f__Flavobacteriaceae	g__Flavobacterium	0.000220334	0.000693166	0.000702177	0.00106746	0	0.000601604	0.00183868	0	0.00300139	0.0040943	0	0	0	0	0	0	0	0	0	0	0	0	0	0	0	0	0	0	0	0	0	0	0	0	0	0.000865707	0	0	0	0	0	0.000923406	0.000117539
ASV_864	d__Bacteria	p__Bacteroidota	c__Bacteroidia	o__Flavobacteriales	f__Flavobacteriaceae	g__Flavobacterium	0.000220286	0.00198401	0	0	0	0	0	0	0	0	0	0	0	0	0	0	0	0	0	0	0	0	0	0	0	0	0	0	0	0	0	0	0	0	0	0	0	0	0	0	0	0	0
ASV_865	d__Bacteria	p__Bacteroidota	c__Bacteroidia	o__Cytophagales	f__Cyclobacteriaceae	g__Algoriphagus	0.000220219	0.000778727	0.00130404	0	0.000582751	0.00140374	0.00091934	0.000734214	0	0.000726408	0	0	0	0	0	0	0	0	0	0.000371126	0.000814332	0	0	0	0.00135575	0	0	0	0	0.00133089	0	0	0	0	0.00138224	0	0	0	0	0	0	0	0.000117539
ASV_866	d__Bacteria	p__Myxococcota	c__Polyangia	o__Polyangiales	f__BIrii41	g__BIrii41	0.000219832	0.000492294	0.00150466	0.000533732	0.0016317	0.00113636	0.00125804	0	0.00203666	0	0	0	0	0	0	0	0	0	0	0	0	0	0	0	0.000903832	0	0	0	0.00099708	0	0	0	0	0	0.00180755	0	0	0	0	0	0	0	0.000470157
ASV_867	d__Bacteria	p__Deinococcota	c__Deinococci	o__Deinococcales	f__Deinococcaceae	g__uncultured	0.000219697	0.000845331	0	0	0	0	0	0	0	0	0	0	0.00250163	0	0.000815262	0.000395752	0.0014199	0	0.000299738	0.00055669	0	0.00362032	0	0.00623053	0	0.0014427	0	0	0	0	0	0	0	0	0	0	0	0	0	0	0	0	0
ASV_868	d__Bacteria	p__Actinobacteriota	c__Actinobacteria	o__Micrococcales	f__Microbacteriaceae		0.000219171	0.00154936	0	0	0	0	0	0	0	0	0	0	0	0.0142816	0	0.00237451	0	0	0	0	0	0	0	0	0	0	0	0	0	0	0	0	0	0	0	0	0	0	0	0	0	0	0
ASV_869	d__Bacteria	p__Actinobacteriota	c__Acidimicrobiia	o__Microtrichales	f__Ilumatobacteraceae	g__Ilumatobacter	0.000219081	0.00110062	0	0	0	0	0.00120966	0	0	0	0	0.00917431	0	0	0	0	0	0	0.00172349	0	0	0	0	0	0	0	0	0	0	0	0	0	0	0	0	0	0	0	0	0	0	0	0
ASV_870	d__Bacteria	p__Bacteroidota	c__Bacteroidia	o__Chitinophagales			0.000218806	0.00067248	0.00150466	0.000533732	0.00151515	0.00354278	0.000822567	0.00337739	0	0	0	0	0	0	0	0	0	0	0	0	0	0	0	0	0	0	0	0	0	0	0	0	0	0	0	0	0	0	0	0	0	0	0
ASV_871	d__Bacteria	p__Proteobacteria	c__Alphaproteobacteria	o__Rhodobacterales	f__Rhodobacteraceae		0.000218361	0.000657295	0	0	0	0	0	0	0	0	0	0	0	0	0	0	0	0	0	0	0	0	0	0	0	0	0	0.00122274	0	0	0.00264634	0	0	0.00397208	0	0.0016232	0	0	0	0	0	0	0.000258586
ASV_872	d__Bacteria	p__Proteobacteria	c__Alphaproteobacteria	o__Sphingomonadales	f__Sphingomonadaceae	g__Sphingomonas	0.000218082	0.000889113	0	0	0	0	0	0	0	0	0	0	0.000543833	0	0	0	0	0	0	0	0	0	0	0	0	0	0	0	0	0.00108135	0	0	0	0	0	0	0	0	0	0.00248523	0	0	0
ASV_873	d__Bacteria	p__Bacteroidota	c__Bacteroidia	o__Chitinophagales	f__Chitinophagaceae		0.000217704	0.000982713	0	0	0	0	0	0	0	0	0	0	0	0	0	0	0	0	0	0	0	0	0	0	0	0	0	0	0	0	0	0	0	0	0	0	0	0	0	0	0	0	0
ASV_874	d__Bacteria	p__Bacteroidota	c__Bacteroidia	o__Cytophagales	f__Microscillaceae	g__uncultured	0.000217688	0.000496308	0.00120373	0	0.000582751	0.000868984	0.00120966	0.00279001	0.00203666	0.00112263	0.00130136	0	0	0	0	0	0	0	0	0	0	0	0	0	0	0	0	0	0	0	0	0	0	0	0	0	0	0	0	0	0	0	0
ASV_875	d__Bacteria	p__Acidobacteriota	c__Blastocatellia	o__Blastocatellales	f__Blastocatellaceae	g__Stenotrophobacter	0.000217639	0.000764639	0	0	0	0	0	0	0	0	0.00185908	0	0	0	0.00309799	0.0022426	0.00400155	0.00092829	0.000974148	0	0	0	0	0	0	0	0	0	0	0	0	0	0	0	0	0	0	0	0	0	0	0	0
ASV_876	d__Bacteria	p__Acidobacteriota	c__Blastocatellia	o__Blastocatellales	f__Blastocatellaceae		0.000217521	0.000805699	0	0	0	0	0	0	0	0	0	0	0	0	0	0	0	0	0	0	0	0	0	0	0	0	0.00251256	0.00339651	0	0	0.00170122	0	0	0.00553683	0	0	0.00195834	0	0.00171846	0	0	0	0.00173958
ASV_877	d__Bacteria	p__Proteobacteria	c__Alphaproteobacteria	o__Rhizobiales			0.00021752	0.00111141	0	0	0	0	0	0	0	0	0	0	0	0	0	0	0	0	0	0	0	0	0	0	0	0	0	0	0	0	0	0	0	0	0	0	0	0	0	0	0	0	0
ASV_878	d__Bacteria	p__Proteobacteria	c__Alphaproteobacteria	o__Sphingomonadales	f__Sphingomonadaceae	g__Sphingomonas	0.000216748	0.000667065	0	0	0	0	0	0	0	0	0	0	0	0	0	0	0	0	0	0	0	0	0	0	0	0	0	0	0	0	0	0	0	0	0	0	0	0	0	0.0013364	0	0	0
ASV_879	d__Bacteria	p__Proteobacteria	c__Alphaproteobacteria	o__Rhizobiales	f__Xanthobacteraceae	g__Pseudolabrys	0.000216453	0.000586276	0	0	0	0	0	0	0	0	0	0	0	0	0	0	0	0	0	0	0	0	0	0	0	0	0	0.00129067	0	0	0.00151219	0	0	0.00132403	0	0	0.00160228	0	0.00231005	0.00114883	0	0.000388802	0.0015045
ASV_880	d__Bacteria	p__Bacteroidota	c__Bacteroidia	o__Flavobacteriales	f__Crocinitomicaceae	g__Fluviicola	0.000216432	0.00119073	0	0	0	0	0	0	0	0	0	0	0	0	0	0	0	0	0	0	0	0	0	0	0	0	0	0	0	0	0	0	0	0	0	0	0	0	0	0	0	0	0.000399633
ASV_881	d__Bacteria	p__Firmicutes	c__Bacilli	o__Exiguobacterales	f__Exiguobacteraceae	g__Exiguobacterium	0.000216376	0.00159498	0	0	0	0	0	0	0	0	0	0	0	0.0142816	0	0.00540861	0	0	0	0	0	0	0	0	0	0	0	0	0	0	0	0	0	0	0	0	0	0	0	0	0	0	0
ASV_882	d__Bacteria	p__Verrucomicrobiota	c__Verrucomicrobiae	o__Chthoniobacterales	f__Chthoniobacteraceae	g__Chthoniobacter	0.000216043	0.000740362	0	0	0	0.00100267	0	0	0.0015007	0.000858482	0.00483361	0.00434573	0	0	0	0.00105534	0	0	0.00179843	0	0	0	0	0	0	0	0	0	0	0.000831808	0	0	0.000715308	0	0	0	0	0	0	0	0	0	0.000305602
ASV_883	d__Bacteria	p__Chloroflexi	c__Anaerolineae	o__Caldilineales	f__Caldilineaceae	g__uncultured	0.000215757	0.000807455	0	0	0	0	0	0	0.000643156	0	0	0	0	0	0	0	0	0	0	0	0	0	0	0	0.00126537	0	0	0	0.00092586	0.00266179	0	0.00575314	0.00178827	0	0.00372142	0	0	0	0	0	0	0	0.000258586
ASV_884	d__Bacteria	p__Chloroflexi	c__Anaerolineae	o__SBR1031	f__A4b	g__A4b	0.000215744	0.00159067	0	0	0	0	0	0	0	0	0	0	0	0	0.00432089	0.000725546	0.0145863	0	0	0	0	0	0	0	0	0	0	0	0	0	0	0	0	0	0	0	0	0	0	0	0	0	0
ASV_885	d__Bacteria	p__Bacteroidota	c__Bacteroidia	o__Cytophagales	f__Spirosomaceae	g__Arcicella	0.000215728	0.000929595	0	0	0	0	0	0	0	0	0	0	0	0.00399886	0.000815262	0	0.000645411	0	0	0	0	0	0.00708773	0	0	0.0012366	0	0	0	0	0	0	0	0	0	0	0	0	0	0	0	0	0
ASV_886	d__Bacteria	p__Actinobacteriota	c__Actinobacteria	o__Micrococcales	f__Microbacteriaceae	g__Microbacterium	0.000214993	0.000744311	0	0	0	0	0	0	0	0	0	0	0	0	0	0	0	0	0.00134882	0.00519577	0	0	0	0	0.00298265	0	0	0.00108688	0.00299124	0.00099817	0	0	0	0	0	0	0	0	0	0.000328238	0	0	0.000446649
ASV_887	d__Bacteria	p__Proteobacteria	c__Alphaproteobacteria	o__Caulobacterales	f__Hyphomonadaceae	g__SWB02	0.000214891	0.000637052	0.00140435	0	0.002331	0.0013369	0.00174191	0.00381791	0.00214385	0.00125471	0.00185908	0	0	0	0	0	0	0	0	0	0	0	0	0	0	0	0	0	0	0	0	0	0	0	0	0	0	0	0	0	0	0	0
ASV_888	d__Bacteria	p__Chloroflexi	c__Anaerolineae	o__SBR1031	f__A4b	g__A4b	0.000213957	0.000633544	0	0	0	0.000668449	0.000774181	0	0	0	0	0	0	0	0.00211968	0.000923422	0	0	0.00119895	0	0.002443	0.00203643	0	0	0.00234996	0.00370981	0	0	0	0	0	0	0	0	0	0	0	0	0	0.00112539	0	0	0
ASV_889	d__Bacteria	p__Gemmatimonadota	c__Gemmatimonadetes	o__Gemmatimonadales	f__Gemmatimonadaceae	g__Gemmatimonas	0.000213899	0.00103538	0	0	0	0	0	0	0	0	0	0	0	0	0	0	0	0	0	0	0	0	0	0	0	0	0	0	0	0	0	0	0	0	0	0	0	0	0	0	0	0	0
ASV_890	d__Bacteria	p__Verrucomicrobiota	c__Verrucomicrobiae	o__Verrucomicrobiales	f__Verrucomicrobiaceae		0.000213876	0.000754999	0	0	0	0	0	0	0	0	0	0	0	0	0	0	0	0	0	0	0	0	0	0	0	0	0	0	0.00206538	0.00515721	0	0.00348675	0.00178827	0	0.00223285	0.00119035	0	0	0	0.000539248	0	0.00116641	0.000775759
ASV_891	d__Bacteria	p__Myxococcota	c__Polyangia	o__Polyangiales	f__BIrii41	g__BIrii41	0.000213757	0.000488386	0	0	0	0.000601604	0.00091934	0	0.00117912	0.000858482	0	0	0	0	0	0	0	0	0	0	0	0	0	0	0	0	0	0	0	0.000582266	0	0	0	0	0.00127592	0.000973921	0	0	0	0	0	0.000534603	0.000235078
ASV_892	d__Bacteria	p__Bacteroidota	c__Bacteroidia	o__Cytophagales	f__Microscillaceae		0.000213753	0.000970111	0	0	0	0	0	0	0	0	0	0	0	0.00514139	0	0.00633204	0	0	0	0	0	0	0.0029926	0	0	0.00350371	0	0	0	0	0	0	0	0	0	0	0	0	0	0	0	0	0
ASV_893	d__Bacteria	p__Actinobacteriota	c__Actinobacteria	o__Propionibacteriales	f__Nocardioidaceae	g__Nocardioides	0.000213362	0.00113489	0	0	0	0	0	0	0	0.000858482	0	0.00869145	0	0	0	0	0	0	0	0	0.002443	0	0	0	0.00144613	0.00597692	0	0	0	0	0	0	0	0	0	0	0	0	0	0	0	0	0
ASV_894	d__Bacteria	p__Chloroflexi	c__Anaerolineae	o__SBR1031	f__A4b	g__A4b	0.000213351	0.000648266	0	0	0	0	0	0	0	0	0	0	0	0	0	0	0	0	0	0	0	0	0	0	0	0	0	0	0	0.00232906	0	0	0	0.00240732	0	0	0	0	0	0.000750258	0	0.000680404	0.000352618
ASV_895	d__Bacteria	p__Chloroflexi	c__Anaerolineae	o__SBR1031	f__A4b	g__A4b	0.000213169	0.000568313	0	0.000640478	0.0013986	0	0	0	0.000750348	0	0	0	0	0	0.00260884	0	0.00271073	0	0.0019483	0	0.00162866	0	0	0	0	0.00185491	0	0	0.00113952	0	0	0	0	0	0	0	0	0	0	0	0	0	0
ASV_896	d__Bacteria	p__Firmicutes	c__Clostridia	o__Clostridia	f__Hungateiclostridiaceae	g__Saccharofermentans	0.000213069	0.00203254	0	0	0	0	0	0	0	0	0	0	0	0	0	0	0	0	0	0	0	0	0	0	0	0	0	0	0	0	0	0	0	0	0	0	0	0	0	0	0	0	0
ASV_897	d__Bacteria	p__Proteobacteria	c__Alphaproteobacteria	o__Rhizobiales	f__Hyphomicrobiaceae	g__Hyphomicrobium	0.000212781	0.00074079	0	0	0	0	0	0	0	0	0	0	0	0	0	0	0	0	0	0	0	0	0	0	0	0	0	0	0	0	0	0	0	0	0	0	0	0	0	0	0	0	0
ASV_898	d__Bacteria	p__Proteobacteria	c__Alphaproteobacteria	o__Sphingomonadales	f__Sphingomonadaceae	g__Sphingomonas	0.000212691	0.00110939	0	0	0	0	0	0	0	0	0	0	0	0	0	0	0.00116174	0.000742632	0.0047958	0	0.00895765	0.00305464	0	0	0	0	0	0	0	0	0	0	0	0	0	0	0	0	0	0	0	0	0
ASV_899	d__Bacteria	p__Bacteroidota	c__Bacteroidia	o__Chitinophagales	f__Chitinophagaceae		0.000212374	0.000708222	0	0	0	0	0	0	0	0	0	0	0	0	0	0	0	0	0	0	0	0	0	0	0	0	0	0	0	0	0	0	0	0	0	0	0	0	0	0	0	0	0
ASV_900	d__Bacteria	p__Actinobacteriota	c__Acidimicrobiia	o__Microtrichales	f__Microtrichaceae	g__IMCC26207	0.000212173	0.00060178	0	0	0	0	0.000338704	0	0	0	0	0	0.0013052	0	0.00114137	0.000923422	0.00193623	0	0.000449607	0	0	0	0	0	0.000994215	0	0	0	0	0	0	0	0	0	0	0	0	0	0	0	0.00249792	0	0
ASV_901	d__Bacteria	p__Proteobacteria	c__Alphaproteobacteria	o__Defluviicoccales	f__uncultured	g__uncultured	0.000212037	0.00043261	0.00120373	0.000320239	0	0.000668449	0	0.00220264	0.00117912	0.000396223	0.00111545	0	0.000978899	0	0.000896788	0.00118726	0	0	0.000824279	0.00111338	0	0.00147075	0.000787526	0	0.000813449	0.0012366	0	0	0	0	0	0	0	0	0.000318979	0	0	0	0	0	0	0	9.40314e-05
ASV_902	d__Bacteria	p__Gemmatimonadota	c__Gemmatimonadetes	o__Gemmatimonadales	f__Gemmatimonadaceae	g__Gemmatimonas	0.000211845	0.000758649	0	0	0	0	0	0	0	0	0	0	0	0	0	0	0	0	0	0	0	0	0	0	0	0	0	0.00434753	0	0	0.00340243	0	0	0.00240732	0	0.00119035	0.0034716	0	0.0017748	0.000281347	0	0	0.00131644
ASV_903	d__Bacteria	p__Bacteroidota	c__Bacteroidia	o__Chitinophagales			0.000211384	0.00108885	0	0	0	0	0	0	0	0	0	0	0	0	0	0	0	0	0	0	0	0	0	0	0	0	0	0	0	0	0	0	0	0	0	0	0	0	0	0	0	0	0
ASV_904	d__Bacteria	p__Bacteroidota	c__Bacteroidia	o__Flavobacteriales	f__Flavobacteriaceae	g__Flavobacterium	0.000211284	0.00172267	0	0	0	0	0	0	0	0	0	0	0	0	0	0	0	0	0	0	0	0	0	0	0	0	0	0	0	0	0	0	0	0	0	0	0	0	0	0	0	0	0
ASV_905	d__Bacteria	p__Proteobacteria	c__Alphaproteobacteria	o__Acetobacterales	f__Acetobacteraceae	g__Roseomonas	0.000211128	0.000633685	0	0	0	0	0	0	0	0.00158489	0	0.00434573	0	0	0	0	0	0	0	0	0	0.00135762	0	0	0.00171728	0	0	0	0	0	0	0	0	0	0	0	0	0	0	0	0	0.000583204	0
ASV_906	d__Bacteria	p__Chloroflexi	c__JG30-KF-CM66	o__JG30-KF-CM66	f__JG30-KF-CM66	g__JG30-KF-CM66	0.000210749	0.000497596	0	0	0.000582751	0	0.000483863	0.00249633	0.00203666	0.00046226	0	0	0	0	0	0	0.000903576	0.000371316	0.0019483	0	0	0	0	0	0.000813449	0.0016488	0.000502513	0	0.00156684	0	0	0	0.000625894	0.00108329	0	0	0	0	0	0	0	0	0
ASV_907	d__Bacteria	p__Proteobacteria	c__Alphaproteobacteria	o__Rhizobiales	f__Rhizobiales_Incertae_Sedis	g__uncultured	0.000210306	0.000861905	0	0	0	0	0	0	0.00257262	0	0	0	0	0	0	0	0	0	0	0	0	0	0	0	0	0	0	0	0	0	0	0	0	0	0	0	0	0	0	0	0	0	0.000493665
ASV_908	d__Bacteria	p__Actinobacteriota					0.000210271	0.000762981	0	0	0	0	0	0	0	0	0	0	0	0	0	0	0	0	0	0	0	0	0	0	0	0	0	0	0	0	0	0	0	0	0	0	0	0	0	0	0	0	0
ASV_909	d__Bacteria	p__Proteobacteria	c__Alphaproteobacteria	o__Rhodobacterales	f__Rhodobacteraceae		0.000209454	0.00074867	0	0	0	0	0	0	0	0	0	0	0.00369806	0	0.00146747	0	0	0	0.000899213	0	0	0	0	0	0	0	0	0	0	0	0	0	0	0	0	0	0	0	0	0	0	0	0
ASV_910	d__Bacteria	p__Verrucomicrobiota	c__Verrucomicrobiae	o__Chthoniobacterales	f__Chthoniobacteraceae	g__Chthoniobacter	0.000209168	0.000761132	0	0	0	0	0	0	0	0	0	0	0	0	0	0	0	0	0	0	0	0	0	0	0	0	0	0.00169825	0	0	0.00132317	0	0	0.00216659	0	0	0	0	0.00242274	0.000984713	0	0	0.00597099
ASV_911	d__Bacteria	p__Bacteroidota	c__Bacteroidia	o__Flavobacteriales	f__Flavobacteriaceae	g__Flavobacterium	0.000209165	0.000859344	0	0	0	0	0	0.00146843	0	0	0.00669269	0	0.000761366	0.00371322	0.000733736	0.000989381	0	0	0	0	0	0	0.00189006	0	0	0	0	0	0	0	0	0	0	0	0	0	0	0	0	0	0.00111019	0	0
ASV_912	d__Bacteria	p__Proteobacteria	c__Alphaproteobacteria	o__Rhizobiales			0.000208415	0.000810742	0	0.00122758	0	0	0	0	0	0	0	0	0	0	0	0	0	0	0	0	0	0	0	0	0	0	0	0	0	0	0	0	0	0	0	0	0	0	0	0	0	0	0
ASV_913	d__Bacteria	p__Bacteroidota	c__Bacteroidia	o__Chitinophagales	f__Chitinophagaceae	g__Sediminibacterium	0.000208391	0.00100364	0	0	0	0	0	0	0	0	0	0	0	0	0	0	0	0	0	0	0	0	0	0	0	0	0	0	0	0	0	0	0	0	0	0	0	0	0	0	0	0	0
ASV_914	d__Bacteria	p__Actinobacteriota	c__MB-A2-108	o__MB-A2-108	f__MB-A2-108	g__MB-A2-108	0.000208155	0.000539969	0	0.00016012	0	0	0	0	0	0	0	0	0	0	0	0	0	0.000881875	0	0	0	0	0	0	0	0	0	0	0.00092586	0.000582266	0	0	0.000536481	0	0.000956938	0	0	0	0	0	0	0	0.000141047
ASV_915	d__Bacteria	p__Verrucomicrobiota	c__Verrucomicrobiae	o__Pedosphaerales	f__Pedosphaeraceae	g__uncultured	0.000208056	0.000902624	0	0	0	0	0	0	0	0	0	0	0	0	0	0	0	0	0	0	0	0	0	0	0	0	0	0	0	0	0	0	0	0	0	0	0	0	0	0	0	0	0
ASV_916	d__Bacteria	p__Chloroflexi	c__Anaerolineae	o__SBR1031	f__A4b	g__A4b	0.000208042	0.000649679	0	0	0	0	0	0.000881057	0	0	0.00278862	0	0.00141397	0.00228506	0.00163052	0.000923422	0.00103266	0	0.000749344	0	0.00380022	0	0	0	0	0.00247321	0	0	0	0	0	0	0	0	0	0	0	0	0	0.000468911	0	0	0
ASV_917	d__Bacteria	p__Verrucomicrobiota	c__Verrucomicrobiae	o__Chthoniobacterales	f__Chthoniobacteraceae	g__Chthoniobacter	0.000208002	0.000502997	0	0.00101409	0.00174825	0.00040107	0.0010645	0	0.000857541	0	0	0	0	0	0	0	0	0	0.000524541	0	0	0	0	0	0.000903832	0	0	0	0.00135318	0.00149726	0	0	0.00178827	0	0.00233918	0.00216427	0	0	0	0	0	0	0.000775759
ASV_918	d__Bacteria	p__Proteobacteria	c__Alphaproteobacteria	o__Rhodobacterales	f__Rhodobacteraceae		0.000207735	0.000672964	0	0	0	0	0	0	0	0	0	0	0	0	0	0	0	0	0	0	0	0	0	0	0	0	0	0	0.00113952	0.00133089	0	0	0	0	0	0	0	0	0	0	0	0	0
ASV_919	d__Bacteria	p__Chloroflexi	c__Chloroflexia	o__Thermomicrobiales	f__JG30-KF-CM45	g__JG30-KF-CM45	0.00020767	0.000719713	0	0	0	0	0	0	0	0	0	0	0	0	0	0	0	0	0	0	0	0	0	0	0.000361533	0	0.000933238	0	0.00206538	0.000499085	0	0.00331241	0	0	0.00467836	0	0	0	0	0	0	0	0
ASV_920	d__Bacteria	p__Chloroflexi	c__Chloroflexia	o__Thermomicrobiales	f__JG30-KF-CM45	g__JG30-KF-CM45	0.000207012	0.000832534	0	0	0	0	0	0	0	0	0	0	0	0	0	0	0	0	0	0	0	0	0	0	0	0	0	0	0.00242148	0.00291133	0	0.00627615	0.0013412	0	0.00297714	0.000757494	0	0	0	0	0	0.000680404	0.000282094
ASV_921	d__Bacteria	p__Myxococcota	c__Polyangia	o__Polyangiales	f__Polyangiaceae		0.000206232	0.000749664	0.00381182	0.00154782	0.00221445	0	0	0.00484581	0.00203666	0.00132074	0	0	0	0	0	0	0	0	0	0	0	0	0	0	0	0	0	0	0	0	0.00063008	0	0	0	0	0	0	0	0	0	0	0	0
ASV_922	d__Bacteria	p__Nitrospirota	c__Nitrospiria	o__Nitrospirales	f__Nitrospiraceae	g__Nitrospira	0.000206145	0.000855462	0	0	0	0	0	0	0	0	0	0	0	0	0	0	0	0	0	0	0	0	0	0	0	0	0	0	0	0.000582266	0	0	0.000804721	0	0	0	0	0	0	0.00250867	0	0	0.000235078
ASV_923	d__Bacteria	p__Myxococcota	c__Polyangia	o__Haliangiales	f__Haliangiaceae	g__Haliangium	0.000206059	0.000949685	0.000802488	0.000213493	0.0002331	0.000601604	0.000870954	0.000734214	0	0.000330186	0	0	0	0	0	0	0	0.00891158	0	0	0	0.00067881	0	0	0	0	0	0	0.00056976	0	0.000252032	0	0	0	0	0	0	0	0	0	0	0.000388802	0
ASV_924	d__Bacteria	p__Campilobacterota	c__Campylobacteria	o__Campylobacterales	f__Arcobacteraceae	g__Pseudarcobacter	0.00020583	0.00182954	0	0	0	0	0.000435477	0	0	0	0	0	0	0	0	0	0	0	0	0	0	0	0	0	0	0	0	0.000271721	0	0	0	0	0	0	0	0	0	0	0	0	0	0	0
ASV_925	d__Bacteria	p__Proteobacteria	c__Alphaproteobacteria	o__Sphingomonadales	f__Sphingomonadaceae		0.000205228	0.000872198	0	0	0	0	0	0	0	0	0	0	0	0	0	0	0	0	0	0	0	0	0	0	0	0	0	0	0	0	0	0	0	0	0	0	0	0	0	0	0	0	0
ASV_926	d__Bacteria	p__Actinobacteriota	c__Thermoleophilia	o__Gaiellales	f__uncultured	g__uncultured	0.000205081	0.000542166	0	0	0	0	0	0	0	0.00046226	0	0	0	0	0	0	0	0	0	0	0	0	0	0	0	0	0	0	0.00128196	0	0	0	0	0	0	0	0.000534093	0	0.000760628	0	0	0	0
ASV_927	d__Bacteria	p__Bacteroidota	c__Bacteroidia	o__Flavobacteriales	f__Flavobacteriaceae	g__Flavobacterium	0.000204634	0.000625641	0.00401244	0.0021883	0.00174825	0.000735294	0	0.00146843	0.00182227	0.00184904	0	0	0	0	0	0	0	0	0	0	0	0	0	0	0	0	0	0	0	0	0	0	0	0	0	0	0	0	0	0	0	0	0
ASV_928	d__Bacteria	p__Actinobacteriota	c__Acidimicrobiia	o__uncultured	f__uncultured	g__uncultured	0.000204624	0.000839538	0	0	0	0	0	0	0	0	0	0	0	0	0	0	0	0	0	0	0	0	0	0	0	0	0	0	0	0	0	0	0	0	0	0	0	0	0	0	0	0	0
ASV_929	d__Bacteria	p__Chloroflexi	c__KD4-96	o__KD4-96	f__KD4-96	g__KD4-96	0.000204534	0.000663947	0	0	0	0	0	0	0	0	0	0	0	0	0	0	0	0	0	0	0	0	0	0	0	0	0	0	0.00192294	0.00207952	0	0	0	0	0	0	0	0	0	0	0	0	0
ASV_930	d__Bacteria	p__Proteobacteria	c__Alphaproteobacteria	o__Acetobacterales	f__Acetobacteraceae		0.00020437	0.00071387	0	0	0	0	0	0	0	0	0	0	0	0	0	0	0	0	0	0	0	0	0	0	0	0	0	0	0	0	0	0	0	0	0	0	0	0	0	0	0	0	0
ASV_931	d__Bacteria	p__Actinobacteriota	c__Acidimicrobiia	o__Microtrichales	f__Ilumatobacteraceae	g__CL500-29_marine_group	0.000204209	0.00124018	0	0	0	0	0	0	0	0	0	0	0	0	0	0	0	0	0	0	0	0	0	0	0	0	0	0	0	0	0	0	0	0	0	0	0	0	0	0	0	0	0
ASV_932	d__Bacteria	p__Chloroflexi	c__KD4-96	o__KD4-96	f__KD4-96	g__KD4-96	0.000204129	0.000899461	0	0	0	0	0	0	0.00117912	0	0.00167317	0.00772574	0	0	0	0	0	0	0.000599475	0	0	0	0	0	0.00027115	0	0	0	7.122e-05	8.31808e-05	0	0.00313808	0	0	0.00127592	0	0.000356062	0	0	4.68911e-05	0	0	0
ASV_933	d__Bacteria	p__Proteobacteria	c__Alphaproteobacteria	o__Sphingomonadales	f__Sphingomonadaceae	g__Novosphingobium	0.000204125	0.00105261	0	0	0	6.68449e-05	0	0	0	0	0	0	0	0	0	0	0	0	0	0	0	0	0	0	0	0	0	0	0	0	0	0	0	0	0	0	0	0	0	0	0	0	0
ASV_934	d__Bacteria	p__Bacteroidota	c__Bacteroidia	o__Cytophagales	f__Spirosomaceae	g__Lacihabitans	0.000204057	0.000420647	0	0	0	0	0.000677408	0.00176211	0	0.00125471	0	0	0	0	0.00114137	0.000923422	0	0.00125319	0	0.00055669	0	0	0	0	0	0	0	0	0	0.000748628	0	0	0	0	0	0	0	0	0	0	0	0.000291602	0.000423141
ASV_935	d__Bacteria	p__Acidobacteriota	c__Acidobacteriae	o__Acidobacteriales	f__uncultured	g__uncultured	0.000203638	0.000886722	0	0	0	0	0	0	0	0	0	0	0	0	0	0	0	0	0	0	0	0	0	0	0	0	0	0	0	0	0	0	0	0	0	0	0	0	0	0	0	0	0
ASV_936	d__Bacteria	p__Gemmatimonadota	c__Gemmatimonadetes	o__Gemmatimonadales	f__Gemmatimonadaceae	g__Gemmatimonas	0.000203492	0.000843419	0	0	0	0	0	0	0	0	0	0	0	0	0	0	0	0	0	0	0	0	0	0	0	0	0	0	0	0	0	0	0	0	0	0	0	0	0	0	0	0	0
ASV_937	d__Bacteria	p__Chloroflexi	c__KD4-96	o__KD4-96	f__KD4-96	g__KD4-96	0.000203431	0.000885573	0	0	0	0	0	0	0	0	0	0	0	0	0	0	0	0	0	0	0	0	0	0	0	0	0	0.00163032	0.00420198	0	0.000567072	0.00662483	0	0	0	0	0	0	0	0	0	0	0
ASV_938	d__Bacteria	p__Chloroflexi	c__Anaerolineae	o__SBR1031	f__SBR1031	g__SBR1031	0.000203341	0.000838322	0	0	0	0.000200535	0	0	0	0	0	0	0	0	0.00277189	0.00323198	0.00477604	0	0.00164856	0	0	0	0	0	0.000903832	0.00474031	0	0	0	0	0	0	0	0	0	0	0	0	0	0	0	0	0
ASV_939	d__Bacteria	p__Proteobacteria	c__Alphaproteobacteria	o__Rhizobiales	f__Beijerinckiaceae	g__alphaI_cluster	0.000202942	0.000569082	0	0	0	0	0	0	0	0	0	0	0	0	0	0	0	0	0	0	0	0	0	0	0	0	0	0.00142653	0.0010683	0.00191316	0	0.00348675	0.0013412	0	0.00233918	0	0.00133523	0	0.000619771	0.000750258	0	0.00121501	0.000376125
ASV_940	d__Bacteria	p__Proteobacteria	c__Alphaproteobacteria				0.000202733	0.000520384	0.00130404	0	0	0.000735294	0.000629022	0	0.0015007	0.00125471	0	0	0	0	0	0	0	0	0.00149869	0	0	0	0	0	0.00180766	0	0	0	0	0.00133089	0	0	0	0	0	0	0	0	0	0	0.00249792	0	0
ASV_941	d__Bacteria	p__Actinobacteriota					0.000202399	0.000786077	0	0	0	0	0	0	0	0	0	0	0	0	0	0	0	0	0	0	0	0	0	0	0	0	0	0	0	0	0	0	0	0	0	0	0	0	0	0	0	0	0
ASV_942	d__Bacteria	p__Proteobacteria	c__Alphaproteobacteria	o__Rhizobiales	f__Rhizobiales_Incertae_Sedis	g__uncultured	0.000202111	0.000735083	0	0	0	0	0	0	0	0	0	0	0	0	0	0	0	0	0	0	0	0	0	0	0	0	0	0	0	0	0	0	0	0	0	0	0	0	0	0	0	0	0
ASV_943	d__Bacteria	p__Bacteroidota	c__Bacteroidia	o__Flavobacteriales	f__Flavobacteriaceae	g__Flavobacterium	0.000201753	0.000871033	0.000200622	0.000640478	0	0.000668449	0.000774181	0.000440529	0	0	0.000743633	0	0	0	0	0	0	0.00157809	0	0	0	0	0.000945031	0	0	0	0	0	0	0	0	0	0	0	0	0	0	0	0	7.03367e-05	0.00222037	0	0
ASV_944	d__Bacteria	p__Proteobacteria	c__Alphaproteobacteria	o__Rhodobacterales	f__Rhodobacteraceae		0.000201298	0.000637184	0.00331026	0.00197481	0.0011655	0.00220588	0.00159675	0.00352423	0	0.000528297	0	0	0	0	0	0	0	0.000556974	0	0	0	0	0	0	0	0	0	0	0	0	0	0	0	0	0	0	0	0	0	0.000515802	0	0	0
ASV_945	d__Bacteria	p__Nitrospirota	c__Nitrospiria	o__Nitrospirales	f__Nitrospiraceae	g__Nitrospira	0.000201053	0.000901885	0	0	0	0	0.000870954	0	0	0	0.00780814	0	0	0	0	0	0	0	0	0	0	0	0	0	0	0	0	0	0	0	0	0	0	0	0	0	0	0	0.000845142	0.00239145	0	0	0
ASV_946	d__Bacteria	p__Acidobacteriota	c__Blastocatellia	o__Blastocatellales	f__Blastocatellaceae	g__Blastocatellaceae	0.00020086	0.000921164	0	0	0	0.0013369	0	0	0.00300139	0.00125471	0	0	0	0	0	0	0	0	0	0	0	0	0	0	0	0	0	0	0	0	0	0	0	0	0	0	0	0	0	0	0	0	0
ASV_947	d__Bacteria	p__Bacteroidota	c__Bacteroidia	o__Cytophagales	f__Cytophagaceae	g__Cytophaga	0.000200669	0.000688266	0	0.00106746	0	0	0	0	0	0	0	0.00144858	0	0	0	0	0	0	0	0	0	0	0	0	0	0	0	0	0	0	0	0	0.000447067	0	0.00287081	0	0	0	0	0	0	0	0.000235078
ASV_948	d__Bacteria	p__Bacteroidota	c__Bacteroidia	o__Cytophagales	f__Microscillaceae		0.000200603	0.00110199	0	0	0	0	0	0	0	0	0	0	0	0	0	0	0	0	0	0	0	0	0	0	0	0	0	0	0	0	0	0	0	0	0	0	0	0	0	0	0	0	0
ASV_949	d__Bacteria	p__Acidobacteriota	c__Acidobacteriae				0.000200501	0.000839371	0	0	0	0	0	0	0	0	0	0	0	0	0	0	0	0	0	0	0	0	0	0	0	0	0	0	0	0	0	0	0	0	0	0	0	0	0	0	0	0	0
ASV_950	d__Bacteria	p__Chloroflexi	c__Gitt-GS-136	o__Gitt-GS-136	f__Gitt-GS-136	g__Gitt-GS-136	0.000200416	0.000996586	0	0	0	0	0	0	0.000750348	0	0	0	0	0	0	0	0	0	0	0	0	0	0	0	0	0	0	0	0	0	0	0	0	0	0	0	0	0	0	0	0	0	0
ASV_951	d__Bacteria	p__Bacteroidota	c__Bacteroidia	o__Chitinophagales	f__Chitinophagaceae		0.000199986	0.000467124	0	0	0	0	0	0	0	0	0	0	0	0	0	0	0	0	0	0	0	0	0	0	0	0	0	0.000747232	0	0	0	0	0	0	0	0	0.000712124	0	0.00191565	0	0	0	0.000423141
ASV_952	d__Bacteria	p__Proteobacteria	c__Alphaproteobacteria				0.000199926	0.000535525	0.0018056	0.00256191	0.0018648	0.00100267	0.000967726	0.00234949	0.0013935	0.00092452	0.00204499	0	0	0	0	0	0	0	0	0	0	0	0	0	0	0	0	0	0.0007122	0	0	0	0	0	0	0	0	0	0	0	0	0	0
ASV_953	d__Bacteria	p__Actinobacteriota	c__Acidimicrobiia	o__Microtrichales	f__Ilumatobacteraceae	g__Ilumatobacter	0.000199687	0.00054546	0	0	0	0.000334225	0	0	0	0	0	0	0	0	0.00138594	6.59587e-05	0.00193623	0	0.000224803	0	0	0	0	0	0	0.00288541	0	0	0.00064098	0.00133089	0.00031504	0.00156904	0	0	0.00276449	0.00173141	0	0	0	0	0	4.86003e-05	0.000164555
ASV_954	d__Bacteria	p__Bacteroidota	c__Bacteroidia	o__Chitinophagales	f__Chitinophagaceae	g__Ferruginibacter	0.000199683	0.000769241	0	0	0	0	0	0	0	0	0	0	0	0	0	0	0	0	0	0	0	0	0	0	0	0	0	0	0	0	0	0	0	0	0	0	0	0	0	0	0	0	0
ASV_955	d__Bacteria	p__Proteobacteria	c__Alphaproteobacteria	o__Rhizobiales			0.000199595	0.000516585	0	0	0	0	0	0	0	0	0	0	0	0	0	0	0	0	0	0	0	0	0	0	0	0	0	0	0	0	0	0	0	0	0	0	0	0	0.0013804	0	0	0	0.000305602
ASV_956	d__Bacteria	p__Chloroflexi	c__Chloroflexia	o__Chloroflexales	f__Roseiflexaceae	g__uncultured	0.00019955	0.000603206	0	0	0	0	0	0	0	0	0	0	0	0	0	0	0	0	0	0	0	0	0	0	0	0	0.00150754	0.000815162	0	0	0.00189024	0	0.00339771	0.00180549	0	0	0	0	0	0	0	0.000729005	0.00272691
ASV_957	d__Bacteria	p__Bacteroidota	c__SJA-28	o__SJA-28	f__SJA-28	g__SJA-28	0.000199498	0.000505795	0	0	0.00151515	0.000534759	0.000580636	0	0	0	0	0.00289715	0	0	0	0	0	0	0	0	0	0	0	0	0	0	0	0	0.0003561	0	0	0	0	0	0	0	0	0	0	0.000375129	0	0	0
ASV_958	d__Bacteria	p__Acidobacteriota	c__Acidobacteriae	o__Bryobacterales	f__Bryobacteraceae	g__Bryobacter	0.000199401	0.0011383	0	0	0	0	0	0	0	0	0	0	0	0	0	0	0	0	0	0	0	0	0	0	0	0	0	0	0	0	0	0	0	0	0	0	0	0	0	0	0	0	0
ASV_959	d__Bacteria	p__Proteobacteria	c__Alphaproteobacteria	o__Rhizobiales	f__Hyphomicrobiaceae		0.000199372	0.000748639	0	0	0	0	0	0	0	0.000330186	0.000929541	0	0	0	0	0.000593628	0	0	0.000974148	0	0	0.00135762	0	0	0	0	0	0	0.00092586	0	0	0	0	0	0	0	0	0	0	0	0	0	0
ASV_960	d__Bacteria	p__Actinobacteriota	c__Actinobacteria	o__Propionibacteriales	f__Propionibacteriaceae	g__Microlunatus	0.000199309	0.000741255	0	0	0	0	0	0	0	0	0	0	0	0	0	0	0	0	0	0.00445352	0	0	0	0	0.00234996	0	0	0	0.00135318	0.00266179	0	0.00226639	0	0	0.00350877	0	0	0	0	0	0	0	0.000493665
ASV_961	d__Bacteria	p__Chloroflexi	c__Anaerolineae	o__RBG-13-54-9	f__RBG-13-54-9	g__RBG-13-54-9	0.000199272	0.000515009	0	0	0	0	0.000241932	0	0	0	0.000557724	0	0	0	0	0	0	0.000603388	0.000749344	0.000927816	0	0.000791945	0	0	0	0.0010305	0.0040201	0	0.00128196	0.000665447	0	0	0.00125179	0	0	0	0	0	0	0	0	0	0.00103434
ASV_962	d__Bacteria	p__Bacteroidota	c__Bacteroidia	o__Sphingobacteriales	f__env.OPS_17	g__env.OPS_17	0.000199018	0.000654047	0	0	0	0.00200535	0.00193545	0.00367107	0	0.000990557	0.00316044	0	0	0	0	0	0	0	0	0	0	0	0	0	0	0	0	0	0	0	0	0	0	0	0	0	0	0	0	0	0	0	0
ASV_963	d__Bacteria	p__Chloroflexi	c__Chloroflexia	o__Thermomicrobiales	f__JG30-KF-CM45	g__JG30-KF-CM45	0.00019874	0.000770722	0	0	0	0	0	0	0	0	0	0	0	0	0.00179358	0.00125322	0.00271073	0	0.0019483	0	0.00325733	0.00101821	0	0.00538091	0.000723066	0	0	0	0	0	0	0	0	0	0	0	0	0	0	0	0	0	0
ASV_964	d__Bacteria	p__Proteobacteria	c__Alphaproteobacteria	o__Rhizobiales	f__Rhizobiales_Incertae_Sedis	g__uncultured	0.000198696	0.00068739	0	0	0	0	0	0	0	0	0	0	0	0	0	0	0	0	0	0	0	0	0	0	0	0	0	0	0	0	0	0	0	0	0	0	0	0	0	0	0	0	0
ASV_965	d__Bacteria	p__Acidobacteriota	c__Blastocatellia	o__Blastocatellales	f__Blastocatellaceae	g__Aridibacter	0.000198692	0.000667388	0	0	0	0	0	0	0	0	0.00297453	0	0.0026104	0	0	0.00105534	0	0	0.000899213	0	0	0	0	0	0.00244035	0	0	0	0	0	0	0	0	0	0	0	0	0	0	0	0	0	0
ASV_966	d__Bacteria	p__Proteobacteria	c__Alphaproteobacteria	o__Rhodobacterales	f__Rhodobacteraceae	g__Flavimaricola	0.000198615	0.00057138	0	0.00133433	0	0	0	0	0	0	0	0	0.0013052	0	0	0.0011213	0	0	0	0	0	0	0.00126004	0	0	0	0	0	0	0	0	0	0	0	0	0	0	0	0	0	0	0	0
ASV_967	d__Bacteria	p__Actinobacteriota	c__Acidimicrobiia	o__IMCC26256	f__IMCC26256	g__IMCC26256	0.000198478	0.000708179	0	0	0	0	0	0	0.000535963	0	0	0	0	0	0	0	0	0	0	0	0	0	0	0	0.00135575	0	0	0.00108688	0.00135318	0.00158044	0.000504064	0.00523013	0.00143062	0	0.00318979	0	0	0	0	0	0	0	0.000893298
ASV_968	d__Bacteria	p__Bacteroidota	c__Bacteroidia	o__Bacteroidales	f__Prolixibacteraceae	g__WCHB1-32	0.000198434	0.000832096	0	0	0.00104895	0	0.000338704	0	0.000643156	0	0	0	0	0	0	0	0	0	0	0	0	0	0	0	0	0	0.00129218	0	0	0.000499085	0	0	0	0	0	0	0	0	0	0	0	0	0
ASV_969	d__Bacteria	p__Actinobacteriota	c__Acidimicrobiia	o__IMCC26256	f__IMCC26256	g__IMCC26256	0.000198361	0.000831433	0	0	0	0	0	0	0	0	0	0	0	0	0	0	0	0	0	0	0	0	0	0	0	0	0.00308686	0.00326065	0	0	0.00579674	0	0	0.00300915	0	0	0	0	0.000985999	0.000656476	0	0	0
ASV_970	d__Bacteria	p__Acidobacteriota	c__Blastocatellia	o__Blastocatellales	f__Blastocatellaceae		0.000198247	0.00133073	0	0	0	0	0	0	0	0	0	0	0	0	0	0	0	0	0	0	0	0	0	0	0	0	0	0	0	0	0	0	0	0	0	0	0	0	0	0	0	0	0
ASV_971	d__Bacteria	p__Bacteroidota	c__Bacteroidia	o__Cytophagales	f__Spirosomaceae	g__Emticicia	0.00019812	0.00137907	0	0	0	0	0	0	0	0	0	0	0	0	0	0	0	0	0	0	0	0	0	0	0	0	0.000646088	0	0	0	0	0	0	0	0	0	0	0	0	0	0	0	0
ASV_972	d__Bacteria	p__Proteobacteria	c__Alphaproteobacteria	o__Caulobacterales	f__Hyphomonadaceae	g__SWB02	0.000197952	0.000608586	0.000702177	0.000853971	0.00104895	0.000735294	0	0	0	0	0.00390407	0	0	0	0	0	0	0	0	0	0	0	0.00173256	0.00311526	0	0	0	0	0	0	0	0	0.00187768	0	0	0	0	0	0	0.000492357	0	0.000729005	0.000611204
ASV_973	d__Bacteria	p__Bacteroidota	c__Bacteroidia	o__Chitinophagales	f__Chitinophagaceae	g__Terrimonas	0.000197927	0.000652924	0.00230715	0	0	0.000802139	4.83863e-05	0.00249633	0	0.000660371	0.00260271	0	0	0	0	0.00131917	0	0	0.00209816	0	0	0	0	0	0	0.00391591	0	0	0	0	0	0	0	0	0	0	0	0	0	0	0	0	0
ASV_974	d__Bacteria	p__Bacteroidota	c__Kapabacteria	o__Kapabacteriales	f__Kapabacteriales	g__Kapabacteriales	0.000197805	0.000545414	0.00190591	0	0	0.00180481	0.00251609	0.00264317	0	0.00092452	0.00241681	0	0	0	0	0	0	0	0	0	0.000814332	0	0	0	0	0	0	0	0	0	0.000126016	0	0.00026824	0	0	0	0	0	0	0	0	0	0
ASV_975	d__Bacteria	p__Nitrospirota	c__Nitrospiria	o__Nitrospirales	f__Nitrospiraceae	g__Nitrospira	0.000197261	0.00184377	0	0	0	0	0	0	0	0	0	0	0	0	0	0	0	0	0	0	0	0	0	0	0	0	0	0	0	0	0	0	0	0	0	0	0	0	0	0	0	0	0
ASV_976	d__Bacteria	p__Actinobacteriota	c__Thermoleophilia	o__Gaiellales	f__uncultured	g__uncultured	0.000197106	0.00061166	0	0	0	0	0	0	0	0	0	0	0	0	0	0	0	0	0	0.0020412	0	0.00214956	0	0.00311526	0	0	0	0	0	0	0	0	0	0	0	0	0	0	0	0	0	0	0
ASV_977	d__Bacteria	p__Actinobacteriota	c__Acidimicrobiia	o__Microtrichales	f__Ilumatobacteraceae	g__Ilumatobacter	0.000196457	0.0012899	0	0	0	0	0	0	0	0	0	0.0120715	0	0	0	0	0	0	0	0	0	0	0	0	0	0	0	0	0	0	0	0	0.000715308	0	0	0	0	0	0	0	0	0	9.40314e-05
ASV_978	d__Bacteria	p__Actinobacteriota	c__Actinobacteria				0.000195659	0.000980837	0	0	0	0	0	0	0.00267982	0	0	0	0	0	0	0.00164897	0	0	0.00209816	0.00334014	0	0	0	0	0	0.00803792	0	0	0	0	0	0	0	0	0	0	0	0	0	0	0	0	0
ASV_979	d__Bacteria	p__Actinobacteriota	c__Actinobacteria	o__Frankiales	f__Sporichthyaceae	g__hgcI_clade	0.000195439	0.0015987	0	0	0	0	0	0	0	0	0	0	0	0	0	0	0	0	0	0	0	0	0	0	0	0	0	0	0	0	0	0	0	0	0	0	0	0	0	0	0	0	0
ASV_980	d__Bacteria	p__Actinobacteriota	c__Acidimicrobiia	o__Microtrichales	f__Ilumatobacteraceae		0.000195288	0.00068011	0	0	0	0	0	0	0	0	0	0	0	0	0.000733736	0.00118726	0.00180715	0	0.00277257	0.00185563	0.00434311	0.00248897	0	0	0.00171728	0	0	0	0	0	0	0	0	0	0	0	0	0	0	0	0	0	0
ASV_981	d__Bacteria	p__Actinobacteriota	c__Thermoleophilia	o__Gaiellales	f__Gaiellaceae	g__Gaiella	0.000195192	0.000739004	0	0	0	0	0	0	0	0	0	0	0	0	0	0	0	0	0	0	0	0	0	0	0	0	0	0	0	0.00266179	0	0	0	0	0.00467836	0	0	0	0	0	0	0	0
ASV_982	d__Bacteria	p__Deinococcota	c__Deinococci	o__Deinococcales	f__Trueperaceae	g__Truepera	0.000195172	0.00068739	0	0	0	0	0	0	0	0	0	0	0	0	0	0	0	0	0	0	0	0	0	0	0	0	0	0.000543441	0	0	0.00296138	0	0	0	0	0	0	0	0	0	0	0	0
ASV_983	d__Bacteria	p__Proteobacteria	c__Alphaproteobacteria	o__Rhizobiales	f__Rhizobiales_Incertae_Sedis	g__uncultured	0.000195153	0.000537273	0	0	0	0	0	0	0	0	0	0	0	0	0	0	0	0	0	0	0	0	0	0	0	0	0	0.00115481	0	0	0.00107114	0	0	0	0	0	0.00169129	0	0.000535257	0	0	0.00136081	0.000399633
ASV_984	d__Bacteria	p__Actinobacteriota	c__Acidimicrobiia	o__Microtrichales	f__Microtrichaceae	g__IMCC26207	0.000195081	0.000493125	0	0	0	0	0	0	0	0	0	0	0	0	0	0	0	0	0	0	0.00271444	0.00090508	0	0	0	0	0	0	0.00092586	0.00124771	0	0.00209205	0	0	0.0020202	0	0	0	0	0.000187564	0	0.000486003	0.000141047
ASV_985	d__Bacteria	p__Acidobacteriota	c__Blastocatellia				0.000194567	0.000526916	0	0.000693851	0	0	0	0	0.000535963	0	0.000743633	0.00193143	0	0	0	0	0	0.000510559	0.00202323	0.00111338	0	0.00045254	0	0	0.0016269	0.00309151	0	0	0.00170928	0.00099817	0	0	0	0	0	0	0	0	0	0.000304792	0	0	0
ASV_986	d__Bacteria	p__Actinobacteriota	c__Actinobacteria	o__Propionibacteriales	f__Nocardioidaceae	g__Nocardioides	0.000194534	0.000635302	0	0	0	0	0	0	0	0	0	0	0	0	0	0.00145109	0	0	0	0.00334014	0.00352877	0	0	0	0.00244035	0	0	0	0	0	0	0	0	0	0	0	0	0	0	0.00042202	0	0	0
ASV_987	d__Bacteria	p__Actinobacteriota	c__Acidimicrobiia	o__Microtrichales	f__Ilumatobacteraceae		0.000193585	0.000547864	0	0.000587105	0	0	0	0	0	0	0	0	0	0	0	0	0	0	0	0	0	0	0	0	0	0	0.00251256	0	0	0	0.00094512	0	0	0.00108329	0	0	0	0	0	0	0	0	0
ASV_988	d__Bacteria	p__Bacteroidota	c__Bacteroidia	o__Cytophagales	f__Microscillaceae	g__uncultured	0.000193579	0.000448324	0.00200622	0	0	0.00200535	0.0010645	0	0.00107193	0.000858482	0.00130136	0	0	0	0	0	0	0	0	0	0	0	0	0	0	0	0	0	0	0	0	0	0	0	0.00170122	0	0	0	0	0	0	0	0.000282094
ASV_989	d__Bacteria	p__Acidobacteriota	c__Blastocatellia	o__Blastocatellales	f__Blastocatellaceae	g__JGI_0001001-H03	0.000193439	0.000467366	0	0.000907344	0.0016317	0	0	0	0.00117912	0.00105659	0	0	0	0	0	0	0	0	0	0	0	0	0	0	0	0	0	0	0.00135318	0	0	0	0	0.00144439	0	0	0	0	0	0	0	0	0.00242131
ASV_990	d__Bacteria	p__Bacteroidota	c__Bacteroidia	o__Cytophagales	f__Spirosomaceae	g__Lacihabitans	0.000193438	0.000812648	0	0	0	0	0	0	0	0	0	0	0	0	0	0	0	0	0	0	0	0	0	0	0	0	0	0	0	0	0	0	0	0	0	0	0	0	0	0	0	0	0
ASV_991	d__Bacteria	p__Proteobacteria	c__Gammaproteobacteria	o__Methylococcales	f__Methylomonadaceae		0.000193309	0.000740976	0	0	0	0	0	0	0	0	0	0	0	0	0	0	0	0	0	0	0	0	0	0	0	0	0	0	0	0	0	0.00453278	0	0	0	0	0	0	0	0	0	0	0
ASV_992	d__Bacteria	p__Proteobacteria	c__Alphaproteobacteria	o__Rhizobiales	f__Devosiaceae		0.000193109	0.000461899	0.0018056	0.000426985	0	0.00113636	0.000774181	0.00146843	0.00117912	0.000792445	0.00185908	0	0.00217533	0	0	0.00138513	0	0	0.000599475	0	0	0	0	0	0	0	0	0	0.00078342	0	0	0	0	0	0	0	0	0	0	0	0	0	0
ASV_993	d__Bacteria	p__Proteobacteria	c__Alphaproteobacteria				0.000193043	0.000687411	0	0	0	0	0	0	0.00107193	0.000330186	0	0	0	0	0	0.000923422	0	0.000324901	0.000899213	0	0	0.00124448	0	0	0	0	0	0	0	0	0	0	0.000536481	0	0	0	0	0	0	0	0	0	0.000235078
ASV_994	d__Bacteria	p__Bacteroidota	c__Bacteroidia	o__Chitinophagales			0.000192916	0.000530084	0	0	0	0	0	0	0	0	0	0	0	0	0	0	0	0.000464145	0	0	0	0	0	0	0	0	0	0	0	0	0.000693088	0	0	0	0	0	0	0	0	0	0	0	0
ASV_995	d__Bacteria	p__Deinococcota	c__Deinococci	o__Deinococcales	f__Deinococcaceae	g__uncultured	0.000192782	0.000883318	0	0	0	0	0	0	0	0	0	0	0	0	0	0	0	0	0	0	0	0	0	0	0	0	0.00186648	0	0	0	0	0	0	0	0	0	0	0	0	0	0	0	0
ASV_996	d__Bacteria	p__Actinobacteriota	c__Acidimicrobiia	o__Microtrichales	f__Ilumatobacteraceae	g__CL500-29_marine_group	0.000192482	0.00050635	0	0	0	0	0	0	0	0	0	0	0	0	0	0	0	0	0	0	0	0	0	0	0	0	0	0	0	0	0.00113414	0	0.00107296	0	0	0	0	0	0	0.000375129	0	0.000680404	0.000799267
ASV_997	d__Bacteria	p__Actinobacteriota	c__Actinobacteria	o__Propionibacteriales	f__Nocardioidaceae		0.000192216	0.000758788	0	0	0	0	0	0	0	0	0	0	0	0	0	0.00283622	0	0	0	0.00129894	0	0	0	0	0.0010846	0	0	0	0	0.000831808	0	0	0	0	0	0	0	0	0	0.00220388	0	0	0
ASV_998	d__Bacteria	p__Proteobacteria	c__Alphaproteobacteria	o__Rhodobacterales	f__Rhodobacteraceae		0.000191706	0.000551156	0	0.00277541	0.000932401	0.000601604	0	0	0.000535963	0	0	0	0.000978899	0	0	0	0	0	0	0	0	0.00282837	0	0	0	0	0	0	0	0.0017468	0	0	0	0	0	0	0	0	0	0	0	0	0
ASV_999	d__Bacteria	p__Bacteroidota	c__Bacteroidia	o__Cytophagales	f__Cyclobacteriaceae	g__Algoriphagus	0.000191636	0.00159281	0	0	0	0	0	0	0	0	0	0	0	0	0	0	0	0	0	0	0	0	0	0	0	0	0	0	0	0	0	0	0	0	0	0	0	0	0	0	0	0	0
ASV_1000	d__Bacteria	p__Verrucomicrobiota	c__Verrucomicrobiae	o__Pedosphaerales	f__Pedosphaeraceae	g__uncultured	0.000190865	0.000340405	0	0.000320239	0	0.00026738	0.000677408	0	0.00160789	0.000792445	0	0	0	0	0	0	0	0	0	0	0	0.00090508	0	0	0.00126537	0	0.00028715	6.79302e-05	0.00056976	0.00116453	0	0	0.000357654	0.000240732	0.000744285	0.000432854	0.000356062	0	0.000169028	0.000117228	0	4.86003e-05	2.35078e-05
ASV_1001	d__Bacteria	p__Bacteroidota	c__Bacteroidia	o__Sphingobacteriales	f__NS11-12_marine_group	g__NS11-12_marine_group	0.000190848	0.000585126	0.00351088	0.00133433	0.0011655	0.000802139	0.00135482	0.0030837	0	0.00132074	0	0	0	0	0	0	0	0	0	0	0	0	0	0	0	0	0	0	0	0	0	0	0	0	0	0	0	0	0	0	0	0	0
ASV_1002	d__Bacteria	p__Actinobacteriota	c__Thermoleophilia	o__Gaiellales	f__uncultured	g__uncultured	0.000190702	0.000691471	0	0	0	0	0	0	0	0	0	0	0	0	0	0	0	0	0	0	0	0	0	0	0	0	0	0	0.00256392	0	0	0	0	0	0	0.0040039	0	0	0	0	0	0.00252722	0
ASV_1003	d__Bacteria	p__Bacteroidota	c__Bacteroidia	o__Chitinophagales	f__Chitinophagaceae	g__Terrimonas	0.000190476	0.000613167	0	0	0.002331	0.00127005	0.000822567	0	0	0	0.0022309	0	0	0	0	0	0	0	0	0	0	0.00135762	0	0	0.00189805	0	0	0	0	0	0	0	0	0	0	0	0	0	0	0	0	0	0
ASV_1004	d__Bacteria	p__Bacteroidota	c__Bacteroidia	o__Chitinophagales	f__Chitinophagaceae	g__Terrimonas	0.000190443	0.000660037	0	0	0	0.00120321	0.0031935	0	0	0	0	0	0.00217533	0	0.00105984	0.000923422	0.00374338	0	0	0	0	0.00294151	0	0	0	0	0	0	0	0	0	0	0	0	0	0	0	0	0	0	0	0	0
ASV_1005	d__Bacteria	p__Acidobacteriota	c__Acidobacteriae	o__Bryobacterales	f__Bryobacteraceae	g__Bryobacter	0.000189555	0.000431864	0.00260809	0.000960717	0	0	0.000483863	0.00146843	0.00171508	0	0	0	0	0	0	0	0	0	0.00067441	0	0	0.00090508	0	0	0.000632683	0	0.0011486	0	0.0007122	0.000332723	0.00031504	0	0	0	0	0.000973921	0	0	0	0.000140673	0	0.000777605	0.000141047
ASV_1006	d__Bacteria	p__Proteobacteria	c__Alphaproteobacteria	o__Rhizobiales			0.000189244	0.00103413	0	0	0	0	0	0	0	0	0	0	0	0	0	0	0	0	0	0	0	0	0	0	0	0	0	0	0	0	0	0	0	0	0	0	0	0	0	0	0	0	0
ASV_1007	d__Bacteria	p__Proteobacteria	c__Alphaproteobacteria	o__Rhizobiales			0.000188509	0.000921151	0	0	0	0	0	0	0	0	0	0	0	0	0	0	0	0	0	0	0	0	0	0	0	0	0	0	0	0	0	0	0	0	0	0	0	0	0.000450742	0	0	0	0
ASV_1008	d__Bacteria	p__Chloroflexi	c__Anaerolineae	o__Anaerolineales	f__Anaerolineaceae		0.000188458	0.00058557	0	0	0	0	0	0	0	0	0	0	0	0	0	0	0	0	0	0	0	0	0	0	0	0	0	0.000747232	0	0	0	0	0	0	0	0	0	0	0	0	0	0	0
ASV_1009	d__Bacteria	p__Actinobacteriota	c__Acidimicrobiia	o__IMCC26256	f__IMCC26256	g__IMCC26256	0.000188426	0.000759467	0	0	0	0	0	0	0	0	0	0.00434573	0	0	0	0	0	0	0.00224803	0.0020412	0.00298588	0	0	0	0.00406725	0.0012366	0	0	0	0	0	0	0	0	0	0	0	0	0	0	0	0	0
ASV_1010	d__Bacteria	p__Actinobacteriota	c__Coriobacteriia	o__OPB41	f__OPB41	g__OPB41	0.000188271	0.000723391	0	0	0	0	0	0	0	0	0	0	0	0	0	0	0	0	0	0	0	0	0	0	0	0	0	0	0	0.000831808	0	0	0	0	0	0	0	0	0	0	0.00555093	0	0
ASV_1011	d__Bacteria	p__Proteobacteria	c__Alphaproteobacteria	o__Sphingomonadales	f__Sphingomonadaceae	g__uncultured	0.00018826	0.00112459	0	0	0.00174825	0	0	0	0	0	0	0	0.0016315	0	0	0.00105534	0	0	0	0	0	0	0.0103953	0	0	0	0	0	0	0	0	0	0	0	0	0	0	0	0	0.000281347	0	0	0
ASV_1012	d__Bacteria	p__Bacteroidota	c__Bacteroidia	o__Cytophagales	f__Microscillaceae	g__OLB12	0.000188216	0.000473684	0	0	0	0	0.00125804	0	0	0.00184904	0	0	0	0	0	0	0	0	0	0	0	0	0	0	0	0	0.00136396	0	0	0	0	0	0	0	0	0	0	0	0	0.00110194	0	0	0
ASV_1013	d__Bacteria	p__Actinobacteriota	c__Acidimicrobiia	o__IMCC26256	f__IMCC26256	g__IMCC26256	0.000188089	0.000453952	0	0	0	0	0	0	0	0	0	0	0	0	0	0	0	0	0	0	0	0	0	0	0	0	0.00201005	0	0.00085464	0	0.000693088	0	0.00116237	0	0.000956938	0	0.0011572	0	0.000985999	0	0	0	0.000822774
ASV_1014	d__Bacteria	p__Gemmatimonadota	c__Gemmatimonadetes	o__Gemmatimonadales	f__Gemmatimonadaceae	g__Gemmatimonas	0.000187944	0.000549681	0	0	0	0	0	0	0	0	0	0	0	0	0	0	0	0	0	0	0	0	0	0	0	0	0	0	0	0	0	0	0	0	0	0	0	0	0	0	0	0	0
ASV_1015	d__Bacteria	p__Bacteroidota	c__Bacteroidia	o__Flavobacteriales	f__Flavobacteriaceae	g__Flavobacterium	0.000187344	0.000985848	0	0	0	0	0	0.00176211	0	0	0	0	0	0.00828335	0.00301647	0.00296814	0	0	0	0	0	0.00101821	0	0	0	0	0	0	0	0	0	0	0	0	0	0	0	0	0	0	0	0	0
ASV_1016	d__Bacteria	p__Actinobacteriota	c__Actinobacteria	o__Micromonosporales	f__Micromonosporaceae		0.000187175	0.000959652	0	0	0	0	0	0	0	0	0	0	0.000543833	0	0.000489157	0.00052767	0.00116174	0	0	0.00278345	0.00841477	0	0	0	0	0.00206101	0	0	0	0	0	0	0	0	0	0	0	0	0	0	0	0	0
ASV_1017	d__Bacteria	p__Myxococcota	c__Polyangia	o__Polyangiales	f__BIrii41	g__BIrii41	0.000187048	0.000661799	0.00120373	0	0	0	0.000580636	0	0.00375174	0.00132074	0	0	0	0	0	0	0	0	0	0	0	0	0	0	0	0	0	0	0	0	0	0	0	0	0	0	0	0	0	0	0.00444074	0	0
ASV_1018	d__Bacteria	p__Bacteroidota	c__Bacteroidia	o__Sphingobacteriales	f__Sphingobacteriaceae	g__Pedobacter	0.000186845	0.00138792	0	0	0	0	0	0	0	0	0	0	0	0	0	0	0	0	0	0	0	0	0	0	0	0	0	0	0	0	0	0	0	0	0	0	0	0	0	0	0	0	0
ASV_1019	d__Bacteria	p__Campilobacterota	c__Campylobacteria	o__Campylobacterales	f__Arcobacteraceae	g__uncultured	0.000186759	0.00170919	0	0	0	0	0	0	0	0	0	0	0	0	0	0	0	0	0	0	0	0	0	0	0	0	0	0	0	0	0	0	0	0	0	0	0	0	0	0	0	0	0
ASV_1020	d__Bacteria	p__Bacteroidota	c__Bacteroidia	o__Chitinophagales	f__Chitinophagaceae	g__Ferruginibacter	0.000186733	0.000530583	0	0	0	0	0	0	0.00257262	0.00277356	0	0	0	0	0	0	0	0	0	0	0	0	0	0	0	0	0	0	0.00113952	0	0	0	0	0	0	0	0	0	0	0	0	0.00136081	0.000987329
ASV_1021	d__Bacteria	p__Verrucomicrobiota	c__Verrucomicrobiae	o__Chthoniobacterales	f__Chthoniobacteraceae	g__Chthoniobacter	0.000186555	0.000439314	0	0.00122758	0	0.00106952	0.00111289	0.00146843	0.0013935	0.000990557	0.00278862	0	0	0	0	0	0	0.000232072	0	0	0	0	0	0	0	0	0	0	0.0003561	0	0.000441056	0	0	0	0	0	0	0	0	0	0	0.000340202	0
ASV_1022	d__Bacteria	p__Bacteroidota	c__Bacteroidia	o__Bacteroidales	f__Prevotellaceae	g__Prevotella	0.000186435	0.00177848	0	0	0	0	0	0	0	0	0	0	0	0	0	0	0	0	0	0	0	0	0	0	0	0	0	0	0	0	0	0	0	0	0	0	0	0	0	0	0	0	0
ASV_1023	d__Bacteria	p__Gemmatimonadota	c__Gemmatimonadetes	o__Gemmatimonadales	f__Gemmatimonadaceae	g__uncultured	0.0001862	0.00152673	0	0	0	0	0	0	0	0	0	0	0	0	0	0	0	0	0	0	0	0	0	0	0	0	0	0	0	0	0	0	0	0	0	0	0	0	0	0	0	0	0
ASV_1024	d__Bacteria	p__Gemmatimonadota	c__Gemmatimonadetes	o__Gemmatimonadales	f__Gemmatimonadaceae	g__Gemmatimonas	0.00018585	0.00084534	0	0	0	0	0	0	0	0	0	0	0	0	0	0	0	0	0	0	0	0	0	0	0	0	0	0	0	0	0	0	0	0	0	0	0	0	0	0	0	0	0
ASV_1025	d__Bacteria	p__Bacteroidota	c__Bacteroidia	o__Chitinophagales	f__Saprospiraceae	g__Phaeodactylibacter	0.000185803	0.000555945	0	0	0	0	0	0	0	0	0	0	0	0	0	0	0	0	0	0	0	0	0	0	0	0	0	0	0	0	0	0	0	0	0	0	0	0	0	0	0	0	0
ASV_1026	d__Bacteria	p__Proteobacteria	c__Alphaproteobacteria	o__Rhizobiales	f__Hyphomicrobiaceae		0.00018567	0.000689947	0	0	0	0	0	0	0	0	0	0	0	0	0	0	0	0	0	0	0	0	0	0	0	0	0	0	0	0	0	0	0	0	0	0	0	0	0	0	0	0	0
ASV_1027	d__Bacteria	p__Proteobacteria	c__Alphaproteobacteria	o__Rhizobiales	f__Devosiaceae		0.00018551	0.000975489	0	0	0	0	0	0	0	0	0	0	0.00641723	0.00514139	0	0.000791505	0	0	0	0	0	0	0	0.00453129	0	0	0	0	0	0	0	0	0	0	0	0	0	0	0	0	0	0	0
ASV_1028	d__Bacteria	p__Gemmatimonadota	c__Gemmatimonadetes	o__Gemmatimonadales	f__Gemmatimonadaceae	g__uncultured	0.00018546	0.000588823	0	0	0	0	0	0.000734214	0.00160789	0	0	0	0	0	0	0	0	0	0.00164856	0	0	0	0	0	0	0	0	0	0	0.0021627	0	0	0	0	0.00116959	0	0	0	0	0.000492357	0	0	0.000258586
ASV_1029	d__Bacteria	p__Bacteroidota	c__Bacteroidia	o__Flavobacteriales	f__Flavobacteriaceae	g__Flavobacterium	0.000185399	0.0017686	0	0	0	0	0	0	0	0	0	0	0	0	0	0	0	0	0	0	0	0	0	0	0	0	0	0	0	0	0	0	0	0	0	0	0	0	0	0	0	0	0
ASV_1030	d__Bacteria	p__Actinobacteriota	c__Actinobacteria	o__Micrococcales	f__Demequinaceae	g__Demequina	0.000184981	0.000560279	0	0	0	0	0	0	0	0	0	0	0	0	0	0	0	0	0	0	0	0	0	0	0	0	0.00186648	0	0	0	0	0.00348675	0	0	0.00170122	0.00151499	0	0	0	0	0	0.000874806	0.000164555
ASV_1031	d__Bacteria	p__Bacteroidota	c__Bacteroidia	o__Flavobacteriales	f__Flavobacteriaceae	g__Flavobacterium	0.000184968	0.00106026	0	0	0	0	0	0	0	0	0	0	0	0	0	0	0	0	0	0	0	0	0	0	0	0	0	0	0	0	0	0	0	0	0	0	0	0	0	0	0	0	0
ASV_1032	d__Bacteria	p__Proteobacteria	c__Alphaproteobacteria	o__Sphingomonadales	f__Sphingomonadaceae		0.000184698	0.00066698	0	0	0	0	0	0	0	0	0	0	0	0	0	0	0	0	0	0	0	0	0	0	0	0	0	0	0	0	0	0	0	0	0	0	0	0	0	0	0	0	0
ASV_1033	d__Bacteria	p__Bacteroidota	c__Bacteroidia	o__Chitinophagales	f__Chitinophagaceae	g__Terrimonas	0.000184671	0.000407628	0.00140435	0.00202818	0.00128205	0.000802139	0.000580636	0	0.0015007	0	0.00111545	0	0	0	0	0	0	0	0	0	0	0	0	0	0.000632683	0	0	0	0	0	0	0	0	0	0	0	0	0	0	0.00042202	0	0	0
ASV_1034	d__Bacteria	p__Actinobacteriota	c__Acidimicrobiia	o__Microtrichales	f__Microtrichaceae	g__uncultured	0.000184402	0.00115826	0	0	0	0	0	0	0	0	0	0	0	0	0	0	0	0	0	0	0	0	0	0	0	0	0	0	0	0	0	0	0	0	0	0	0	0	0	0	0	0	0
ASV_1035	d__Bacteria	p__Bacteroidota	c__Bacteroidia	o__Flavobacteriales	f__Flavobacteriaceae	g__Flavobacterium	0.000184138	0.00175657	0	0	0	0	0	0	0	0	0	0	0	0	0	0	0	0	0	0	0	0	0	0	0	0	0	0	0	0	0	0	0	0	0	0	0	0	0	0	0	0	0
ASV_1036	d__Bacteria	p__Proteobacteria	c__Alphaproteobacteria	o__Rhizobiales			0.000184128	0.00106927	0	0	0	0	0	0	0	0	0	0	0	0	0	0	0	0	0	0	0	0	0	0	0	0	0	0	0	0	0	0	0	0	0	0	0	0	0.000450742	0	0	0	0
ASV_1037	d__Bacteria	p__Verrucomicrobiota	c__Verrucomicrobiae	o__Verrucomicrobiales	f__Verrucomicrobiaceae	g__Prosthecobacter	0.000183875	0.000520358	0.00230715	0.00149445	0.0018648	0.00153743	0.000241932	0	0.000964734	0	0.00241681	0	0	0	0	0	0	0	0	0	0	0	0	0	0	0	0	0	0	0.00207952	0	0	0	0	0	0	0	0	0	0	0	0.00102061	0
ASV_1038	d__Bacteria	p__Actinobacteriota	c__Actinobacteria	o__Micrococcales	f__Intrasporangiaceae	g__Lapillicoccus	0.000183596	0.000678643	0	0	0	0	0	0	0	0	0	0	0	0	0	0	0	0	0	0	0	0	0	0	0	0	0	0	0	0.00266179	0	0	0	0	0.00372142	0	0	0	0	0	0	0	0.000376125
ASV_1039	d__Bacteria	p__Deinococcota	c__Deinococci	o__Deinococcales	f__Deinococcaceae	g__uncultured	0.000183425	0.00133361	0	0	0	0	0	0	0	0	0	0	0	0	0.000733736	0	0	0	0	0	0	0	0.00378012	0.0121779	0	0	0	0	0	0	0	0	0	0	0	0	0	0	0	0	0	0	0
ASV_1040	d__Bacteria	p__Actinobacteriota	c__Actinobacteria	o__Corynebacteriales	f__Mycobacteriaceae	g__Mycobacterium	0.00018314	0.00116628	0	0	0	0	0	0	0	0	0	0	0	0	0	0	0	0	0	0	0	0	0	0	0	0	0	0	0	0.00291133	0	0	0	0	0.00233918	0	0	0	0	0	0.0105468	0	0.000164555
ASV_1041	d__Bacteria	p__Bacteroidota	c__Bacteroidia	o__Chitinophagales	f__Saprospiraceae	g__uncultured	0.0001827	0.000442502	0	0	0	0	0	0	0	0	0	0	0	0	0	0	0	0.00283128	0	0	0	0	0	0	0.000542299	0.000618302	0	0.000271721	0	0.000748628	0	0.000523013	0	0.000962927	0	0.000541067	0	0	0	0.000117228	0.00111019	0.000972006	0
ASV_1042	d__Bacteria	p__Bacteroidota	c__Bacteroidia	o__Chitinophagales	f__Saprospiraceae		0.00018231	0.000428995	0	0.00202818	0.00128205	0.000935829	0	0	0.00107193	0.000528297	0.00204499	0	0	0	0	0	0	0	0.000524541	0	0	0	0	0	0	0	0	0	0	0	0	0	0	0	0	0	0	0	0	0	0	0	0
ASV_1043	d__Bacteria	p__Chloroflexi	c__Anaerolineae	o__SBR1031	f__A4b	g__A4b	0.000182283	0.000556023	0	0	0	0	0	0	0	0	0	0	0	0	0	0	0	0	0	0	0	0	0	0	0	0	0.00330223	0.000679302	0	0	0.00226829	0	0	0.00264805	0	0	0	0	0.000309885	0	0	0.00121501	0.000916806
ASV_1044	d__Bacteria	p__Proteobacteria	c__Alphaproteobacteria	o__Sphingomonadales	f__Sphingomonadaceae		0.00018217	0.000530421	0.0027084	0.00240179	0	0	0	0	0	0.00105659	0	0	0	0	0	0	0	0	0	0	0	0	0	0	0	0	0	0	0	0	0	0	0	0	0	0	0	0	0	0	0	0	0
ASV_1045	d__Bacteria	p__Actinobacteriota	c__Actinobacteria	o__Frankiales	f__Sporichthyaceae	g__hgcI_clade	0.000181899	0.0012402	0	0	0	0	0	0	0	0	0	0	0	0	0	0	0	0	0	0	0	0	0	0	0	0	0	0	0	0	0	0	0	0	0	0	0	0	0	0	0	0	0
ASV_1046	d__Bacteria	p__Proteobacteria	c__Alphaproteobacteria	o__Rhizobiales	f__Methyloligellaceae	g__uncultured	0.000181599	0.000734886	0	0	0	0	0	0	0	0	0	0	0	0	0	0	0	0	0	0	0	0	0	0	0	0	0	0	0	0	0	0	0	0	0	0	0	0	0	0	0	0	0
ASV_1047	d__Bacteria	p__Proteobacteria	c__Alphaproteobacteria	o__Rhizobiales	f__Hyphomicrobiaceae	g__Hyphomicrobium	0.000181563	0.000700295	0	0	0	0	0	0	0	0	0	0	0	0	0	0	0	0	0	0	0	0	0	0	0	0	0	0	0	0	0	0	0	0	0.00106326	0	0	0	0	0	0	0	0
ASV_1048	d__Bacteria	p__Verrucomicrobiota	c__Verrucomicrobiae	o__Pedosphaerales	f__Pedosphaeraceae		0.000181478	0.0006169	0.00411275	0	0.0016317	0.00294118	0.002129	0	0	0.000792445	0.00130136	0	0	0	0	0	0	0	0	0	0	0	0	0	0	0	0	0	0	0	0	0	0	0	0	0	0	0	0	0	0	0	0.000399633
ASV_1049	d__Bacteria	p__Proteobacteria	c__Alphaproteobacteria				0.000181357	0.000604113	0	0	0	0	0	0	0	0	0	0	0	0	0	0	0	0	0	0	0	0	0	0	0	0	0	0	0	0	0	0	0	0	0	0	0	0	0	0	0	0	0
ASV_1050	d__Bacteria	p__Actinobacteriota	c__Actinobacteria	o__Micrococcales	f__Microbacteriaceae		0.000181	0.000658709	0	0	0	0	0	0	0	0	0	0	0	0	0	0	0	0	0	0	0	0	0	0	0	0	0	0	0	0	0	0	0	0	0	0	0	0	0	0	0	0	0
ASV_1051	d__Bacteria	p__Proteobacteria	c__Alphaproteobacteria	o__Tistrellales	f__Geminicoccaceae	g__Candidatus_Alysiosphaera	0.000180988	0.000719678	0	0	0	0	0	0	0.00182227	0	0	0	0	0	0	0	0	0	0.00119895	0	0	0	0	0	0.00126537	0	0	0	0	0	0	0	0	0	0	0	0	0	0	0.000562693	0	0	0
ASV_1052	d__Bacteria	p__Chloroflexi	c__Anaerolineae	o__RBG-13-54-9	f__RBG-13-54-9	g__RBG-13-54-9	0.000180942	0.000890789	0	0	0	0	0	0	0	0	0	0	0	0	0	0	0	0	0	0	0	0	0	0	0	0	0	0	0	0	0	0	0	0	0	0	0	0	0	0	0	0	0
ASV_1053	d__Bacteria	p__Gemmatimonadota	c__Gemmatimonadetes	o__Gemmatimonadales	f__Gemmatimonadaceae	g__uncultured	0.000180851	0.000729816	0	0	0	0	0	0	0	0	0	0	0	0	0	0	0	0	0	0	0	0	0	0	0	0	0.0028715	0	0	0	0	0.00505579	0	0	0.00318979	0	0	0	0	0.000492357	0	0.00116641	0
ASV_1054	d__Bacteria	p__Actinobacteriota	c__Acidimicrobiia	o__Microtrichales	f__Iamiaceae	g__Iamia	0.000180647	0.000502997	0	0	0	0	0	0	0	0	0	0	0	0	0	0	0	0	0	0	0	0	0	0	0	0	0	0	0	0	0	0	0	0	0	0.00151499	0	0	0.000225371	0	0	0.00170101	0
ASV_1055	d__Bacteria	p__Bacteroidota	c__Bacteroidia	o__Sphingobacteriales	f__FFCH9454	g__FFCH9454	0.000180445	0.000603817	0	0.000320239	0	0	0.000290318	0	0	0	0	0	0	0	0	0	0	0	0	0	0	0	0	0	0	0	0	0.00217377	0	0.000665447	0.00264634	0	0	0.00397208	0	0.000757494	0.00097917	0	0	0	0	0.00111781	0.000188063
ASV_1056	d__Bacteria	p__Acidobacteriota	c__Acidobacteriae	o__Bryobacterales	f__Bryobacteraceae	g__Bryobacter	0.000180391	0.00108631	0	0	0	0	0	0	0	0	0	0	0	0	0	0	0	0	0	0	0	0	0	0	0	0	0	0	0	0	0	0	0	0	0	0	0	0	0	0	0	0	0
ASV_1057	d__Bacteria	p__Proteobacteria	c__Alphaproteobacteria	o__Sphingomonadales	f__Sphingomonadaceae	g__Sphingomonas	0.000180101	0.000564548	0.00290902	0.00165457	0.00221445	0.00167112	0.00208061	0	0	0.000594334	0.0022309	0	0	0	0	0.000923422	0	0	0.00104908	0	0	0	0	0	0	0	0	0	0	0	0	0	0	0	0	0	0	0	0	0	0	0	0
ASV_1058	d__Bacteria	p__Bacteroidota	c__Bacteroidia	o__Chitinophagales	f__Saprospiraceae		0.00017995	0.000565325	0	0	0	0	0	0	0	0	0	0	0	0	0	0	0	0	0	0	0	0	0	0	0	0	0	0	0	0	0.00107114	0	0	0	0	0	0	0	0	0	0	0	0
ASV_1059	d__Bacteria	p__Bacteroidota	c__Bacteroidia	o__Cytophagales	f__Spirosomaceae		0.000179685	0.000675277	0	0	0	0	0	0	0	0	0	0	0	0	0	0	0	0	0	0	0	0	0	0	0	0	0.00086145	0.000679302	0	0	0.00113414	0	0.00107296	0.00132403	0	0.00454496	0	0	0.000309885	0	0	0.00403383	0.000352618
ASV_1060	d__Bacteria	p__Actinobacteriota	c__Acidimicrobiia	o__uncultured	f__uncultured	g__uncultured	0.000179599	0.00080852	0	0	0	0	0	0	0	0	0	0	0	0	0	0	0	0	0	0	0	0	0	0	0	0	0	0	0	0	0	0	0	0	0	0	0	0	0	0	0	0	0
ASV_1061	d__Bacteria	p__Actinobacteriota	c__Acidimicrobiia	o__Microtrichales	f__Ilumatobacteraceae	g__uncultured	0.000179581	0.000523202	0	0	0	0	0	0.0010279	0	0	0	0	0	0	0.000815262	0.000989381	0.000903576	4.64145e-05	0	0	0	0	0	0	0	0	0	0	0	0	0	0	0	0	0	0	0	0	0	0.000515802	0	0	0
ASV_1062	d__Bacteria	p__Proteobacteria	c__Alphaproteobacteria	o__Rhizobiales	f__Rhizobiaceae	g__Allorhizobium-Neorhizobium-Pararhizobium-Rhizobium	0.000179469	0.000710596	0	0	0	0	0	0	0	0	0	0	0	0	0	0	0	0	0	0	0	0	0	0	0	0	0	0	0	0	0	0	0	0	0	0	0	0	0	0	0	0	0
ASV_1063	d__Bacteria	p__Bacteroidota	c__Bacteroidia	o__Chitinophagales	f__Saprospiraceae		0.000179094	0.000396677	0.00120373	0.0013877	0	0.000735294	0.000629022	0.00132159	0	0.000528297	0.000743633	0	0	0	0	0	0	0	0	0	0	0	0	0	0	0	0	0	0	0	0	0	0	0	0	0	0	0	0	0	0	0	0
ASV_1064	d__Bacteria	p__Proteobacteria	c__Alphaproteobacteria	o__Caulobacterales	f__Hyphomonadaceae	g__Hirschia	0.000179047	0.000712905	0	0.00101409	0	0.00187166	0.00120966	0	0	0	0	0	0	0	0	0.00237451	0	0.000510559	0	0	0	0.00565675	0	0	0	0	0	0	0	0	0	0	0	0	0	0	0	0	0	0.000773703	0	0	0
ASV_1065	d__Bacteria	p__Proteobacteria	c__Alphaproteobacteria	o__Acetobacterales	f__Acetobacteraceae		0.000178965	0.000599486	0	0	0	0	0	0	0	0	0	0	0	0	0	0	0	0	0	0	0	0	0	0	0	0	0	0.00380409	0	0	0	0	0.00152003	0.00240732	0	0.0016232	0.00204736	0	0.00180297	0	0	0.000729005	0.00117539
ASV_1066	d__Bacteria	p__Proteobacteria	c__Alphaproteobacteria	o__Rhizobiales	f__Rhizobiaceae	g__Allorhizobium-Neorhizobium-Pararhizobium-Rhizobium	0.00017889	0.000953663	0	0	0	0	0	0	0	0	0	0	0	0.0017138	0	0	0	0	0	0	0	0	0.00220507	0.00311526	0	0	0	0	0	0	0	0	0	0	0	0	0	0	0	0	0	0	0
ASV_1067	d__Bacteria	p__Chloroflexi	c__KD4-96	o__KD4-96	f__KD4-96	g__KD4-96	0.000178845	0.000950622	0	0	0	0	0	0	0	0	0	0	0	0	0	0	0	0	0	0	0	0	0	0	0	0	0	0	0.0010683	0.00715355	0	0.00523013	0	0	0	0	0	0	0	0	0	0	0
ASV_1068	d__Bacteria	p__Chloroflexi	c__Anaerolineae	o__SJA-15	f__SJA-15	g__SJA-15	0.000178664	0.000692046	0	0	0	0	0	0	0	0	0	0.00241429	0	0	0	0	0	0	0	0	0	0	0	0	0.000361533	0	0	0	0.00028488	0	0	0	0	0	0	0	0	0	0.0001972	0.000609585	0.00527338	0.000291602	0.000258586
ASV_1069	d__Bacteria	p__Proteobacteria	c__Alphaproteobacteria	o__Caulobacterales	f__Hyphomonadaceae	g__Hirschia	0.0001786	0.000575981	0.00190591	0	0	0.00140374	0.000822567	0.00220264	0	0	0	0	0	0	0	0	0	0	0.00119895	0	0	0.00350718	0	0	0	0.00247321	0	0	0.00085464	0	0	0	0	0	0	0	0	0	0	0	0	0	0.000211571
ASV_1070	d__Bacteria	p__Bacteroidota	c__Bacteroidia	o__Chitinophagales	f__Chitinophagaceae	g__Ferruginibacter	0.000178478	0.000516799	0	0	0	0	0	0	0	0	0	0	0	0	0	0	0	0	0	0	0	0	0	0	0	0	0.00150754	0.000611372	0	0	0.00138618	0	0.00223534	0.00180549	0.00138224	0.00216427	0	0	0	0	0	0.00194401	0.00117539
ASV_1071	d__Bacteria	p__Bacteroidota	c__Bacteroidia	o__Flavobacteriales	f__NS9_marine_group	g__NS9_marine_group	0.000177677	0.000458746	0	0.00101409	0	0	0	0	0.00107193	0.000792445	0	0	0	0	0	0	0	0	0	0.00185563	0.00271444	0.00101821	0	0	0.00135575	0	0	0	0	0	0.00094512	0	0.000625894	0	0	0	0	0	0.000225371	0.000609585	0	0	0.000681727
ASV_1072	d__Bacteria	p__Proteobacteria	c__Alphaproteobacteria	o__Caulobacterales	f__Caulobacteraceae		0.000177345	0.000823614	0	0	0	0	0	0	0	0	0	0	0.00304546	0.00685518	0.000815262	0.000857463	0	0.00120678	0	0	0	0	0	0	0	0.00185491	0	0	0	0.00108135	0	0	0	0	0	0	0	0	0	0.00042202	0	0	0
ASV_1073	d__Bacteria	p__Chloroflexi	c__KD4-96	o__KD4-96	f__KD4-96	g__KD4-96	0.000177306	0.000918101	0	0	0	0	0	0	0	0	0	0.00482859	0	0	0	0	0	0	0	0	0	0	0	0	0.00460954	0.00577082	0	0	0.00092586	0	0	0	0	0	0	0	0	0	0	0	0	0	0
ASV_1074	d__Bacteria	p__Actinobacteriota					0.00017727	0.000511718	0	0	0	0	0	0	0	0	0	0	0	0	0	0	0	0	0	0	0	0	0	0	0	0	0	0	0	0	0	0	0	0	0	0	0	0	0	0	0	0	0
ASV_1075	d__Bacteria	p__Acidobacteriota	c__Blastocatellia	o__Blastocatellales	f__Blastocatellaceae		0.000177191	0.000662223	0	0	0	0	0	0	0	0	0	0	0	0	0	0	0	0	0	0	0	0	0	0.00113282	0	0	0	0	0	0	0	0	0	0.000361098	0	0	0	0	0	0	0	0	0
ASV_1076	d__Bacteria	p__Acidobacteriota	c__Blastocatellia	o__Blastocatellales	f__Blastocatellaceae	g__Blastocatella	0.000176618	0.00049029	0.00160498	0	0	0.000868984	0.00149998	0	0	0.00105659	0	0	0	0	0	0	0	0	0.000974148	0	0.00298588	0	0	0	0.00189805	0	0	0	0.00092586	0.00108135	0	0	0	0	0	0	0	0	0	0	0	0	0
ASV_1077	d__Bacteria	p__Proteobacteria	c__Alphaproteobacteria	o__Rhizobiales	f__Hyphomicrobiaceae	g__Pedomicrobium	0.000176569	0.000525808	0	0	0	0	0	0	0	0	0	0	0	0	0	0	0	0	0	0	0	0	0	0	0	0	0.00086145	0	0	0	0	0	0	0	0	0	0	0	0	0	0	0	0
ASV_1078	d__Bacteria	p__Bacteroidota	c__Bacteroidia	o__Sphingobacteriales	f__AKYH767	g__AKYH767	0.000176359	0.000409809	0.000802488	0.00186806	0.000582751	0.00160428	0.00101611	0.000587372	0.000750348	0.000330186	0	0.00144858	0	0	0	0	0	0	0.000224803	0	0	0	0	0	0.00126537	0	0	0	0.0003561	0.00099817	0	0	0	0	0	0	0	0	0	0	0.000555093	0	0
ASV_1079	d__Bacteria	p__Proteobacteria	c__Alphaproteobacteria	o__Rhodobacterales	f__Rhodobacteraceae		0.000176114	0.000767067	0	0	0	0	0	0	0	0	0	0	0	0	0	0	0	0	0	0	0	0	0	0	0	0	0	0	0.00149562	0	0	0.00540446	0.00143062	0	0.00435938	0.00108213	0	0	0	0	0	0	0.000376125
ASV_1080	d__Bacteria	p__Proteobacteria	c__Alphaproteobacteria	o__Rhizobiales			0.000175804	0.000643013	0	0	0	0	0	0	0	0	0	0	0	0	0	0	0	0	0	0	0	0	0	0	0	0	0	0	0	0	0	0	0	0	0	0	0	0	0	0	0	0	0
ASV_1081	d__Bacteria	p__Deinococcota	c__Deinococci	o__Deinococcales	f__Deinococcaceae		0.000175801	0.000976183	0	0	0	0	0	0	0	0	0	0	0	0	0	0	0	0	0	0	0	0	0	0	0	0	0	0	0	0	0	0	0	0	0	0	0	0	0	0	0	0	0
ASV_1082	d__Bacteria	p__Proteobacteria	c__Alphaproteobacteria	o__Rhizobiales	f__Xanthobacteraceae	g__uncultured	0.000175628	0.000553939	0.00140435	0	0	0	0.00091934	0	0	0.000528297	0	0	0	0	0	0	0.0021944	0	0.000224803	0	0.00352877	0	0	0	9.03832e-05	0	0	0	0.00064098	0	0	0	8.94134e-05	0.000481464	0.000106326	0.00259712	0	0	0	0	0	0.000826205	4.70157e-05
ASV_1083	d__Bacteria	p__Chloroflexi	c__Anaerolineae	o__SBR1031	f__A4b		0.000175431	0.00123673	0	0	0	0	0	0	0	0	0	0	0	0	0	0	0	0	0	0	0.00162866	0.00113135	0.00126004	0.0116114	0	0	0	0	0	0.000332723	0	0	0	0	0	0	0	0	0	0	0	0	0
ASV_1084	d__Bacteria	p__Bacteroidota	c__Bacteroidia	o__Flavobacteriales	f__Flavobacteriaceae	g__Flavobacterium	0.000175351	0.00066658	0.00431337	0	0.0013986	0.00294118	0.00222577	0.00161527	0	0	0	0	0	0	0	0	0	0	0	0	0	0	0	0	0	0	0	0	0	0	0	0	0	0	0	0	0	0	0	0	0	0	0
ASV_1085	d__Bacteria	p__Proteobacteria	c__Alphaproteobacteria	o__Reyranellales	f__Reyranellaceae	g__uncultured	0.000175034	0.000677564	0.000702177	0	0.0011655	0	0.000822567	0.000734214	0	0	0	0.0057943	0	0	0	0	0	0	0.00149869	0	0	0.00181016	0	0	0	0	0	0	0	0	0	0	0	0	0	0	0	0	0	0.000468911	0	0	0
ASV_1086	d__Bacteria	p__Proteobacteria	c__Alphaproteobacteria	o__Rhizobiales	f__Rhizobiaceae		0.000174729	0.000465498	0	0	0	0	0	0	0	0	0	0	0	0	0	0	0	0	0	0	0	0	0	0	0	0	0	0	0	0.00108135	0	0	0.00143062	0	0.00180755	0	0	0	0	0	0	0	0
ASV_1087	d__Bacteria	p__Deinococcota	c__Deinococci	o__Deinococcales	f__Deinococcaceae		0.000174715	0.000915707	0	0	0	0	0	0	0	0	0	0	0	0	0	0	0	0	0	0	0	0	0	0	0	0	0	0	0	0	0	0	0	0	0	0	0	0	0	0	0	0	0
ASV_1088	d__Bacteria	p__Bacteroidota	c__Bacteroidia	o__Chitinophagales	f__Chitinophagaceae	g__Terrimonas	0.000174628	0.000544605	0	0	0	0	0	0	0	0	0	0	0	0	0	0	0	0	0	0	0	0	0	0	0	0	0	0	0	0	0	0	0	0	0	0	0	0	0	0.0018522	0	0.000680404	0
ASV_1089	d__Bacteria	p__Chloroflexi	c__OLB14	o__OLB14	f__OLB14	g__OLB14	0.000174084	0.000495597	0	0	0	0	0.000580636	0	0	0	0.00111545	0	0	0	0.00114137	0.00145109	0.00154899	0	0.00202323	0.0020412	0	0.00214956	0	0	0	0	0	0	0	0	0	0.00191771	0	0	0	0	0	0	0	0	0	0	0
ASV_1090	d__Bacteria	p__Acidobacteriota	c__Vicinamibacteria	o__Vicinamibacterales	f__Vicinamibacteraceae	g__Vicinamibacteraceae	0.00017392	0.000743847	0.00290902	0	0	0	0	0	0	0	0	0	0	0	0	0	0	0	0.00494567	0	0	0.00328091	0	0	0.00253073	0	0	0	0	0.00133089	0	0	0	0	0	0	0	0	0	0	0	0	0
ASV_1091	d__Bacteria	p__Chloroflexi	c__Dehalococcoidia	o__S085	f__S085	g__S085	0.000173861	0.00051535	0	0	0	0	0	0	0	0	0	0	0	0	0	0	0	0	0	0	0	0	0	0	0	0	0	0.00237756	0	0	0.00113414	0	0.00143062	0	0	0	0.00213637	0	0.00112686	0	0	0.000826205	0.000799267
ASV_1092	d__Bacteria	p__Verrucomicrobiota	c__Verrucomicrobiae	o__Verrucomicrobiales	f__Verrucomicrobiaceae	g__Prosthecobacter	0.000173814	0.000664274	0.00411275	0	0	0.000935829	0.00091934	0.00146843	0	0	0.00334635	0	0	0	0	0	0	0	0	0	0	0	0	0	0	0	0	0	0	0	0	0	0	0	0	0	0	0	0	0	0	0	0
ASV_1093	d__Bacteria	p__Actinobacteriota					0.00017369	0.000559634	0	0	0	0	0	0	0	0	0	0	0	0	0.000570683	0.00131917	0.00154899	0	0.00104908	0.00129894	0	0	0	0	0.00207881	0.00226711	0	0	0	0	0	0	0	0	0	0	0	0	0	0.00042202	0	0	0
ASV_1094	d__Bacteria	p__Proteobacteria	c__Alphaproteobacteria	o__Caulobacterales	f__Caulobacteraceae	g__Brevundimonas	0.000173525	0.000640072	0.000501555	0.0013877	0.00431235	0.00106952	0.000435477	0	0	0	0	0	0.00119643	0.00371322	0	0.000725546	0	0.000278487	0	0	0	0	0	0	0	0	0	0	0	0	0	0	0	0	0	0	0	0	0	0.000117228	0	0	0
ASV_1095	d__Bacteria	p__Firmicutes	c__Clostridia	o__Peptostreptococcales-Tissierellales	f__Anaerovoracaceae	g__[Eubacterium]_brachy_group	0.00017343	0.000588731	0	0	0	0	0	0	0	0	0	0	0	0	0	0	0	0.000324901	0	0	0	0	0	0	0	0	0	0	0	0	0	0	0	0	0	0	0	0	0	9.37822e-05	0	0	0
ASV_1096	d__Bacteria	p__Acidobacteriota	c__Blastocatellia	o__Blastocatellales	f__Blastocatellaceae		0.000173377	0.000550773	0	0.00170794	0.0039627	0.00120321	0.00101611	0	0.000857541	0	0.00148727	0	0	0	0	0	0	0.000278487	0	0	0	0	0	0	0	0	0	0	0	0	0	0	0	0	0	0	0	0	0	0	0	0	0
ASV_1097	d__Bacteria	p__Chloroflexi	c__Gitt-GS-136	o__Gitt-GS-136	f__Gitt-GS-136	g__Gitt-GS-136	0.000173345	0.00062013	0	0	0	0	0	0	0	0	0	0	0	0	0	0	0	0.000324901	0	0	0	0	0	0	0	0	0	0	0.00113952	0	0	0	0.000804721	0	0	0	0	0	0	0	0	0	0.000470157
ASV_1098	d__Bacteria	p__Bacteroidota	c__Bacteroidia	o__Chitinophagales	f__Saprospiraceae		0.000173165	0.000513816	0.00100311	0.00256191	0.000932401	0.00227273	0.000532249	0.00279001	0	0	0	0	0	0	0	0	0	0	0	0.000742253	0	0.00101821	0	0	0	0	0	0	0	0	0	0	0	0	0	0	0	0	0	0	0	0	0
ASV_1099	d__Bacteria	p__Verrucomicrobiota	c__Verrucomicrobiae	o__Verrucomicrobiales	f__Verrucomicrobiales	g__Verrucomicrobiales	0.000173139	0.000598648	0	0	0	0	0	0	0	0	0	0	0	0	0	0	0	0	0	0	0	0	0	0	0	0	0	0	0	0	0	0	0	0	0	0	0	0	0	0	0	0	0
ASV_1100	d__Bacteria	p__Campilobacterota	c__Campylobacteria	o__Campylobacterales	f__Sulfurimonadaceae	g__Sulfuricurvum	0.000173116	0.000804493	0	0	0	0	0.000774181	0	0	0	0	0	0	0	0	0	0	0	0	0	0	0	0	0	0	0	0	0	0	0	0	0.00261506	0	0	0	0	0	0	0	0	0	0	0
ASV_1101	d__Bacteria	p__Bacteroidota	c__Bacteroidia	o__Flavobacteriales	f__Flavobacteriaceae	g__Flavobacterium	0.000172978	0.000521005	0.00210653	0.00256191	0.00128205	0.000668449	0.000870954	0.00279001	0.000857541	0.00158489	0.000743633	0	0	0	0	0	0	0	0	0	0	0	0	0	0	0	0	0	0	0	0	0	0	0	0	0	0	0	0	0	0	0	0
ASV_1102	d__Bacteria	p__Actinobacteriota	c__Actinobacteria	o__Propionibacteriales	f__Nocardioidaceae	g__Nocardioides	0.000172953	0.000510063	0	0	0	0	0	0	0	0	0	0	0	0	0	0	0	0	0.000899213	0	0	0	0	0	0	0	0	0	0.00156684	0.0017468	0	0.00226639	0.00116237	0	0.00255183	0	0	0	0	0	0	0	0.00110487
ASV_1103	d__Bacteria	p__Acidobacteriota	c__Acidobacteriae				0.000172616	0.000837282	0	0	0	0	0	0	0	0	0	0	0	0	0	0	0	0	0	0	0	0	0	0	0	0	0	0	0	0	0	0	0	0	0	0	0	0	0	0	0	0	0
ASV_1104	d__Bacteria	p__Acidobacteriota	c__Blastocatellia	o__Blastocatellales	f__Blastocatellaceae		0.00017168	0.000839629	0	0	0	0	0	0	0	0	0	0	0	0	0	0	0	0	0	0	0	0	0	0	0	0	0	0	0	0	0	0	0	0	0	0	0	0	0	0	0	0	0
ASV_1105	d__Bacteria	p__Proteobacteria	c__Alphaproteobacteria	o__Rhizobiales	f__Hyphomicrobiaceae	g__Hyphomicrobium	0.000171591	0.000574913	0	0	0	0	0	0	0	0	0	0	0	0	0	0	0	0	0	0	0	0	0	0	0	0	0	0	0	0	0.00126016	0	0	0	0	0	0	0	0	0	0	0	0
ASV_1106	d__Bacteria	p__Acidobacteriota	c__Blastocatellia	o__Blastocatellales	f__Blastocatellaceae		0.000171519	0.000470811	0	0	0	0	0	0	0	0	0	0	0	0	0	0	0	0	0	0	0	0	0	0	0	0	0	0	0.00113952	0.000831808	0	0	0.00241416	0	0	0.00259712	0	0	0	0.000984713	0	0.000874806	0.000587696
ASV_1107	d__Bacteria	p__Acidobacteriota	c__Vicinamibacteria	o__Vicinamibacterales	f__Vicinamibacteraceae	g__Vicinamibacteraceae	0.000171515	0.000630476	0	0.00192143	0	0	0	0	0.00418051	0.00217922	0	0	0	0	0	0	0	0	0	0	0	0	0	0	0	0	0	0	0	0	0	0	0	0	0	0	0	0	0	0	0	0	0
ASV_1108	d__Bacteria	p__Proteobacteria	c__Alphaproteobacteria	o__Rhizobiales	f__Xanthobacteraceae		0.000171278	0.000574582	0	0	0	0	0	0	0	0	0	0	0	0	0	0	0	0	0	0	0	0	0	0	0	0	0	0.00414374	0.00064098	0	0	0	0.00259299	0	0.00116959	0	0.0011572	0	0.000619771	0	0	0	0.0011989
ASV_1109	d__Bacteria	p__Proteobacteria	c__Alphaproteobacteria	o__Rhizobiales	f__Hyphomicrobiaceae	g__Hyphomicrobium	0.000170944	0.00064334	0	0	0	0	0	0	0	0	0	0	0	0	0	0	0	0	0	0	0	0.00169702	0	0	0	0	0	0	0	0	0	0	0	0	0	0	0	0	0	0	0	0	0
ASV_1110	d__Bacteria	p__Bacteroidota	c__Bacteroidia	o__Chitinophagales	f__Saprospiraceae	g__uncultured	0.000170902	0.000534937	0.00150466	0.00288215	0	0.00187166	0	0.00293686	0.000857541	0	0.000929541	0	0	0	0	0	0	0.00143885	0	0	0	0	0	0	0	0	0	0	0	0	0	0	0	0	0	0	0	0	0	0	0	0	0
ASV_1111	d__Bacteria	p__Proteobacteria	c__Alphaproteobacteria	o__Rhizobiales			0.000170687	0.00115822	0	0	0	0	0	0	0	0	0	0	0	0	0	0	0	0	0	0	0	0	0	0	0	0	0.00193826	0	0	0	0	0	0	0	0	0	0	0	0	0	0	0	0
ASV_1112	d__Bacteria	p__Patescibacteria	c__Parcubacteria	o__Candidatus_Kaiserbacteria	f__Candidatus_Kaiserbacteria	g__Candidatus_Kaiserbacteria	0.000170603	0.000622985	0	0	0.0020979	0	0	0	0.0015007	0	0	0	0	0	0	0	0	0	0	0	0	0	0	0	0	0	0	0	0	0	0	0	0.0033083	0	0	0.00194784	0	0	0	0	0	0.00369362	0.00103434
ASV_1113	d__Bacteria	p__Bacteroidota	c__Bacteroidia	o__Cytophagales	f__Microscillaceae	g__Flexibacter	0.000170438	0.00119112	0	0	0	0	0	0	0	0	0	0	0	0.00999714	0	0	0	0	0	0	0	0	0.00551268	0	0	0	0	0	0	0	0	0	0	0	0	0	0	0	0	0	0	0	0
ASV_1114	d__Bacteria	p__Bacteroidota	c__Bacteroidia	o__Chitinophagales	f__Chitinophagaceae	g__Terrimonas	0.000170316	0.00036214	0.00140435	0.0013877	0.000815851	0.000735294	0.000387091	0	0.000750348	0.000858482	0	0	0	0	0	0	0	0	0	0.00148451	0	0	0	0	0	0	0	0	0.00092586	0.00141407	0	0	0	0	0	0	0	0	0	0.000281347	0	0	0.000188063
ASV_1115	d__Bacteria	p__Bacteroidota	c__Bacteroidia	o__Cytophagales	f__Spirosomaceae	g__Emticicia	0.000170312	0.000639017	0	0	0	0	0	0	0	0	0	0	0	0	0	0	0	0	0	0	0	0	0	0	0	0	0	0	0	0	0	0	0	0	0	0	0	0	0	0	0	0	0
ASV_1116	d__Bacteria	p__Planctomycetota	c__OM190	o__OM190	f__OM190	g__OM190	0.000170197	0.000419623	0.000702177	0	0.0004662	0.00040107	0	0.000734214	0.0013935	0.00224526	0.00241681	0	0.000217533	0	0.000163052	0	0	0	0.000974148	0	0	0.00022627	0	0	0	0	0	0	0	0.000582266	0	0	0.00026824	0	0	0	0	0	0	7.03367e-05	0	0	0.000141047
ASV_1117	d__Bacteria	p__Bacteroidota	c__Bacteroidia	o__Chitinophagales	f__Chitinophagaceae	g__Dinghuibacter	0.000170165	0.00114691	0	0	0	0	0	0	0	0	0	0	0	0	0	0	0	0	0	0	0	0	0	0	0	0	0	0	0	0	0	0	0	0	0	0	0	0	0	0	0	0	0
ASV_1118	d__Bacteria	p__Proteobacteria	c__Alphaproteobacteria	o__Rhizobiales			0.00017013	0.000795236	0	0	0	0	0	0	0	0	0	0	0	0	0	0	0	0	0	0	0	0	0	0	0	0	0	0	0	0	0	0	0	0	0	0	0	0	0	0	0	0	0
ASV_1119	d__Bacteria	p__Chloroflexi	c__Anaerolineae	o__SBR1031	f__A4b	g__OLB13	0.000169767	0.000659801	0	0	0.000932401	0	0.000435477	0.000440529	0.00128631	0.00046226	0	0	0	0	0	0	0.000903576	0	0.000524541	0	0	0	0	0	0	0	0	0	0	0.00116453	0	0	0	0	0.000637959	0	0	0	0	0	0.00582848	0	0
ASV_1120	d__Bacteria	p__Actinobacteriota	c__Acidimicrobiia	o__Microtrichales	f__Ilumatobacteraceae	g__CL500-29_marine_group	0.00016971	0.000579394	0	0	0	0	0	0	0	0	0	0	0	0	0	0	0	0	0	0	0	0	0	0	0	0	0.00107681	0	0	0	0	0	0	0	0.00340245	0	0.0028485	0	0.0015776	0	0	0	0.000493665
ASV_1121	d__Bacteria	p__Nitrospirota	c__Thermodesulfovibrionia	o__uncultured	f__uncultured	g__uncultured	0.000169583	0.000748634	0	0	0	0	0	0	0	0	0	0	0	0	0	0	0	0	0	0	0	0	0	0	0	0	0	0	0	0	0	0	0	0	0	0	0	0	0	0.00147707	0	0	0
ASV_1122	d__Bacteria	p__Chloroflexi	c__Anaerolineae	o__SBR1031	f__A4b	g__A4b	0.000169516	0.000507701	0	0	0	0	0.000532249	0.000293686	0	0.00046226	0.00241681	0.00289715	0.00119643	0	0.00195663	0.000923422	0.0014199	0	0.000824279	0	0	0	0	0	0	0	0	0	0	0	0	0	0	0	0	0	0	0	0	0.000304792	0.00138773	0	0
ASV_1123	d__Bacteria	p__Proteobacteria	c__Alphaproteobacteria	o__Rhizobiales	f__Hyphomicrobiaceae	g__Pedomicrobium	0.00016949	0.00049291	0	0	0	0	0	0	0	0	0	0	0	0	0	0.00178089	0.0021944	0	0.00164856	0	0	0.00101821	0	0	0	0.00185491	0	0	0	0	0	0	0	0	0	0	0	0	0	0	0	0	0
ASV_1124	d__Bacteria	p__Proteobacteria	c__Alphaproteobacteria	o__Reyranellales	f__Reyranellaceae	g__Reyranella	0.000169423	0.000709377	0	0	0	0	0	0	0	0	0	0	0	0	0	0	0.00116174	0.00241355	0	0.00315457	0	0	0	0.00424809	0	0.00350371	0	0	0	0	0	0	0	0	0	0	0	0	0	0	0	0	0
ASV_1125	d__Bacteria	p__Bacteroidota	c__Bacteroidia	o__Chitinophagales	f__Chitinophagaceae	g__Ferruginibacter	0.000169402	0.000502407	0	0.00117421	0	0	0.0010645	0	0	0	0	0	0	0	0	0	0	0	0	0	0	0	0	0	0	0	0	0	0	0	0	0	0.00169886	0	0	0	0	0	0	0	0	0.00184681	0.000775759
ASV_1126	d__Bacteria	p__Bacteroidota	c__Bacteroidia	o__Sphingobacteriales	f__NS11-12_marine_group	g__NS11-12_marine_group	0.000169218	0.000515899	0.00210653	0	0	0.00140374	0.00135482	0.00264317	0	0.000990557	0.00167317	0	0	0	0	0	0	0	0	0	0	0	0	0	0	0	0	0	0	0	0	0	0	0	0	0	0	0	0	0	0	0	0
ASV_1127	d__Bacteria	p__Acidobacteriota	c__Vicinamibacteria	o__Vicinamibacterales	f__Vicinamibacteraceae	g__Vicinamibacteraceae	0.000168894	0.000479153	0.000501555	0	0	0	0.00154836	0.0010279	0	0.000528297	0.00278862	0	0	0	0.000652209	6.59587e-05	0.000258164	0	0	0	0	0.00022627	0	0	0	0	0.00086145	0	0	0	0	0	0.0019671	0	0	0	0	0	0	0	0	0	0.000376125
ASV_1128	d__Bacteria	p__Bacteroidota	c__Bacteroidia	o__Flavobacteriales	f__Flavobacteriaceae	g__Flavobacterium	0.000168813	0.000513019	0.000501555	0	0.00034965	0.00026738	0.00116127	0	0	0	0.00111545	0	0.000870133	0	0.00334257	0.00184684	0.00103266	0.000556974	0	0	0	0	0.00236258	0	0	0	0	0	0.00042732	0	0	0	0	0	0	0	0	0	0	0	0	0	0
ASV_1129	d__Bacteria	p__Acidobacteriota	c__Vicinamibacteria	o__Vicinamibacterales	f__Vicinamibacteraceae	g__Vicinamibacteraceae	0.000168808	0.000781276	0	0	0	0	0	0	0	0	0	0	0	0	0	0	0	0	0	0	0	0	0	0	0	0	0	0	0	0	0	0	0	0	0	0	0	0	0	0	0	0	0
ASV_1130	d__Bacteria	p__Actinobacteriota	c__Actinobacteria	o__Propionibacteriales	f__Nocardioidaceae	g__Nocardioides	0.000168657	0.00056362	0	0	0	0	0	0	0	0	0	0	0	0	0	0.00125322	0	0	0	0	0	0	0	0	0	0	0	0	0	0	0.000693088	0	0	0	0	0	0	0	0	0	0.00277546	0.00126361	0
ASV_1131	d__Bacteria	p__Proteobacteria	c__Alphaproteobacteria	o__Rhizobiales	f__Beijerinckiaceae	g__alphaI_cluster	0.000168624	0.000531402	0	0	0	0	0	0	0	0	0	0.00338001	0.0006526	0	0.000652209	0	0.000774493	0	0.00127389	0	0.00162866	0.00147075	0	0	0.00144613	0	0	0	0	0	0	0	0	0	0	0	0	0	0	0	0	0	0
ASV_1132	d__Bacteria	p__Bacteroidota	c__Bacteroidia	o__Chitinophagales	f__Chitinophagaceae	g__Ferruginibacter	0.000168589	0.000459407	0	0.00016012	0	0	0	0	0.000214385	0.000132074	0	0	0	0	0	0	0	0	0	0	0	0	0	0	0	0	0.00143575	0.000951022	0.00049854	0	0.00170122	0	0	0.000481464	0	0.00205605	0	0	0	0	0	0.00218701	4.70157e-05
ASV_1133	d__Bacteria	p__Proteobacteria	c__Alphaproteobacteria	o__Rhizobiales	f__Xanthobacteraceae	g__uncultured	0.00016855	0.000736107	0	0	0	0	0	0	0	0	0	0	0	0	0	0	0	0	0	0	0	0	0	0	0	0	0	0	0	0	0	0	0	0	0	0	0	0	0.00146491	0	0	0	0
ASV_1134	d__Bacteria	p__Actinobacteriota	c__Thermoleophilia	o__Gaiellales	f__uncultured	g__uncultured	0.000168522	0.000833328	0	0	0	0	0	0	0	0	0	0	0	0	0	0	0	0	0	0	0	0	0	0	0	0	0	0	0	0	0	0	0	0	0	0	0	0	0	0	0	0	0
ASV_1135	d__Bacteria	p__Gemmatimonadota	c__Gemmatimonadetes	o__Gemmatimonadales	f__Gemmatimonadaceae	g__uncultured	0.000168468	0.000656019	0	0	0	0	0	0	0	0.000660371	0.00427589	0	0	0	0	0.00184684	0	0	0	0.00315457	0	0.00135762	0.000945031	0	0	0.00247321	0	0	0	0	0	0	0	0	0	0	0	0	0	0	0	0	0
ASV_1136	d__Bacteria	p__Bacteroidota	c__Bacteroidia	o__Flavobacteriales	f__Flavobacteriaceae	g__Flavobacterium	0.000168459	0.000919966	0	0	0	0	0	0	0	0	0	0	0	0	0	0	0	0	0	0	0	0	0	0	0	0	0	0	0	0	0	0	0	0	0	0	0	0	0	0	0	0	0
ASV_1137	d__Bacteria	p__Proteobacteria	c__Alphaproteobacteria	o__Rhodobacterales	f__Rhodobacteraceae		0.000168437	0.00043354	0	0.000853971	0	0.00147059	0.00111289	0	0	0	0	0	0	0	0	0	0	0	0	0	0	0.00248897	0	0	0.0010846	0	0	0	0.0007122	0	0.00126016	0	0	0.00144439	0	0	0	0	0	0	0	0	0.000399633
ASV_1138	d__Bacteria	p__Proteobacteria	c__Alphaproteobacteria	o__Rhodobacterales	f__Rhodobacteraceae		0.000168417	0.000729343	0	0	0	0	0	0	0	0	0	0	0	0	0	0	0	0	0	0	0	0	0	0	0	0	0	0	0	0	0	0	0	0	0	0	0	0	0	0	0	0	0
ASV_1139	d__Bacteria	p__Proteobacteria	c__Alphaproteobacteria	o__uncultured	f__uncultured	g__uncultured	0.000168328	0.000662421	0	0	0	0	0	0.00117474	0	0	0	0	0	0	0	0	0	0	0	0	0	0	0	0	0	0	0	0	0.00163806	0	0	0	0	0	0	0	0	0	0	0	0	0	0
ASV_1140	d__Bacteria	p__Proteobacteria	c__Alphaproteobacteria	o__Rhizobiales	f__Beijerinckiaceae		0.000167814	0.000438081	0	0	0	0	0	0	0	0	0	0	0	0	0	0	0	0	0	0	0	0	0	0	0	0	0	0.00122274	0	0.000415904	0	0.00226639	0	0	0.000850611	0.00119035	0.00204736	0	0.000535257	0	0	0.000486003	0.00054068
ASV_1141	d__Bacteria	p__Actinobacteriota	c__Actinobacteria	o__Propionibacteriales	f__Propionibacteriaceae	g__Microlunatus	0.000167649	0.000662727	0	0	0	0	0	0	0	0	0	0	0	0	0	0	0	0.00092829	0.00127389	0	0.00380022	0	0.00157505	0	0	0	0	0	0	0	0	0	0	0	0	0	0	0	0	0	0	0	0
ASV_1142	d__Bacteria	p__Gemmatimonadota	c__Gemmatimonadetes	o__Gemmatimonadales	f__Gemmatimonadaceae	g__uncultured	0.000167456	0.000801752	0	0	0	0	0	0	0	0	0	0	0	0	0	0	0	0.000835461	0	0	0	0	0	0	0	0	0	0	0	0	0	0	0	0	0	0	0	0	0	0.00105505	0	0	0
ASV_1143	d__Bacteria	p__Bacteroidota	c__Bacteroidia	o__Cytophagales	f__Spirosomaceae		0.000167123	0.000853836	0	0	0	0	0	0	0	0	0	0	0	0	0	0	0	0	0	0	0	0	0	0	0	0	0	0	0	0	0	0	0	0	0	0	0	0	0	0	0	0	0
ASV_1144	d__Bacteria	p__Gemmatimonadota	c__Gemmatimonadetes	o__Gemmatimonadales	f__Gemmatimonadaceae	g__Gemmatimonas	0.000167099	0.0010662	0	0	0	0	0	0	0	0	0	0	0	0	0	0	0	0	0	0.00334014	0	0	0.00252008	0.00934579	0	0	0	0	0	0	0	0	0	0	0	0	0	0	0	0	0	0	0
ASV_1145	d__Bacteria	p__Bacteroidota	c__Bacteroidia	o__Cytophagales	f__Spirosomaceae	g__Runella	0.000166912	0.00159224	0	0	0	0	0	0	0	0	0	0	0	0	0	0	0	0	0	0	0	0	0	0	0	0	0	0	0	0	0	0	0	0	0	0	0	0	0	0	0	0	0
ASV_1146	d__Bacteria	p__Proteobacteria	c__Alphaproteobacteria	o__Sphingomonadales	f__Sphingomonadaceae	g__Rhizorhapis	0.000166661	0.000881355	0	0	0	0	0	0	0	0	0	0	0	0.00457012	0	0	0	0	0	0	0	0	0.00677272	0	0	0	0	0	0	0	0	0	0	0	0	0	0	0	0	0	0	0	0
ASV_1147	d__Bacteria	p__Bacteroidota	c__Bacteroidia	o__Chitinophagales	f__Chitinophagaceae		0.000166601	0.000410393	0.000802488	0.000693851	0.00198135	0.000334225	0.000725795	0.00117474	0.00117912	0	0	0	0	0	0	0	0	0	0.00142375	0	0	0.000339405	0	0	0.000542299	0.0016488	0	0	0.00156684	0.000914989	0	0	0	0	0	0	0	0	0	0	0	0	0
ASV_1148	d__Bacteria	p__Proteobacteria	c__Alphaproteobacteria	o__Rhizobiales			0.000166561	0.000870291	0	0	0	0	0	0	0	0	0	0	0	0	0	0	0	0.000881875	0	0	0	0	0	0	0	0	0	0	0	0	0	0	0	0	0	0	0	0	0	0	0	0	0
ASV_1149	d__Bacteria	p__Proteobacteria	c__Alphaproteobacteria	o__Caulobacterales	f__Caulobacteraceae	g__Brevundimonas	0.000166451	0.000864048	0	0	0	0	0	0	0	0	0	0	0.000435066	0.00742645	0.000326105	0.00329794	0	0.000649803	0.000824279	0	0	0	0.00141755	0	0	0	0	0	0	0	0	0	0	0	0	0	0	0	0	7.03367e-05	0	0	0
ASV_1150	d__Bacteria	p__Proteobacteria	c__Alphaproteobacteria	o__Rhizobiales	f__A0839	g__A0839	0.000166351	0.00066903	0	0	0	0	0	0	0	0	0	0	0	0	0	0	0	0	0	0	0	0	0	0	0	0	0	0	0	0	0	0	0	0	0	0	0.00436176	0	0.00369045	0.000445466	0	0	0.00232728
ASV_1151	d__Bacteria	p__Actinobacteriota	c__Actinobacteria	o__Corynebacteriales	f__Mycobacteriaceae	g__Mycobacterium	0.000166344	0.00101633	0	0	0	0	0	0	0	0	0	0.00531144	0	0	0	0	0	0.000371316	0	0	0.00814332	0	0	0	0	0	0	0	0	0	0	0	0	0	0.000850611	0	0	0	0	0	0	0	4.70157e-05
ASV_1152	d__Bacteria	p__Chloroflexi	c__Chloroflexia	o__Chloroflexales	f__Chloroflexaceae		0.000166122	0.000621264	0	0	0	0	0	0	0	0	0	0.00193143	0	0	0	0.00158301	0.00154899	0	0.00157362	0	0.00162866	0.00350718	0	0	0.00334418	0	0	0	0	0	0	0	0	0	0	0	0	0	0	0	0	0	0
ASV_1153	d__Bacteria	p__Proteobacteria	c__Alphaproteobacteria	o__Rhizobiales	f__Beijerinckiaceae	g__Roseiarcus	0.000166018	0.000679818	0	0	0	0	0	0	0	0	0	0	0	0	0	0	0	0	0	0	0	0	0	0	0	0	0	0	0	0	0	0	0	0	0	0	0	0	0	0	0	0	0
ASV_1154	d__Bacteria	p__Proteobacteria	c__Alphaproteobacteria	o__Rhodobacterales	f__Rhodobacteraceae		0.000165909	0.000598682	0.000501555	0	0	0	0	0	0	0	0	0	0	0	0	0	0	0.000696217	0.00172349	0	0	0	0	0	0.0027115	0	0	0	0.00199416	0.00149726	0	0.00400976	0	0	0	0	0	0	0	0	0	0	0.000446649
ASV_1155	d__Bacteria	p__Actinobacteriota	c__Actinobacteria				0.000165606	0.000457516	0	0	0	0	0	0	0	0	0	0	0	0	0	0	0	0	0	0	0	0	0	0	0	0	0	0	0.00092586	0.00124771	0	0	0.00107296	0	0	0	0	0	0	0	0	0.000680404	0
ASV_1156	d__Bacteria	p__Bacteroidota	c__Bacteroidia	o__Chitinophagales	f__Chitinophagaceae		0.000165301	0.000704918	0	0	0	0	0	0	0	0	0	0	0	0	0	0	0	0	0	0	0	0	0	0	0	0	0	0	0	0	0	0	0	0	0	0	0	0	0	0	0	0	0
ASV_1157	d__Bacteria	p__Verrucomicrobiota	c__Verrucomicrobiae	o__Chthoniobacterales	f__Chthoniobacteraceae	g__Chthoniobacter	0.000165212	0.000555069	0.00240746	0	0.0013986	0	0	0.00367107	0	0.000726408	0.00130136	0	0	0	0	0	0	0	0	0	0	0	0	0	0	0	0	0	0	0	0	0	0	0	0	0	0	0	0	0	0	0	0
ASV_1158	d__Bacteria	p__Proteobacteria	c__Alphaproteobacteria	o__Rhizobiales	f__Hyphomicrobiaceae		0.00016519	0.000506914	0	0.00101409	0	0	0.00116127	0	0	0	0.00167317	0	0	0	0	0	0	0	0.00157362	0.00222676	0	0.00294151	0	0	0.000903832	0	0	0	0	0	0	0	0	0	0	0	0	0	0	0	0	0	0
ASV_1159	d__Bacteria	p__Proteobacteria	c__Alphaproteobacteria	o__Rhizobiales	f__A0839	g__A0839	0.000165096	0.000498176	0	0.00154782	0.0020979	0.000668449	0.00232254	0	0.00203666	0.00112263	0.0022309	0	0	0	0	0	0	0	0	0	0	0	0	0	0	0	0.00028715	0	0	0	0	0	0	0	0	0	0	0	0	0.000281347	0	0	0
ASV_1160	d__Bacteria	p__Bacteroidota	c__Bacteroidia	o__Chitinophagales	f__Saprospiraceae	g__uncultured	0.000164819	0.000750055	0.00300933	0	0.0020979	0	0.000774181	0.00602056	0	0.000792445	0	0	0	0	0	0	0	0	0	0	0	0	0	0	0	0	0	0	0	0	0	0	0	0	0	0	0	0	0	0	0	0	0
ASV_1161	d__Bacteria	p__Proteobacteria	c__Alphaproteobacteria	o__Rhizobiales	f__Methyloligellaceae	g__uncultured	0.000164748	0.000579862	0	0	0	0	0	0	0	0	0	0	0	0	0	0	0	0	0	0	0	0	0	0	0	0	0	0	0	0	0	0	0	0	0	0	0	0	0	0	0	0	0.000352618
ASV_1162	d__Bacteria	p__Proteobacteria	c__Alphaproteobacteria	o__Caulobacterales	f__Hyphomonadaceae	g__Hirschia	0.000164549	0.000679463	0	0	0	0	0	0	0	0	0	0	0	0	0	0	0	0	0	0	0	0	0	0	0	0	0	0.00108688	0	0	0.00245731	0	0	0.00421281	0	0.00346283	0	0	0	0	0	0.00194401	0
ASV_1163	d__Bacteria	p__Actinobacteriota	c__Actinobacteria	o__Micrococcales	f__Intrasporangiaceae	g__Lapillicoccus	0.000164454	0.000748287	0	0	0	0	0	0	0	0	0	0	0	0	0	0	0	0	0	0	0	0	0	0	0	0	0	0	0	0	0	0	0	0	0	0	0	0	0	0.00042202	0	0	0
ASV_1164	d__Bacteria	p__Chloroflexi	c__Anaerolineae	o__SBR1031	f__A4b	g__A4b	0.000164152	0.000681898	0	0	0	0	0	0	0	0	0	0	0	0	0	0	0	0	0	0	0	0	0	0	0	0	0.00480976	0.0022417	0	0	0.00245731	0	0	0	0	0.00205605	0	0	0.0013804	0	0	0.00199261	0
ASV_1165	d__Bacteria	p__Chloroflexi	c__KD4-96	o__KD4-96	f__KD4-96	g__KD4-96	0.00016409	0.000749518	0	0	0	0	0	0	0	0	0	0	0	0	0	0	0	0	0.00472087	0	0	0	0	0	0.00171728	0	0	0	0	0.00357678	0	0	0	0	0	0	0	0	0	0	0	0	0
ASV_1166	d__Bacteria	p__Proteobacteria	c__Alphaproteobacteria	o__Rhodobacterales	f__Rhodobacteraceae		0.000164042	0.000844376	0	0	0	0	0	0	0	0	0	0	0	0	0	0	0	0	0	0	0	0	0	0	0	0	0	0	0	0	0	0	0	0	0	0	0	0	0	0	0	0	0
ASV_1167	d__Bacteria	p__Bacteroidota	c__Bacteroidia	o__Chitinophagales	f__Chitinophagaceae	g__Chitinophagaceae	0.000163959	0.00156407	0	0	0	0	0	0	0	0	0	0	0	0	0	0	0	0	0	0	0	0	0	0	0	0	0	0	0	0	0	0	0	0	0	0	0	0	0	0	0	0	0
ASV_1168	d__Bacteria	p__Proteobacteria	c__Alphaproteobacteria	o__Sphingomonadales	f__Sphingomonadaceae		0.000163742	0.000621576	0.00100311	0.00544406	0.00104895	0	0.000677408	0.00132159	0.000643156	0.00092452	0	0	0	0	0	0.000263835	0	0	0	0	0	0	0	0	0	0	0	0	0	0	0	0	0	0	0	0	0	0	0	0	0	0	0
ASV_1169	d__Bacteria	p__Proteobacteria	c__Alphaproteobacteria	o__Rhodobacterales	f__Rhodobacteraceae		0.000163701	0.000772443	0	0	0	0	0	0	0	0	0	0	0.00282793	0	0	0	0	0	0	0	0	0	0.00519767	0.00311526	0	0	0	0	0	0	0	0	0	0	0	0	0	0	0	0	0	0	0
ASV_1170	d__Bacteria	p__Chloroflexi	c__Anaerolineae	o__SBR1031	f__A4b	g__A4b	0.000163674	0.000407117	0	0	0	0	0.000290318	0.000881057	0.0013935	0.00118867	0	0	0	0	0	0	0	0	0.00104908	0.000742253	0	0.00067881	0	0	0.00198843	0	0	0	0.0010683	0.00149726	0	0	0.00107296	0	0	0	0.000445077	0	0	0	0.00138773	0.000243002	0.000188063
ASV_1171	d__Bacteria	p__Verrucomicrobiota	c__Verrucomicrobiae	o__Chthoniobacterales	f__Chthoniobacteraceae	g__Chthoniobacter	0.000163427	0.000418784	0.000702177	0	0	0.00140374	0	0	0.00160789	0.000594334	0	0	0	0	0	0	0	0	0.000599475	0	0	0	0	0	0.00153651	0	0	0	0.00085464	0.00133089	0	0	0.00107296	0	0.00212653	0	0	0	0	0	0	0	0.000493665
ASV_1172	d__Bacteria	p__Proteobacteria	c__Alphaproteobacteria	o__Rhizobiales	f__Rhizobiales_Incertae_Sedis	g__uncultured	0.000163411	0.000893439	0	0	0	0	0	0	0	0	0	0	0	0	0	0	0	0	0	0	0	0	0	0.00254885	0	0	0	0	0	0	0	0	0	0	0	0	0	0	0	0	0	0	0
ASV_1173	d__Bacteria	p__Actinobacteriota	c__Acidimicrobiia	o__Actinomarinales	f__uncultured	g__uncultured	0.000163319	0.000603784	0	0.00016012	0	0.000334225	0	0	0.000535963	0	0	0	0	0	0	0	0	0.00102112	0.000749344	0	0	0	0	0	0	0	0	0	0	0	0	0	0	0	0	0	0	0	0	0	0	0	0
ASV_1174	d__Bacteria	p__Bacteroidota	c__Bacteroidia	o__Sphingobacteriales	f__env.OPS_17	g__env.OPS_17	0.000163254	0.000388524	0.00130404	0	0.0013986	0.00120321	0.00149998	0.00132159	0	0.00112263	0.00130136	0	0	0	0	0	0	0	0	0	0	0	0	0	0	0	0	0.000815162	0	0	0	0	0	0	0	0.00119035	0	0	0	0	0	0.000729005	0
ASV_1175	d__Bacteria	p__Verrucomicrobiota	c__Verrucomicrobiae	o__Verrucomicrobiales	f__Verrucomicrobiaceae	g__uncultured	0.000163194	0.000429863	0.00120373	0.000747225	0.00174825	0.00106952	0	0.00117474	0	0	0.00204499	0	0	0.00199943	0	0.000989381	0	0	0	0	0	0	0	0.000849618	0	0	0	0	0	0	0	0	0	0	0	0	0	0	0	0	0	0	0
ASV_1176	d__Bacteria	p__Proteobacteria	c__Alphaproteobacteria				0.000163113	0.000503834	0	0	0	0	0	0	0	0	0	0	0	0	0	0	0	0	0	0	0	0	0	0	0	0	0	0	0.00113952	0.00099817	0	0.0013947	0.00232475	0	0.00318979	0	0	0	0	0	0	0.000534603	0.00054068
ASV_1177	d__Bacteria	p__Proteobacteria	c__Alphaproteobacteria	o__Rhizobiales			0.000162883	0.000794494	0	0	0	0	0	0	0	0	0	0	0	0.00485576	0.00228273	0.00316602	0.00451788	0	0	0	0	0	0	0	0	0	0	0	0	0	0	0	0	0	0	0	0	0	0	0	0	0	0
ASV_1178	d__Bacteria	p__Proteobacteria	c__Alphaproteobacteria	o__Rhizobiales	f__Hyphomicrobiaceae	g__Hyphomicrobium	0.000162796	0.000691338	0	0	0	0	0	0	0	0	0	0	0	0	0	0	0	0	0	0	0	0	0	0	0	0	0	0	0	0	0	0	0	0	0	0	0	0	0	0	0	0	0
ASV_1179	d__Bacteria	p__Proteobacteria	c__Gammaproteobacteria	o__CCD24	f__CCD24	g__CCD24	0.000162789	0.000587227	0	0	0	0	0	0.00220264	0	0	0.00353226	0	0	0	0	0	0	0	0	0.00334014	0	0.00135762	0	0	0	0	0	0	0.00085464	0	0	0	0	0	0	0	0	0	0	0.000656476	0	0	0
ASV_1180	d__Bacteria	p__Bacteroidota	c__Bacteroidia	o__Sphingobacteriales			0.00016273	0.000582144	0.00170529	0.000907344	0.00314685	0.00106952	0.00179029	0.00352423	0	0	0	0	0	0	0	0	0	0	0	0	0	0	0	0	0	0	0	0	0	0	0	0	0	0	0	0	0	0	0	0	0	0	0
ASV_1181	d__Bacteria	p__Actinobacteriota	c__Actinobacteria				0.000162678	0.00048558	0	0	0	0	0	0	0	0	0	0	0	0	0	0	0	0	0	0	0	0	0	0	0	0	0	0.00163032	0	0	0	0	0	0	0.00265816	0	0	0	0	0	0	0.00102061	0.000470157
ASV_1182	d__Bacteria	p__Bacteroidota	c__Bacteroidia	o__Chitinophagales			0.000162515	0.000567591	0	0	0	0	0	0	0	0	0	0	0	0	0	0	0	0	0	0	0	0	0	0	0	0	0	0	0	0	0	0	0	0	0	0	0	0	0	0	0	0	0
ASV_1183	d__Bacteria	p__Acidobacteriota	c__Acidobacteriae	o__Subgroup_2	f__Subgroup_2	g__Subgroup_2	0.000162487	0.000566816	0	0	0	0	0	0	0	0	0	0	0	0	0	0	0	0	0	0	0	0	0	0	0	0	0.0034458	0.00190204	0	0	0	0	0	0.00276842	0	0	0.00142425	0	0.00104234	0.00063303	0	0	0.000423141
ASV_1184	d__Bacteria	p__Myxococcota	c__Polyangia	o__Blfdi19	f__Blfdi19	g__Blfdi19	0.000162466	0.000425764	0.00140435	0.00154782	0.0016317	0.00040107	0.000725795	0.00161527	0.000750348	0.00125471	0.00204499	0	0	0	0	0	0	0	0	0	0	0	0	0	0	0	0	0	0	0	0	0	0	0	0	0	0	0	0	0	0	0	0
ASV_1185	d__Bacteria	p__Proteobacteria	c__Alphaproteobacteria	o__Acetobacterales	f__Acetobacteraceae	g__Endobacter	0.000162119	0.000963934	0	0	0.0013986	0.00147059	0.00188707	0.00881057	0	0	0	0	0	0	0	0	0	0	0	0	0	0	0	0	0	0	0	0	0	0	0	0	0	0	0	0	0	0	0	0	0	0	0
ASV_1186	d__Bacteria	p__Bacteroidota	c__Bacteroidia	o__Chitinophagales	f__Saprospiraceae	g__uncultured	0.000162001	0.000589405	0.00210653	0.0016012	0.0044289	0	0.00125804	0.00190896	0.000535963	0.000594334	0	0	0	0	0	0	0	0	0	0	0	0	0	0	0	0	0	0	0	0	0	0	0	0	0	0	0	0	0	0	0	0	0
ASV_1187	d__Bacteria	p__Proteobacteria	c__Alphaproteobacteria	o__Caulobacterales	f__Hyphomonadaceae	g__Hirschia	0.000161815	0.000658378	0.00471462	0.00170794	0.00291375	0.00147059	0.000822567	0	0	0	0	0	0	0	0	0	0	0	0	0	0	0	0	0	0	0	0	0	0	0	0	0	0	0	0	0	0	0	0	0	0	0	0
ASV_1188	d__Bacteria	p__Proteobacteria	c__Alphaproteobacteria	o__Sphingomonadales	f__Sphingomonadaceae		0.000161566	0.000725253	0	0	0	0.00160428	0	0	0	0	0	0	0	0	0	0	0	0	0	0	0	0	0	0	0	0	0	0	0	0	0	0	0	0	0	0	0	0	0	0	0	0	0
ASV_1189	d__Bacteria	p__Actinobacteriota	c__MB-A2-108	o__MB-A2-108	f__MB-A2-108	g__MB-A2-108	0.000161519	0.000499387	0	0	0	0	0	0	0	0	0	0	0	0	0	0	0	0.000371316	0	0	0.00352877	0	0	0	0.000903832	0	0	0	0.00078342	0.0021627	0	0.00104603	0.000625894	0	0	0	0	0	0	0.000140673	0	0	0.000211571
ASV_1190	d__Bacteria	p__Chloroflexi	c__Anaerolineae	o__RBG-13-54-9	f__RBG-13-54-9	g__RBG-13-54-9	0.000161447	0.00032358	0	0	0.0004662	0.000467914	0.000241932	0	0.00160789	0.000330186	0	0	0	0	0	0	0	0	0	0	0	0	0	0	0	0	0	0.000611372	0.0010683	0	0.000693088	0	0.000536481	0.000962927	0	0.00064928	0	0	0	7.03367e-05	0	0.000826205	0.000141047
ASV_1191	d__Bacteria	p__Chloroflexi	c__Chloroflexia	o__Thermomicrobiales	f__JG30-KF-CM45	g__JG30-KF-CM45	0.000160548	0.000555605	0	0	0	0	0	0	0	0	0	0	0	0.00257069	0.00114137	0.00105534	0.00283981	0	0.00127389	0	0.00162866	0	0	0	0.0016269	0.00247321	0	0	0	0	0	0	0	0	0	0	0	0	0	0	0	0	0
ASV_1192	d__Bacteria	p__Acidobacteriota	c__Acidobacteriae	o__Acidobacteriae	f__Acidobacteriae	g__Paludibaculum	0.000160199	0.00044195	0	0	0	0	0	0	0	0	0	0	0	0	0	0	0	0	0	0	0	0	0	0	0	0	0.00136396	0	0	0	0.00144918	0	0	0	0	0	0	0	0	0	0	0.000388802	0
ASV_1193	d__Bacteria	p__Proteobacteria	c__Alphaproteobacteria	o__Rhizobiales			0.000160037	0.000384702	0	0	0	0	0	0	0	0	0	0	0	0	0	0	0	0.000789046	0	0	0	0	0	0	0	0	0.00136396	0	0.0007122	0	0	0	0.000625894	0	0	0	0	0	0	0.000937822	0	0	0.000799267
ASV_1194	d__Bacteria	p__Proteobacteria	c__Alphaproteobacteria	o__Rhizobiales			0.000159993	0.00051217	0	0	0	0	0	0	0	0	0	0	0	0	0	0	0	0	0	0	0	0	0	0	0	0	0	0	0	0	0.000882112	0	0	0.00192585	0	0	0.00195834	0	0.00115503	0	0	0	0.00101084
ASV_1195	d__Bacteria	p__Proteobacteria	c__Alphaproteobacteria	o__Rhodobacterales	f__Rhodobacteraceae		0.00015968	0.000509605	0.00120373	0	0	0.00120321	0.000870954	0.00190896	0	0.00270752	0	0	0.0019578	0	0.00228273	0	0	0	0	0	0	0	0	0	0	0	0	0	0	0	0	0	0	0	0	0	0	0	0	0	0	0	0
ASV_1196	d__Bacteria	p__Bacteroidota	c__Bacteroidia	o__Cytophagales	f__Spirosomaceae	g__Emticicia	0.000159645	0.00111941	0	0	0	0	0	0	0	0	0	0	0	0	0	0	0	0	0	0	0	0	0	0	0	0	0	0	0	0	0	0	0	0	0	0	0	0	0	0	0	0	0
ASV_1197	d__Bacteria	p__Myxococcota	c__Polyangia	o__Polyangiales	f__Polyangiaceae		0.000159594	0.00071008	0.00310964	0.00149445	0	0.00467914	0.00091934	0.00352423	0	0	0	0	0	0	0	0	0	0	0	0	0	0	0	0	0	0	0	0	0	0	0	0	0	0	0	0	0	0	0	0	0	0	0
ASV_1198	d__Bacteria	p__Actinobacteriota	c__Actinobacteria	o__Propionibacteriales	f__Nocardioidaceae	g__Nocardioides	0.00015953	0.000718456	0	0	0	0	0	0	0	0	0	0	0	0	0	0	0	0	0	0.00482464	0.002443	0.00214956	0.00157505	0	0.00352495	0	0	0	0	0	0	0	0	0	0	0	0	0	0	0	0	0	0
ASV_1199	d__Bacteria	p__Proteobacteria	c__Alphaproteobacteria	o__Rhizobiales	f__Xanthobacteraceae	g__uncultured	0.000159482	0.0011593	0	0	0	0	0	0	0	0	0	0	0	0	0	0	0	0	0	0	0	0	0	0	0	0	0	0	0	0	0	0	0	0	0	0	0	0	0	0	0	0	0
ASV_1200	d__Bacteria	p__Planctomycetota	c__Phycisphaerae	o__Phycisphaerales	f__Phycisphaeraceae	g__SM1A02	0.000159005	0.000635556	0	0	0	0	0	0	0	0	0	0	0	0	0	0	0	0	0	0	0	0	0	0	0	0	0	0	0	0	0	0	0	0	0	0	0	0	0	0	0	0	0
ASV_1201	d__Bacteria	p__Verrucomicrobiota	c__Verrucomicrobiae	o__Opitutales	f__Opitutaceae	g__Lacunisphaera	0.000158897	0.000534561	0	0	0	0.00127005	0	0	0	0	0	0	0	0	0	0	0	0	0	0	0	0	0	0	0	0	0.00330223	0	0	0	0	0	0	0	0	0	0.00258145	0	0.000788799	0	0	0.00111781	0
ASV_1202	d__Bacteria	p__Verrucomicrobiota	c__Verrucomicrobiae	o__Pedosphaerales	f__Pedosphaeraceae	g__ADurb.Bin063-1	0.000158869	0.000348332	0.00120373	0.000800598	0.000932401	0.0013369	0.00091934	0.00117474	0.00128631	0	0	0	0	0	0	0	0	0	0	0	0	0	0	0	0	0	0.000646088	0.000747232	0	0	0.000252032	0	0	0.000962927	0	0	0.00097917	0	0.000478914	0.000140673	0	0	0
ASV_1203	d__Bacteria	p__Proteobacteria	c__Gammaproteobacteria	o__Thiotrichales	f__Thiotrichaceae	g__Thiothrix	0.000158864	0.00142285	0	0	0	0	0	0	0	0	0	0	0	0	0	0	0.000903576	0.013553	0	0	0	0	0	0	0	0	0	0	0	0	0	0	0	0	0	0	0	0	0	0	0	0	0
ASV_1204	d__Bacteria						0.00015851	0.00103187	0	0	0	0	0	0	0	0	0	0	0	0	0	0	0	0	0	0	0	0	0	0	0	0	0	0	0	0	0	0	0	0	0	0	0	0	0	0	0	0	0
ASV_1205	d__Bacteria	p__Actinobacteriota	c__Actinobacteria	o__Propionibacteriales	f__Nocardioidaceae	g__Nocardioides	0.000158297	0.00143739	0	0	0	0	0	0	0	0	0	0	0	0	0	0	0	0	0	0	0	0	0	0	0	0	0	0	0	0	0	0	0	0	0	0	0	0	0	0.000703367	0	0	0
ASV_1206	d__Bacteria	p__Proteobacteria	c__Alphaproteobacteria	o__Rhizobiales	f__uncultured	g__uncultured	0.000158194	0.000489628	0	0	0	0	0	0	0	0	0	0	0	0	0	0	0	0	0	0	0	0	0	0	0	0	0	0.00339651	0	0	0	0	0.000715308	0.000962927	0	0.000757494	0.00186933	0	0.00109868	0	0	0.000826205	0.000916806
ASV_1207	d__Bacteria	p__Actinobacteriota	c__Actinobacteria	o__Micrococcales	f__Intrasporangiaceae	g__Lapillicoccus	0.00015801	0.00114308	0	0	0	0	0	0	0	0	0	0	0	0	0	0	0	0	0	0	0	0	0	0	0	0	0	0	0	0	0	0	0	0	0	0	0	0	0	0	0	0	0
ASV_1208	d__Bacteria	p__Proteobacteria	c__Alphaproteobacteria	o__Rhizobiales			0.000157972	0.000627738	0	0	0	0	0	0	0	0	0	0	0	0	0	0	0	0	0	0	0	0	0	0	0	0	0	0	0	0	0	0	0	0	0	0	0	0	0.000422571	0	0	0	0
ASV_1209	d__Bacteria	p__Proteobacteria	c__Alphaproteobacteria	o__Rhizobiales	f__Rhizobiaceae		0.00015764	0.000848726	0	0	0	0	0	0	0	0	0	0	0	0	0	0	0	0	0	0	0	0	0	0	0	0	0	0	0	0	0	0	0	0	0	0	0	0	0	0	0	0	0
ASV_1210	d__Bacteria	p__Verrucomicrobiota	c__Verrucomicrobiae	o__Chthoniobacterales	f__Chthoniobacteraceae	g__Chthoniobacter	0.000157627	0.000422932	0.000902799	0.000320239	0.0011655	0.00100267	0.000580636	0	0	0.000528297	0.00204499	0	0.00174027	0	0.00130442	0.000923422	0.00193623	0	0	0	0	0	0	0	0	0	0	0	0	0	0	0	0	0	0	0	0	0	0	0	0	0	0
ASV_1211	d__Bacteria	p__Planctomycetota	c__Phycisphaerae	o__Phycisphaerales	f__Phycisphaeraceae	g__SM1A02	0.000157548	0.000400614	0	0.00117421	0	0	0.000629022	0	0	0	0	0	0	0	0	0	0	0	0	0	0	0	0	0	0	0	0	0	0.00021366	0	0	0	0	0	0	0	0	0	0	0	0	0	0
ASV_1212	d__Bacteria	p__Armatimonadota	c__Fimbriimonadia	o__Fimbriimonadales	f__Fimbriimonadaceae	g__Fimbriimonadaceae	0.000157338	0.000563304	0	0	0	0	0	0	0	0	0	0	0	0	0	0	0	0	0	0	0	0	0.000472515	0	0	0	0	0	0	0	0	0	0	0	0	0	0	0	0	0	0	0	0
ASV_1213	d__Bacteria	p__Acidobacteriota	c__Acidobacteriae	o__Acidobacteriales	f__Koribacteraceae	g__Candidatus_Koribacter	0.00015713	0.000579063	0	0	0	0	0	0	0	0	0	0	0	0	0	0	0	0	0	0	0	0	0	0	0	0	0	0.00461925	0	0	0	0	0.000804721	0.00132403	0	0.00108213	0.00133523	0	0.00135223	0.000679921	0	0.000826205	0
ASV_1214	d__Bacteria	p__Proteobacteria	c__Alphaproteobacteria	o__Micropepsales	f__Micropepsaceae	g__uncultured	0.000157067	0.000454925	0	0	0	0	0	0	0	0	0	0	0	0	0	0	0	0	0	0	0	0	0	0	0	0	0	0.00142653	0.0014244	0	0	0	0.00187768	0	0	0	0.00249243	0	0.00101417	0.00100816	0	0.00150661	0.00086979
ASV_1215	d__Bacteria	p__Bacteroidota	c__Bacteroidia	o__Sphingobacteriales			0.000156921	0.000779986	0	0	0	0	0	0.00249633	0	0.000726408	0	0	0	0	0	0	0	0	0	0	0	0	0	0	0	0	0	0	0	0	0.000441056	0	0	0	0	0	0	0	0	0	0	0.000340202	0
ASV_1216	d__Bacteria	p__Proteobacteria	c__Alphaproteobacteria	o__Rhizobiales	f__Rhizobiaceae	g__Allorhizobium-Neorhizobium-Pararhizobium-Rhizobium	0.000156914	0.000621054	0	0	0	0	0	0	0	0	0	0	0	0	0	0	0	0	0	0	0	0	0	0	0	0	0	0	0	0	0	0	0	0	0	0	0	0	0	0	0	0	0
ASV_1217	d__Bacteria	p__Chloroflexi	c__Anaerolineae	o__SBR1031	f__SBR1031	g__SBR1031	0.000156824	0.000476627	0	0	0	0	0	0	0	0	0	0	0	0	0	0	0	0	0	0	0	0	0	0	0	0	0.00330223	0	0	0	0	0.00122036	0	0	0.0020202	0	0.00142425	0	0.000507085	0	0	0.000340202	0.000164555
ASV_1218	d__Bacteria	p__Proteobacteria	c__Alphaproteobacteria	o__Rhizobiales	f__Rhizobiales_Incertae_Sedis		0.000156644	0.0010006	0	0	0	0	0	0	0	0	0	0	0	0	0	0	0	0	0	0	0	0	0	0	0	0	0	0	0	0	0	0	0	0	0	0	0	0	0	0	0	0	0.000164555
ASV_1219	d__Bacteria	p__Chloroflexi	c__Anaerolineae	o__SBR1031	f__A4b	g__A4b	0.000156442	0.000911802	0	0	0	0	0	0	0	0	0	0	0	0	0	0	0	0	0	0	0	0	0	0	0	0	0	0	0	0	0	0	0	0	0	0	0	0	0	0.000281347	0	0	0
ASV_1220	d__Bacteria	p__Bacteroidota	c__Bacteroidia	o__Cytophagales	f__Spirosomaceae	g__Emticicia	0.000156085	0.000609718	0	0	0	0	0.00164513	0	0.000750348	0	0.00427589	0	0	0	0	0	0	0	0	0	0	0	0.00267759	0	0	0	0	0	0.00049854	0	0	0	0	0	0	0	0	0	0	0	0	0	0
ASV_1221	d__Bacteria	p__Bacteroidota	c__Bacteroidia	o__Chitinophagales			0.000156021	0.000579564	0.00170529	0	0	0	0	0.00396476	0	0	0.00297453	0	0	0	0	0	0	0	0	0	0	0	0	0	0	0	0	0	0	0	0	0	0	0	0	0.000541067	0	0	0	0	0	0.000243002	0
ASV_1222	d__Bacteria	p__Proteobacteria	c__Gammaproteobacteria				0.000155919	0.00124897	0	0	0	0	0	0	0	0	0	0	0	0	0	0	0	0	0	0	0	0	0	0	0	0	0	0	0	0	0	0	0	0	0	0	0	0	0	0	0	0	0
ASV_1223	d__Bacteria	p__Bacteroidota	c__Bacteroidia	o__Cytophagales	f__Spirosomaceae	g__Dyadobacter	0.000155914	0.00121658	0	0	0	0	0	0	0	0	0	0	0	0.0114253	0.000652209	0.00211068	0	0	0	0	0	0	0	0	0	0	0	0	0	0	0	0	0	0	0	0	0	0	0	0	0	0	0
ASV_1224	d__Bacteria	p__Proteobacteria	c__Alphaproteobacteria	o__Rhodobacterales	f__Rhodobacteraceae		0.000155586	0.000734334	0	0	0	0	0	0	0	0	0	0	0	0	0	0	0	0	0	0	0	0	0	0	0	0	0	0	0	0	0	0	0	0	0	0	0	0	0	0	0	0	0
ASV_1225	d__Bacteria	p__Acidobacteriota	c__Vicinamibacteria	o__Vicinamibacterales	f__Vicinamibacteraceae	g__Vicinamibacteraceae	0.000155313	0.000588633	0	0	0	0	0	0	0.0015007	0.00092452	0	0	0	0	0	0	0	0	0	0	0	0.000113135	0	0.000566412	0	0	0	0	0	0	0	0	0	0	0	0	0	0	0	0	0	0	0
ASV_1226	d__Bacteria	p__Acidobacteriota	c__Blastocatellia	o__Blastocatellales	f__Blastocatellaceae	g__Stenotrophobacter	0.000155048	0.000381067	0	0.000426985	0	0	0.00183868	0.00117474	0	0.00138678	0	0	0	0	0.000815262	0.000989381	0.00103266	0	0.000599475	0	0	0.00101821	0	0	0.000723066	0	0	0	0	0	0	0	0	0	0	0	0	0	0	0.000562693	0	0	0.000164555
ASV_1227	d__Bacteria	p__Proteobacteria	c__Alphaproteobacteria	o__Rhizobiales	f__Beijerinckiaceae		0.000154964	0.000492712	0	0	0	0	0	0	0	0	0	0	0	0	0	0	0	0	0	0	0	0	0	0	0	0	0	0	0	0	0	0	0	0	0	0	0	0	0	0	0	0	0
ASV_1228	d__Bacteria	p__Actinobacteriota	c__Actinobacteria	o__Micrococcales	f__Intrasporangiaceae		0.000154944	0.00115441	0	0	0	0	0	0	0	0	0	0	0	0	0	0	0	0	0	0	0	0	0	0	0	0	0	0	0	0	0	0	0	0	0	0	0	0	0	0	0	0	0
ASV_1229	d__Bacteria	p__Actinobacteriota	c__Actinobacteria	o__Corynebacteriales	f__Mycobacteriaceae	g__Mycobacterium	0.000154928	0.000693456	0	0	0	0	0	0	0	0	0	0.00386287	0	0	0	0	0	0	0.00142375	0.00129894	0.00461455	0	0	0.00226565	0.000632683	0	0	0	0	0	0	0	0	0	0	0	0	0	0	0	0	0	0
ASV_1230	d__Bacteria	p__Acidobacteriota	c__Blastocatellia	o__Blastocatellales	f__Blastocatellaceae	g__Stenotrophobacter	0.000154806	0.000556605	0	0	0	0	0	0	0	0	0.00130136	0	0.00184903	0	0.00244579	0.000791505	0	0	0.000974148	0	0	0	0	0.00339847	0	0.00226711	0	0	0	0	0	0	0	0	0	0	0	0	0	0.000797149	0	0	0
ASV_1231	d__Bacteria	p__Proteobacteria	c__Alphaproteobacteria	o__Caulobacterales	f__Caulobacteraceae	g__Phenylobacterium	0.000154723	0.00069854	0	0	0	0	0	0	0.00246543	0	0	0	0	0	0	0	0	0	0	0	0	0	0	0	0	0	0	0	0	0	0	0	0	0	0.0020202	0	0	0	0	0	0	0	0
ASV_1232	d__Bacteria	p__Proteobacteria	c__Alphaproteobacteria	o__Rhizobiales	f__Beijerinckiaceae	g__Bosea	0.000154426	0.000470055	0	0	0	0	0	0	0	0	0	0	0.00217533	0	0	0	0	0	0	0	0	0	0	0	0	0	0	0	0.00042732	0.00149726	0	0	0.00125179	0	0.00148857	0	0	0	0	0.000445466	0	0	0.000493665
ASV_1233	d__Bacteria	p__Bacteroidota	c__Ignavibacteria	o__Ignavibacteriales	f__PHOS-HE36	g__PHOS-HE36	0.000154235	0.000501547	0	0	0	0	0.000290318	0	0	0.00105659	0	0	0	0	0	0	0	0	0	0	0	0	0	0	0	0	0	0	0.00099708	0.000748628	0.000441056	0.00156904	0	0	0	0	0	0	0	0	0	0	0
ASV_1234	d__Bacteria	p__Bacteroidota	c__Bacteroidia	o__Flavobacteriales	f__Flavobacteriaceae	g__Flavobacterium	0.000154188	0.000593206	0	0	0	0	0	0	0	0	0	0	0	0	0	0	0	0	0	0	0	0	0	0	0	0	0	0	0	0	0.000756096	0	0	0	0.00276449	0.00292176	0	0	0	0	0	0.00208981	0
ASV_1235	d__Bacteria	p__Bacteroidota	c__Bacteroidia	o__Cytophagales			0.000154069	0.00104558	0	0	0	0	0	0	0	0	0	0	0	0	0	0	0	0	0	0	0	0	0	0	0	0	0	0	0	0	0	0	0	0	0	0	0	0	0.000112686	0	0	0	0
ASV_1236	d__Bacteria	p__Actinobacteriota	c__Acidimicrobiia	o__Microtrichales	f__Ilumatobacteraceae	g__CL500-29_marine_group	0.000153889	0.000524904	0	0	0	0.00120321	0	0	0	0	0	0	0	0	0	0	0	0	0	0	0	0.00237583	0	0	0	0	0	0	0	0	0	0	0	0	0	0	0	0	0	0	0	0	0
ASV_1237	d__Bacteria	p__Verrucomicrobiota	c__Verrucomicrobiae	o__Pedosphaerales	f__Pedosphaeraceae	g__uncultured	0.00015385	0.000534203	0	0	0	0	0	0	0	0	0	0	0	0	0	0	0	0	0	0	0	0	0	0	0	0	0.00193826	0.00101895	0	0.000499085	0	0	0.000625894	0.000962927	0	0	0.00427274	0	0.000788799	0	0	0.000631804	0.000705235
ASV_1238	d__Bacteria	p__Bacteroidota	c__Bacteroidia	o__Cytophagales	f__Cyclobacteriaceae	g__Algoriphagus	0.000153772	0.00066816	0.00100311	0	0	0	0	0	0.00471648	0.00363204	0	0	0	0	0	0	0	0	0	0	0	0	0	0	0	0	0	0	0	0	0	0	0	0	0	0	0	0	0	0	0	0	0
ASV_1239	d__Bacteria	p__Chloroflexi	c__Anaerolineae	o__Anaerolineales	f__Anaerolineaceae		0.000153667	0.000593584	0	0	0	0	0	0	0	0	0	0	0	0	0	0	0	0	0	0	0	0	0	0	0	0	0	0	0	0	0	0	0	0	0	0	0	0	0	0.000398575	0	0	0
ASV_1240	d__Bacteria	p__Acidobacteriota	c__Acidobacteriae	o__Subgroup_2	f__Subgroup_2	g__Subgroup_2	0.000153658	0.000619301	0	0	0	0	0	0	0	0	0	0	0	0	0	0	0	0	0	0	0	0	0	0	0	0	0	0	0	0	0	0	0	0	0	0	0	0	0.00239457	0	0	0	0.000940314
ASV_1241	d__Bacteria	p__Bacteroidota	c__Bacteroidia	o__Cytophagales	f__Spirosomaceae	g__Fluviimonas	0.000152975	0.000566947	0	0	0	0	0	0	0	0	0	0.00193143	0.0006526	0	0	0.00052767	0	0.000371316	0	0	0	0	0	0	0	0	0	0	0	0	0	0	0	0	0	0	0	0	0	0	0	0	0
ASV_1242	d__Bacteria	p__Chloroflexi	c__Anaerolineae	o__RBG-13-54-9	f__RBG-13-54-9	g__RBG-13-54-9	0.000152683	0.000383979	0	0.000213493	0	0	0	0	0	0	0	0.00144858	0	0	0	0	0	0	0.00112402	0	0	0	0	0	0.000813449	0	0	0	0.00064098	0.00108135	0	0.00156904	0.0013412	0	0.000850611	0	0	0	0	0	0	0	0.000470157
ASV_1243	d__Bacteria	p__Proteobacteria	c__Alphaproteobacteria	o__Sphingomonadales	f__Sphingomonadaceae		0.000152674	0.000414644	0	0.000853971	0	0	0.00130643	0	0.00246543	0	0	0	0	0	0	0	0	0	0	0	0	0	0	0	0	0	0	0	0.00128196	0.000914989	0	0	0.00116237	0	0	0	0	0	0.000478914	0	0	0	0
ASV_1244	d__Bacteria	p__Proteobacteria	c__Alphaproteobacteria	o__Caulobacterales	f__Caulobacteraceae	g__Phenylobacterium	0.000152601	0.000522131	0	0	0	0	0	0	0	0	0	0	0	0	0	0	0	0	0	0	0	0	0	0	0	0	0	0.00176618	0	0	0.00182723	0	0	0.00324988	0	0.00194784	0	0	0.000704285	0	0	0.00189541	0
ASV_1245	d__Bacteria	p__Proteobacteria	c__Alphaproteobacteria	o__Rhizobiales	f__Kaistiaceae	g__Kaistia	0.000152491	0.000678737	0	0	0	0	0	0	0	0	0	0	0	0	0	0	0	0	0	0	0	0	0	0	0	0	0.00122039	0	0	0	0	0	0	0	0	0	0	0	0.000985999	0	0	0	0
ASV_1246	d__Bacteria	p__Deinococcota	c__Deinococci	o__Deinococcales	f__Deinococcaceae	g__uncultured	0.000152418	0.000538092	0	0	0	0	0	0	0	0	0	0	0	0	0	0	0	0	0	0	0	0	0	0	0	0	0	0	0	0	0	0	0.00277182	0	0	0	0	0	0	0	0	0	0.000963821
ASV_1247	d__Bacteria	p__Proteobacteria	c__Alphaproteobacteria	o__Rhizobiales	f__Xanthobacteraceae	g__uncultured	0.00015232	0.000504658	0	0.000587105	0	0	0	0	0	0	0	0	0	0	0	0	0	0	0	0	0	0	0	0	0	0	0	0	0	0	0	0	0	0	0	0	0	0	0	0.000797149	0	0	0.000164555
ASV_1248	d__Bacteria	p__Gemmatimonadota	c__Gemmatimonadetes	o__Gemmatimonadales	f__Gemmatimonadaceae	g__uncultured	0.000152227	0.000753567	0	0	0	0	0	0	0	0	0	0	0	0	0	0	0	0	0	0	0	0	0	0	0	0	0	0	0	0	0	0	0	0	0	0	0	0	0	0	0	0	0
ASV_1249	d__Bacteria	p__Proteobacteria	c__Alphaproteobacteria	o__Rhizobiales	f__Xanthobacteraceae	g__uncultured	0.000152223	0.000381853	0	0	0	0	0	0	0	0	0	0	0	0	0	0	0	0	0	0	0	0	0	0	0	0	0.000789663	0.000271721	0	0	0	0	0.00116237	0	0	0	0.00097917	0	0.00129588	0.000492357	0	0	0.00169256
ASV_1250	d__Bacteria	p__Bacteroidota	c__Bacteroidia	o__Cytophagales	f__Spirosomaceae	g__Emticicia	0.000151976	0.000536556	0	0	0	0	0	0	0	0.000792445	0	0	0	0	0	0	0	0	0	0	0	0	0	0	0	0	0	0	0	0	0	0	0	0	0	0	0	0	0	0	0	0	0
ASV_1251	d__Bacteria	p__Verrucomicrobiota	c__Verrucomicrobiae	o__Opitutales	f__Opitutaceae	g__Lacunisphaera	0.000151769	0.000531663	0.00210653	0.00112084	0	0	0	0	0.00203666	0.00323582	0.0022309	0	0	0	0	0	0	0	0	0	0	0	0	0	0	0	0	0	0	0	0	0	0	0	0	0	0	0	0	0	0	0	0
ASV_1252	d__Bacteria	p__Bacteroidota	c__Bacteroidia	o__Chitinophagales	f__Saprospiraceae	g__Phaeodactylibacter	0.000151516	0.000400808	0.000902799	0.00176132	0	0.00100267	0.00091934	0.00117474	0	0.000990557	0	0	0	0	0	0	0	0	0	0	0	0	0	0	0	0	0	0	0	0	0	0	0	0	0	0	0	0	0	0	0	0	0
ASV_1253	d__Bacteria	p__Verrucomicrobiota	c__Verrucomicrobiae	o__Verrucomicrobiales	f__Verrucomicrobiaceae	g__uncultured	0.000151378	0.000392965	0.00210653	0.000693851	0.000932401	0.00106952	0	0	0	0.00204715	0	0	0	0	0	0	0	0	0.000749344	0	0	0	0	0	0.00117498	0	0	0	0	0	0	0	0	0	0	0	0	0	0.000112686	0	0	0	0.000282094
ASV_1254	d__Bacteria	p__Bacteroidota	c__Bacteroidia	o__Sphingobacteriales	f__env.OPS_17	g__env.OPS_17	0.000151092	0.00126614	0	0	0	0	0	0	0	0	0	0	0	0	0	0	0	0	0	0	0	0	0	0	0	0	0	0	0	0	0	0	0	0	0	0	0	0	0	0	0	0	0
ASV_1255	d__Bacteria	p__Chloroflexi	c__Anaerolineae	o__SBR1031	f__SBR1031	g__SBR1031	0.000150947	0.000661065	0	0	0	0	0	0	0	0	0	0	0	0	0.00105984	0.00244047	0.000516329	0	0	0	0.00434311	0	0	0	0.00207881	0.00329761	0	0	0	0	0	0	0	0	0	0	0	0	0	0	0	0	0
ASV_1256	d__Bacteria	p__Proteobacteria	c__Alphaproteobacteria	o__Rhizobiales			0.000150938	0.000579218	0	0.000960717	0	0.000735294	0	0	0	0	0	0	0	0	0	0	0	0	0	0	0	0.00214956	0	0	0	0.00329761	0	0	0	0	0	0	0	0	0	0	0	0	0	0	0	0	0
ASV_1257	d__Bacteria	p__Bacteroidota	c__Bacteroidia	o__Flavobacteriales	f__Flavobacteriaceae	g__Flavobacterium	0.0001509	0.000601761	0.00150466	0	0.00128205	0	0.00174191	0.00484581	0.00128631	0.00112263	0	0	0	0	0	0	0	0	0	0	0	0	0	0	0	0	0	0	0	0	0	0	0	0	0	0	0	0	0	0	0	0	0
ASV_1258	d__Bacteria	p__Proteobacteria	c__Alphaproteobacteria	o__Caulobacterales	f__Caulobacteraceae	g__Phenylobacterium	0.000150647	0.000411097	0	0	0	0	0	0	0	0	0	0	0	0	0	0	0	0	0	0	0	0	0	0	0	0	0	0	0	0	0	0	0	0	0	0	0	0	0	0.000609585	0	0	0
ASV_1259	d__Bacteria	p__Bacteroidota	c__Bacteroidia	o__Flavobacteriales	f__Flavobacteriaceae	g__Flavobacterium	0.000150522	0.00073526	0	0	0	0	0	0	0	0	0	0	0.00206657	0	0.00203815	0.00145109	0.0021944	0	0	0	0	0	0	0.00594732	0	0	0	0	0	0	0	0	0	0	0	0	0	0	0	0	0	0	0
ASV_1260	d__Bacteria	p__Verrucomicrobiota	c__Verrucomicrobiae	o__Verrucomicrobiales	f__Verrucomicrobiaceae	g__uncultured	0.000150386	0.000505565	0	0	0	0	0	0	0	0	0	0	0	0	0	0	0	0	0	0	0	0	0	0	0	0	0	0	0	0.00307769	0	0	0.00250358	0.00192585	0	0	0	0	0.000309885	0	0	0	0.000470157
ASV_1261	d__Bacteria	p__Bacteroidota	c__Bacteroidia	o__Chitinophagales	f__Chitinophagaceae		0.000150179	0.000307204	0	0	0	0.000668449	0.000725795	0	0.000535963	0.00092452	0.00148727	0	0	0	0	0.000329794	0	0	0	0	0	0.000791945	0	0	0	0	0	0	0.00092586	0.00116453	0	0	0.000804721	0	0.000850611	0	0	0	0	0	0	0.000486003	0.000376125
ASV_1262	d__Bacteria	p__Bacteroidota	c__Bacteroidia	o__Chitinophagales	f__Chitinophagaceae	g__Ferruginibacter	0.000150139	0.000676191	0	0	0	0	0	0	0	0	0	0	0	0	0	0	0	0	0	0	0	0	0	0	0	0	0	0	0	0	0	0	0	0	0	0	0	0	0	0	0	0	0
ASV_1263	d__Bacteria	p__Deinococcota	c__Deinococci	o__Deinococcales	f__Deinococcaceae	g__Deinococcus	0.000149538	0.000770653	0	0	0	0	0	0	0	0	0	0	0	0	0	0	0	0	0	0	0	0	0	0	0	0	0	0	0	0	0	0	0	0	0	0	0	0	0	0	0	0	0
ASV_1264	d__Bacteria	p__Acidobacteriota	c__Acidobacteriae	o__Solibacterales	f__Solibacteraceae	g__Candidatus_Solibacter	0.000149489	0.000688734	0	0	0	0	0	0	0	0	0	0	0	0	0	0	0	0	0	0	0	0	0	0	0	0	0	0.00230963	0	0	0.00182723	0	0	0.0056572	0	0	0.00133523	0	0.00121137	0	0	0	0.000611204
ASV_1265	d__Bacteria	p__Actinobacteriota	c__Thermoleophilia	o__Gaiellales	f__uncultured	g__uncultured	0.000149464	0.000497779	0	0	0	0	0	0	0	0	0	0	0	0	0	0	0	0	0	0	0	0	0	0	0	0	0	0.000543441	0	0	0	0.00174338	0	0	0	0.00032464	0	0	0	0	0	0.000388802	0.000893298
ASV_1266	d__Bacteria	p__Actinobacteriota	c__Actinobacteria	o__Micrococcales	f__Microbacteriaceae	g__Agromyces	0.000149457	0.000523036	0	0	0	0	0	0	0	0	0	0	0	0	0	0	0	0	0	0	0.00190011	0	0	0	0.0010846	0	0	0	0	0	0	0	0	0	0	0	0	0	0	0.000304792	0	0	0
ASV_1267	d__Bacteria	p__Bacteroidota	c__Bacteroidia	o__Flavobacteriales	f__Flavobacteriaceae	g__Flavobacterium	0.000149456	0.00128932	0	0	0	0	0	0	0	0	0	0	0	0	0	0	0	0	0	0	0	0	0	0.000849618	0	0	0	0	0	0	0	0	0	0	0	0	0	0	0	0	0	0	0
ASV_1268	d__Bacteria	p__Proteobacteria	c__Alphaproteobacteria	o__Rhizobiales	f__Xanthobacteraceae	g__uncultured	0.000149333	0.000405314	0	0	0	0	0	0	0	0	0	0	0	0	0	0	0	0	0	0	0	0	0	0	0	0	0	0.000747232	0	0	0	0	0	0	0.00180755	0	0	0	0.00200017	0.00042202	0	0	0.00105785
ASV_1269	d__Bacteria	p__Bacteroidota	c__Bacteroidia	o__Chitinophagales	f__Chitinophagaceae	g__Ferruginibacter	0.00014913	0.000683784	0	0	0	0	0	0	0	0	0	0	0	0	0	0	0	0	0	0	0	0	0	0	0	0	0	0.00163032	0	0	0.00119715	0	0	0.00577756	0	0	0.00151326	0	0	0	0	0	0
ASV_1270	d__Bacteria	p__Proteobacteria	c__Alphaproteobacteria	o__Rhizobiales	f__Rhizobiaceae	g__Allorhizobium-Neorhizobium-Pararhizobium-Rhizobium	0.000149005	0.000725405	0	0	0	0	0	0	0	0	0	0	0	0	0.000570683	0	0	0	0	0	0	0	0	0	0	0	0	0	0	0	0	0	0	0	0	0	0	0	0	0	0	0	0
ASV_1271	d__Bacteria	p__Actinobacteriota	c__Actinobacteria	o__Propionibacteriales	f__Nocardioidaceae	g__Nocardioides	0.000148879	0.000614778	0	0	0	0	0	0	0	0	0	0	0	0	0	0	0	0	0	0	0	0	0	0	0	0	0	0	0	0	0	0.00470711	0.00125179	0	0	0.00216427	0	0	0	0	0	0	0.000258586
ASV_1272	d__Bacteria	p__Actinobacteriota	c__Acidimicrobiia	o__Microtrichales	f__Ilumatobacteraceae	g__CL500-29_marine_group	0.000148794	0.000759429	0	0	0	0	0	0	0	0	0	0	0	0	0	0	0	0	0	0	0	0.00203643	0	0	0	0	0	0	0	0	0	0	0	0	0	0	0	0	0	0	0	0	0
ASV_1273	d__Bacteria	p__Verrucomicrobiota	c__Verrucomicrobiae	o__Verrucomicrobiales	f__Verrucomicrobiaceae	g__Roseimicrobium	0.000148657	0.000539995	0	0	0	0	0	0	0	0	0	0	0	0	0	0	0	0	0	0	0	0	0	0	0	0	0	0.00142653	0.00049854	0.00191316	0	0	0.00143062	0	0.00318979	0.00281355	0	0	0	0	0	0.00121501	0.000799267
ASV_1274	d__Bacteria	p__Chloroflexi	c__Anaerolineae	o__SBR1031	f__SBR1031	g__SBR1031	0.000148561	0.00125507	0	0	0	0	0	0	0	0	0	0	0	0	0	0	0	0	0	0	0	0	0	0	0	0	0	0	0	0	0	0	0	0	0	0	0	0	0	0.00164119	0	0	0
ASV_1275	d__Bacteria	p__Proteobacteria	c__Alphaproteobacteria	o__Sphingomonadales	f__Sphingomonadaceae	g__Sphingomonas	0.000148433	0.000524898	0	0.000853971	0	0	0	0	0	0	0	0	0	0	0	0	0	0	0	0	0	0	0	0	0	0	0	0	0	0	0	0	0	0	0	0	0	0	0	0.00201632	0	0	0
ASV_1276	d__Bacteria	p__Bacteroidota	c__Bacteroidia	o__Chitinophagales	f__Chitinophagaceae	g__uncultured	0.000148405	0.000405644	0	0.000640478	0	0.000467914	0.000387091	0	0	0.000660371	0	0	0	0	0	0	0	0	0.00164856	0	0	0	0	0	0.000632683	0	0	0	0.00163806	0.00124771	0	0	0	0	0	0	0	0	0	0.000961268	0	0	0.000211571
ASV_1277	d__Bacteria	p__Bacteroidota	c__Bacteroidia	o__Chitinophagales			0.00014815	0.000730421	0	0	0	0	0	0	0	0	0	0	0	0	0	0	0	0	0	0	0	0	0	0	0	0	0	0.000271721	0	0	0	0	0	0	0	0	0	0	0	0	0	0	0
ASV_1278	d__Bacteria	p__Bacteroidota	c__Bacteroidia	o__Bacteroidales	f__Marinilabiliaceae	g__[Cytophaga]_xylanolytica_group	0.000148081	0.000517169	0	0	0	0	0	0	0	0.00145282	0	0	0	0	0	0	0	0	0	0	0	0	0	0	0	0	0	0	0	0.000499085	0.000441056	0	0	0	0	0	0	0	0	0	0.0036081	0.000583204	0
ASV_1279	d__Bacteria	p__Planctomycetota	c__Planctomycetes	o__Isosphaerales	f__Isosphaeraceae	g__Aquisphaera	0.000148071	0.000735377	0	0	0	0	0	0	0	0	0	0	0	0	0	0	0	0	0	0	0	0	0	0	0	0	0	0	0	0	0	0	0	0	0	0.00443675	0.00498487	0	0.00154943	0	0	0.00179821	0.000705235
ASV_1280	d__Bacteria	p__Chloroflexi	c__KD4-96	o__KD4-96	f__KD4-96	g__KD4-96	0.000147692	0.000748655	0	0	0	0	0	0	0	0	0	0	0	0	0	0	0	0	0	0.00445352	0	0.00328091	0	0	0.00451916	0	0	0	0	0	0	0	0	0	0	0	0	0	0	0	0	0	0
ASV_1281	d__Bacteria	p__Proteobacteria	c__Alphaproteobacteria	o__Rhizobiales	f__Rhizobiales_Incertae_Sedis	g__uncultured	0.000147552	0.00061146	0	0	0	0	0	0	0	0	0	0	0	0	0	0	0	0	0	0	0	0	0	0	0	0	0	0	0	0	0	0	0	0	0	0	0	0	0	0	0	0	0
ASV_1282	d__Bacteria	p__Bacteroidota	c__Bacteroidia	o__Sphingobacteriales	f__AKYH767	g__AKYH767	0.000147407	0.000567618	0	0	0	0	0	0	0	0	0	0	0	0	0	0	0	0	0	0	0	0	0	0	0	0	0	0.00142653	0	0	0	0	0.00241416	0.00252768	0.00350877	0	0	0	0	0	0	0.000680404	0.000446649
ASV_1283	d__Bacteria	p__Proteobacteria	c__Alphaproteobacteria	o__Reyranellales	f__Reyranellaceae	g__Reyranella	0.00014738	0.000453032	0	0	0	0	0	0	0	0	0	0	0	0	0	0	0	0	0	0	0	0	0	0	0	0	0	0.00264928	0	0	0	0	0.000983548	0	0	0	0.00178031	0	0.00109868	0	0	0.000826205	0.000705235
ASV_1284	d__Bacteria	p__Proteobacteria	c__Alphaproteobacteria	o__Rhizobiales			0.000147138	0.000565726	0	0	0	0	0	0.00161527	0	0	0.000743633	0	0	0	0	0	0	0	0	0	0	0	0	0	0	0	0	0	0	0	0	0	0	0	0	0	0	0	0	0	0	0	0
ASV_1285	d__Bacteria	p__Acidobacteriota	c__Acidobacteriae	o__Subgroup_2	f__Subgroup_2	g__Subgroup_2	0.000147136	0.0005548	0	0	0	0	0	0	0	0	0	0	0	0	0	0	0	0	0	0	0	0	0	0	0	0	0	0.00421167	0	0	0.000693088	0	0	0.00168512	0	0	0.00186933	0	0.000985999	0	0	0.00126361	0.00065822
ASV_1286	d__Bacteria	p__Bacteroidota	c__Bacteroidia	o__Chitinophagales	f__Chitinophagaceae		0.000146772	0.00110698	0	0	0	0	0	0	0	0	0	0	0	0	0	0	0	0	0	0	0	0	0	0	0	0	0	0	0	0	0	0	0	0	0	0	0	0	0	0	0	0	0
ASV_1287	d__Bacteria	p__Chloroflexi	c__Anaerolineae	o__Caldilineales	f__Caldilineaceae	g__uncultured	0.000146407	0.000692253	0	0	0	0	0	0	0	0	0	0	0	0	0	0	0.00503421	0.0032026	0	0.00129894	0	0.000565675	0	0	0.000542299	0.00267931	0	0	0	0	0	0	0	0	0	0	0	0	0	0	0	0	0
ASV_1288	d__Bacteria	p__Actinobacteriota	c__Actinobacteria	o__Frankiales	f__Sporichthyaceae	g__hgcI_clade	0.000146353	0.00139612	0	0	0	0	0	0	0	0	0	0	0	0	0	0	0	0	0	0	0	0	0	0	0	0	0	0	0	0	0	0	0	0	0	0	0	0	0	0	0	0	0
ASV_1289	d__Bacteria	p__Actinobacteriota					0.000145902	0.000578954	0	0	0	0	0	0	0	0	0	0	0	0	0	0	0	0	0	0	0	0	0	0	0	0	0	0	0	0	0	0	0	0	0	0	0	0	0	0	0	0	0
ASV_1290	d__Bacteria	p__Bacteroidota	c__Bacteroidia	o__Sphingobacteriales	f__NS11-12_marine_group	g__NS11-12_marine_group	0.00014579	0.000468968	0.0018056	0.00106746	0	0	0.000967726	0.00337739	0	0.000792445	0	0	0	0	0	0	0	0	0	0	0	0	0	0	0	0	0	0	0	0	0	0	0	0	0	0	0	0	0	0.000117228	0	0	0
ASV_1291	d__Bacteria	p__Myxococcota	c__Polyangia	o__Polyangiales	f__BIrii41	g__BIrii41	0.000145652	0.000711679	0	0	0	0	0	0	0	0.000990557	0	0	0	0	0	0	0	0	0	0	0	0	0	0	0	0	0	0	0.0007122	0.000665447	0.000756096	0	0	0	0	0.00443675	0	0	0	0	0	0.00500583	0
ASV_1292	d__Bacteria	p__Gemmatimonadota	c__Gemmatimonadetes	o__Gemmatimonadales	f__Gemmatimonadaceae		0.000145652	0.000485706	0	0	0	0	0.000435477	0	0	0.000660371	0	0	0	0	0	0	0	0	0	0	0	0	0	0	0	0	0	0	0.00206538	0	0	0	0	0	0	0	0	0	0	0.000656476	0.00138773	0	0
ASV_1293	d__Bacteria	p__Proteobacteria	c__Alphaproteobacteria	o__Sphingomonadales	f__Sphingomonadaceae	g__Sphingorhabdus	0.000145596	0.000621176	0	0	0	0	0	0	0	0	0	0	0	0	0	0	0	0	0	0	0	0	0	0	0	0	0	0	0	0	0	0	0	0	0	0	0	0	0	0	0	0	0
ASV_1294	d__Bacteria	p__Proteobacteria	c__Alphaproteobacteria	o__Rhizobiales	f__Hyphomicrobiaceae	g__Pedomicrobium	0.000145561	0.000647467	0	0	0	0	0	0	0	0	0	0	0	0	0	0	0	0.000139243	0.000449607	0	0	0	0	0.00566412	9.03832e-05	0	0	0	0	0	0	0	0	0	0	0	0	0	0	0.00114883	0	0	0.0011989
ASV_1295	d__Bacteria	p__Acidobacteriota	c__Acidobacteriae	o__Acidobacteriales	f__uncultured	g__uncultured	0.000145531	0.000596684	0	0	0	0	0	0	0	0	0	0	0	0	0	0	0	0	0	0	0	0	0	0	0	0	0	0.00258135	0	0	0	0	0	0	0	0	0	0	0	0	0	0	0.000611204
ASV_1296	d__Bacteria	p__Proteobacteria	c__Alphaproteobacteria	o__Sphingomonadales	f__Sphingomonadaceae		0.000145473	0.000649362	0	0	0	0	0	0	0	0	0	0	0	0	0	0	0	0	0	0	0	0	0	0	0	0	0	0	0	0	0	0	0	0	0	0	0	0	0	0	0	0	0
ASV_1297	d__Bacteria	p__Proteobacteria	c__Alphaproteobacteria	o__Rhizobiales	f__Hyphomicrobiaceae	g__Pedomicrobium	0.000145349	0.000623786	0	0	0	0	0	0	0	0	0	0	0	0	0	0	0	0	0.00149869	0	0	0	0	0	0.00207881	0	0	0	0	0	0	0	0	0	0	0	0	0	0	0	0.00471829	0	0
ASV_1298	d__Bacteria	p__Proteobacteria	c__Alphaproteobacteria	o__Rhizobiales			0.000145298	0.000645678	0	0	0	0	0	0.00220264	0	0	0	0	0	0	0.00195663	0.00204472	0.00477604	0	0	0	0	0	0	0	0	0	0	0	0	0	0	0	0	0	0.00191388	0	0	0	0	0.000328238	0	0	0
ASV_1299	d__Bacteria	p__Proteobacteria	c__Gammaproteobacteria	o__Methylococcales	f__Methylomonadaceae	g__Crenothrix	0.000145188	0.00104566	0	0	0	0	0	0	0	0	0	0	0	0	0	0	0	0	0	0	0	0	0	0	0	0	0	0	0	0	0	0	0	0	0	0	0	0	0	0	0	0	0
ASV_1300	d__Bacteria	p__Actinobacteriota	c__Actinobacteria	o__Bifidobacteriales	f__Bifidobacteriaceae	g__Bifidobacterium	0.000145165	0.000788476	0	0	0	0	0	0	0	0	0	0	0	0	0.000407631	0	0	0.00190299	0	0	0.00271444	0	0	0	0.000542299	0	0	0	0	0	0	0	0	0	0	0	0	0	0	0	0	0	0
ASV_1301	d__Bacteria	p__Proteobacteria	c__Alphaproteobacteria	o__Rhizobiales	f__Xanthobacteraceae	g__Pseudorhodoplanes	0.0001449	0.000588625	0	0	0	0	0	0	0	0	0	0	0	0	0.00317952	0.000923422	0.00309797	0	0	0	0	0	0	0	0	0.00329761	0	0	0	0	0	0	0.000894134	0	0	0	0	0	0	0	0	0	0
ASV_1302	d__Bacteria	p__Actinobacteriota	c__Acidimicrobiia	o__Microtrichales	f__Ilumatobacteraceae	g__CL500-29_marine_group	0.000144878	0.000898789	0	0	0	0	0	0	0	0	0	0	0	0	0	0	0	0	0	0	0	0	0	0	0	0	0	0	0	0	0	0	0	0	0	0	0	0	0.000591599	0	0	0	0
ASV_1303	d__Bacteria	p__Acidobacteriota	c__Blastocatellia	o__Blastocatellales	f__Blastocatellaceae	g__Blastocatellaceae	0.000144682	0.000945867	0	0	0	0	0	0	0	0	0	0	0	0	0	0	0	0	0	0	0	0	0	0	0	0	0.00107681	0	0	0	0.00132317	0	0	0.00866635	0	0	0	0	0	0	0	0	0
ASV_1304	d__Bacteria	p__Proteobacteria	c__Gammaproteobacteria	o__Methylococcales	f__Methylomonadaceae		0.000144652	0.000545671	0	0	0	0	0	0	0	0	0	0	0	0	0	0	0	0	0	0	0	0	0	0	0	0	0	0	0	0	0	0	0	0	0	0	0	0	0	0	0	0	0
ASV_1305	d__Bacteria	p__Proteobacteria	c__Alphaproteobacteria	o__Acetobacterales	f__Acetobacteraceae		0.000144584	0.000478287	0	0	0	0	0	0	0	0	0	0	0	0	0	0	0	0	0	0	0	0	0	0	0	0	0.00236899	0	0	0	0	0	0	0	0	0.000865707	0.00097917	0	0	0	0	0	0
ASV_1306	d__Bacteria	p__Actinobacteriota	c__Acidimicrobiia	o__IMCC26256	f__IMCC26256	g__IMCC26256	0.000144572	0.000575498	0	0	0	0	0	0	0	0	0	0	0	0	0	0	0	0	0	0	0	0	0	0	0	0	0	0.00115481	0	0	0	0.00470711	0	0	0.00116959	0.00140677	0.00160228	0	0.000478914	0	0	0.000972006	0
ASV_1307	d__Bacteria	p__Proteobacteria	c__Alphaproteobacteria	o__Rhizobiales	f__Hyphomicrobiaceae	g__Hyphomicrobium	0.000144394	0.000499061	0	0	0	0	0	0	0	0	0	0	0	0	0	0	0	0	0	0	0	0	0	0	0	0	0	0.00115481	0	0	0.00113414	0	0.000983548	0.00300915	0	0	0	0	0	0.00084404	0	0	0.00131644
ASV_1308	d__Bacteria	p__Myxococcota	c__Polyangia	o__Polyangiales	f__BIrii41	g__BIrii41	0.000144392	0.000500091	0.000501555	0.000480359	0	0.000601604	0.000580636	0	0.000750348	0.00125471	0	0	0	0	0	0	0	0	0	0	0	0	0	0	0	0	0	0	0.00014244	0.00124771	0	0	0	0	0	0.0032464	0	0	0	0	0	0.00286742	0
ASV_1309	d__Bacteria	p__Proteobacteria	c__Alphaproteobacteria	o__Sphingomonadales	f__Sphingomonadaceae	g__Novosphingobium	0.000144344	0.000509085	0.00331026	0.00261529	0	0.0013369	0	0	0.00128631	0.00092452	0	0	0	0	0	0	0	0	0	0	0	0	0	0	0	0	0	0	0	0	0	0	0	0	0	0.00129856	0	0	0	0	0	0.000583204	0
ASV_1310	d__Bacteria	p__Acidobacteriota	c__Acidobacteriae	o__Acidobacteriales	f__uncultured	g__uncultured	0.000144186	0.000541705	0	0	0	0	0	0	0	0	0	0	0	0	0	0	0	0	0	0	0	0	0	0	0	0	0	0.00129067	0	0	0.00151219	0	0	0.00264805	0	0	0	0	0.00290165	0	0	0	0.00124592
ASV_1311	d__Bacteria	p__Proteobacteria	c__Alphaproteobacteria	o__Rhizobiales	f__Hyphomicrobiaceae	g__Pedomicrobium	0.000144156	0.000785036	0	0	0	0	0	0	0	0	0	0	0	0	0	0	0	0	0	0	0	0	0	0	0	0	0	0	0	0	0	0	0	0	0	0	0	0	0	0.000187564	0	0	0
ASV_1312	d__Bacteria	p__Verrucomicrobiota	c__Verrucomicrobiae	o__Pedosphaerales	f__Pedosphaeraceae	g__uncultured	0.000144048	0.000290986	0	0.000106746	0	0.000200535	4.83863e-05	0	0.000643156	0.000198111	0	0	0	0	0	0	0	0	0	0	0	0	0	0	0	0	0.00028715	0.000679302	0.0003561	0.000748628	0.000252032	0	0.00116237	0.000240732	0.000637959	0.000216427	0.00151326	0	0.000169028	0.00021101	0	0.000243002	0.000117539
ASV_1313	d__Bacteria	p__Actinobacteriota	c__Acidimicrobiia	o__Microtrichales	f__Ilumatobacteraceae		0.000144029	0.00060602	0	0	0	0	0	0	0	0	0	0	0	0	0.00309799	0.00211068	0.00374338	0.000556974	0	0	0	0	0	0	0	0	0	0	0	0	0	0	0	0	0	0	0	0	0	0	0	0	0
ASV_1314	d__Bacteria	p__Proteobacteria	c__Alphaproteobacteria	o__Rhizobiales	f__Xanthobacteraceae		0.000143831	0.000851886	0	0	0	0	0	0	0	0	0	0	0	0	0	0	0	0	0	0	0	0	0	0	0	0	0	0	0	0	0	0	0	0	0	0	0	0	0.00180297	0	0	0	0.000752251
ASV_1315	d__Bacteria	p__Bacteroidota	c__Bacteroidia	o__Bacteroidales	f__Tannerellaceae	g__Macellibacteroides	0.000143821	0.00137197	0	0	0	0	0	0	0	0	0	0	0	0	0	0	0	0	0	0	0	0	0	0	0	0	0	0	0	0	0	0	0	0	0	0	0	0	0	0	0	0	0
ASV_1316	d__Bacteria	p__Bacteroidota	c__Bacteroidia	o__Bacteroidales	f__Tannerellaceae	g__Macellibacteroides	0.000143821	0.00137197	0	0	0	0	0	0	0	0	0	0	0	0	0	0	0	0	0	0	0	0	0	0	0	0	0	0	0	0	0	0	0	0	0	0	0	0	0	0	0	0	0
ASV_1317	d__Bacteria	p__Planctomycetota	c__Planctomycetes	o__Isosphaerales	f__Isosphaeraceae		0.000143715	0.000565266	0	0	0	0	0	0	0	0	0	0	0	0	0	0	0	0	0	0	0	0	0	0	0	0	0	0	0	0	0	0	0	0	0	0	0	0	0	0	0	0	0
ASV_1318	d__Bacteria	p__Bacteroidota	c__Bacteroidia	o__Flavobacteriales	f__Flavobacteriaceae	g__Flavobacterium	0.000143689	0.000436444	0	0	0	0.00147059	0.00159675	0.00190896	0	0	0.00241681	0	0	0.00114253	0	0.000989381	0	0	0	0	0	0	0.000472515	0	0	0	0	0	0	0	0	0	0	0	0	0	0	0	0	0	0	0	0
ASV_1319	d__Bacteria	p__Proteobacteria	c__Alphaproteobacteria	o__Rhizobiales	f__Xanthobacteraceae	g__uncultured	0.000143683	0.000422869	0	0	0	0	0	0	0	0	0	0	0	0	0	0	0	0	0.000899213	0	0	0	0	0	0.000632683	0	0	0	0	0	0	0	0	0	0.00138224	0	0	0	0	0	0	0	0.000305602
ASV_1320	d__Bacteria	p__Actinobacteriota	c__Acidimicrobiia	o__IMCC26256	f__IMCC26256	g__IMCC26256	0.000143515	0.000561591	0	0	0	0	0	0	0	0	0	0	0	0	0	0	0	0	0	0	0	0	0	0	0	0	0	0	0	0	0	0.00348675	0	0	0	0	0	0	0	0	0	0	0.00086979
ASV_1321	d__Bacteria	p__Proteobacteria	c__Alphaproteobacteria	o__Rhizobiales	f__Hyphomicrobiaceae		0.000143377	0.00049201	0	0.000320239	0	0	0	0	0	0	0	0	0	0	0	0	0	0	0	0	0	0	0	0	0	0	0	0	0	0	0	0	0	0	0	0	0	0	0	0	0	0	0
ASV_1322	d__Bacteria	p__Bacteroidota	c__Bacteroidia	o__Sphingobacteriales	f__KD3-93	g__KD3-93	0.000143352	0.00035823	0.00140435	0	0.000582751	0.00147059	0.00091934	0	0.0015007	0.00132074	0.000743633	0	0	0	0	0	0	0	0	0	0	0	0	0	0	0	0	0	0.00099708	0	0	0	0	0	0	0	0	0	0	0	0	0	0
ASV_1323	d__Bacteria	p__Actinobacteriota	c__Acidimicrobiia	o__Microtrichales	f__Ilumatobacteraceae	g__Ilumatobacter	0.000143174	0.000592809	0	0	0	0	0	0	0	0	0	0	0	0	0	0	0	0	0	0	0	0	0	0	0.00352495	0	0	0	0	0.00332723	0	0	0	0	0.00233918	0	0	0	0	0	0	0	0.00032911
ASV_1324	d__Bacteria	p__Proteobacteria	c__Alphaproteobacteria	o__Rhizobiales	f__Hyphomicrobiaceae	g__Hyphomicrobium	0.000143042	0.000470869	0	0	0	0	0	0	0	0	0	0	0	0	0	0	0	0	0	0	0	0	0	0	0	0	0	0	0	0	0.000756096	0	0	0	0	0	0	0	0	0	0	0	0
ASV_1325	d__Bacteria	p__Proteobacteria	c__Alphaproteobacteria	o__Caulobacterales	f__Hyphomonadaceae	g__SWB02	0.000142937	0.000688105	0	0	0	0	0	0	0	0	0	0	0	0	0	0	0	0	0	0	0	0	0	0	0	0	0	0.00122274	0	0	0.00302438	0	0	0.0052961	0	0	0	0	0	0	0	0.000631804	0.000587696
ASV_1326	d__Bacteria	p__Proteobacteria	c__Alphaproteobacteria	o__Rhizobiales	f__Rhizobiaceae		0.000142609	0.000391423	0	0	0	0	0	0	0	0	0	0	0	0	0	0	0	0	0.000749344	0	0	0	0	0	0.000903832	0	0	0	0.00085464	0.000831808	0	0.0013947	0	0	0	0.0016232	0	0	0	0.000468911	0	0.00145801	0.000235078
ASV_1327	d__Bacteria	p__Proteobacteria	c__Alphaproteobacteria	o__Dongiales	f__Dongiaceae	g__Dongia	0.000142509	0.000525654	0	0	0	0	0	0	0	0	0.00204499	0	0	0	0.00211968	0.0011213	0	0	0	0.00315457	0	0.0022627	0	0	0.000723066	0	0	0	0	0.000748628	0	0	0	0	0	0	0	0	0	0	0	0	0
ASV_1328	d__Bacteria	p__Myxococcota	c__Polyangia	o__Polyangiales	f__Sandaracinaceae	g__uncultured	0.000142472	0.000624423	0	0.000480359	0	0	0	0	0	0.000264148	0	0	0	0	0	0	0	0	0	0	0	0	0	0	0	0	0	0.000611372	0.00049854	0.0017468	0	0	0.00116237	0	0.00542265	0	0	0	0.000281714	0	0	0	0.000352618
ASV_1329	d__Bacteria	p__Proteobacteria	c__Alphaproteobacteria	o__Sphingomonadales	f__Sphingomonadaceae	g__Sphingomonas	0.000142391	0.000522112	0	0	0	0	0	0	0	0	0	0	0.0019578	0	0	0.00283622	0	0.00102112	0	0	0	0	0	0	0	0	0	0	0	0	0	0	0	0	0	0	0	0	0	0.000586139	0	0	0
ASV_1330	d__Bacteria	p__Proteobacteria	c__Alphaproteobacteria	o__Acetobacterales	f__Acetobacteraceae		0.000142211	0.000625553	0	0	0	0	0	0	0	0	0	0	0	0	0	0	0	0	0	0	0	0	0	0	0	0	0	0	0	0	0	0	0	0	0	0	0	0	0	0	0	0	0
ASV_1331	d__Bacteria	p__Myxococcota	c__Polyangia	o__Polyangiales	f__Sandaracinaceae	g__uncultured	0.000142176	0.00106005	0	0	0	0	0	0	0	0.00158489	0	0	0	0	0	0	0	0	0	0	0	0	0	0	0	0	0	0	0	0	0	0	0	0	0	0	0	0	0	0	0.00999167	0	0
ASV_1332	d__Bacteria	p__Proteobacteria	c__Alphaproteobacteria	o__Rhizobiales	f__Hyphomicrobiaceae	g__Pedomicrobium	0.000141923	0.000533336	0	0	0	0	0	0	0	0	0	0	0	0	0.00105984	0.00125322	0.00103266	0	0.000224803	0.00278345	0	0.0026021	0	0	0	0.00288541	0	0	0.00085464	0	0	0	0	0	0	0	0	0	0	0	0	0	0
ASV_1333	d__Bacteria	p__Proteobacteria	c__Alphaproteobacteria	o__Rhizobiales	f__Beijerinckiaceae	g__Roseiarcus	0.000141714	0.000468103	0	0	0	0	0	0	0	0	0	0	0	0	0	0	0	0	0	0	0	0	0	0	0	0	0	0	0	0	0	0	0	0	0	0	0	0	0.000732456	0	0	0	0.000493665
ASV_1334	d__Bacteria	p__Proteobacteria	c__Alphaproteobacteria	o__Rhizobiales	f__Rhizobiales_Incertae_Sedis	g__uncultured	0.000141624	0.000442043	0	0	0	0	0	0	0	0	0	0	0	0	0	0	0	0	0	0	0	0	0	0	0.000903832	0	0	0	0	0	0	0	0	0	0	0	0	0	0	0	0	0	0
ASV_1335	d__Bacteria	p__Gemmatimonadota	c__Gemmatimonadetes	o__Gemmatimonadales	f__Gemmatimonadaceae	g__uncultured	0.000141277	0.00078322	0	0	0	0	0	0	0	0	0	0	0	0	0	0	0	0	0	0	0	0	0	0	0	0	0.00086145	0	0	0	0.00378048	0	0	0.00613866	0	0	0	0	0	0	0	0	0
ASV_1336	d__Bacteria	p__Actinobacteriota	c__Acidimicrobiia	o__IMCC26256	f__IMCC26256	g__IMCC26256	0.000141266	0.000631371	0	0	0	0	0	0	0	0	0	0	0	0	0	0	0	0	0	0	0	0	0	0	0	0	0	0	0	0	0	0	0	0	0	0	0	0	0.000901485	0	0	0	0.00115188
ASV_1337	d__Bacteria	p__Chloroflexi	c__Gitt-GS-136	o__Gitt-GS-136	f__Gitt-GS-136	g__Gitt-GS-136	0.00014122	0.000909935	0	0	0	0	0	0	0	0	0	0	0	0	0	0	0	0	0	0	0	0	0	0	0	0	0	0	0	0	0	0	0.000983548	0	0	0	0	0	0	0	0	0	0.000211571
ASV_1338	d__Bacteria	p__Proteobacteria	c__Alphaproteobacteria	o__Rhizobiales			0.000141063	0.000452223	0	0	0	0	0	0	0	0	0	0	0	0	0	0	0	0.000603388	0	0	0	0	0	0	0.000903832	0	0	0.000407581	0	0	0	0	0.00125179	0	0	0	0	0	8.45142e-05	0.00021101	0	0	0.000376125
ASV_1339	d__Bacteria	p__Proteobacteria	c__Alphaproteobacteria	o__Rhizobiales	f__KF-JG30-B3	g__KF-JG30-B3	0.00014106	0.00043308	0	0	0	0	0	0	0	0	0	0	0	0	0	0	0	0	0	0	0	0	0	0	0	0	0	0	0.0007122	0	0	0	0.00187768	0.00192585	0	0	0	0	0	0.00117228	0	0.00102061	0.000916806
ASV_1340	d__Bacteria	p__Verrucomicrobiota	c__Verrucomicrobiae	o__Pedosphaerales	f__Pedosphaeraceae	g__DEV114	0.000140899	0.000441982	0	0	0	0.00113636	0.00203223	0.0020558	0	0	0	0	0	0	0	0.000461711	0	0	0	0	0	0.0022627	0	0	0.000451916	0	0	0	0	0	0	0	0	0	0	0	0	0	0	0	0	0	0
ASV_1341	d__Bacteria	p__Actinobacteriota	c__Actinobacteria	o__Micrococcales	f__Intrasporangiaceae		0.000140758	0.000662021	0	0	0	0	0	0	0	0	0	0	0	0	0	0	0	0	0	0	0	0	0	0	0	0	0	0	0	0	0	0	0	0	0	0	0	0	0.000788799	0.00121917	0	0	0.00152801
ASV_1342	d__Bacteria	p__Bacteroidota	c__Bacteroidia	o__Flavobacteriales	f__Flavobacteriaceae	g__Flavobacterium	0.000140649	0.000365128	0.00140435	0.00128096	0.000815851	0.000334225	0.000290318	0.000587372	0.000321578	0.00046226	0.00204499	0	0	0	0	0.000395752	0	0.000464145	0	0	0	0	0	0	0	0	0	0	0.00163806	0	0	0	0	0	0	0	0	0	0	0	0	0	0
ASV_1343	d__Bacteria	p__Bacteroidota	c__Bacteroidia	o__Sphingobacteriales	f__NS11-12_marine_group	g__NS11-12_marine_group	0.000140584	0.000455054	0.00290902	0	0.0011655	0.00100267	0	0	0	0.000528297	0.0022309	0	0	0	0	0	0	0	0	0	0	0.00045254	0	0	0	0	0	0	0	0	0	0	0	0	0	0	0	0	0	0	0	0	0
ASV_1344	d__Bacteria	p__Bacteroidota	c__Bacteroidia	o__Flavobacteriales	f__Flavobacteriaceae	g__Flavobacterium	0.000140543	0.000536756	0.00280871	0	0	0	0.00174191	0	0	0	0.00334635	0	0	0	0	0.00138513	0.00129082	0	0	0	0	0	0	0	0	0	0	0	0	0	0	0	0	0	0	0	0	0	0	0	0	0	0
ASV_1345	d__Bacteria	p__Proteobacteria	c__Alphaproteobacteria	o__Elsterales	f__Elsteraceae	g__Elstera	0.000140364	0.000785218	0	0.000266866	0	0	0	0	0	0	0	0	0	0	0	0	0	0	0	0	0	0	0	0	0	0	0	0	0	0	0	0	0	0	0	0	0	0	0	0	0	0	0
ASV_1346	d__Bacteria	p__Bacteroidota	c__Bacteroidia	o__Cytophagales	f__Microscillaceae	g__uncultured	0.000140289	0.000674348	0	0	0	0	0	0	0	0	0	0	0	0	0	0	0	0	0	0	0	0	0	0	0	0	0	0	0	0	0	0	0	0	0	0	0	0	0	0	0	0	0
ASV_1347	d__Bacteria	p__Verrucomicrobiota	c__Verrucomicrobiae	o__Pedosphaerales	f__Pedosphaeraceae	g__DEV008	0.000140145	0.000502057	0	0.00170794	0	0	0	0	0.00353736	0.00132074	0	0	0	0	0	0	0	0	0	0	0	0	0	0	0	0	0	0	0	0	0	0	0	0	0	0	0	0	0	0	0	0	0
ASV_1348	d__Bacteria	p__Actinobacteriota	c__Actinobacteria	o__Micrococcales	f__Cellulomonadaceae	g__Cellulomonas	0.000139981	0.000515939	0	0	0	0	0	0	0	0	0	0	0	0	0	0	0	0.000324901	0	0	0	0	0	0	0	0	0	0	0	0.00182998	0	0	0	0	0	0	0	0	0	0.000586139	0.0036081	0	0.000235078
ASV_1349	d__Bacteria	p__Actinobacteriota	c__Actinobacteria	o__Corynebacteriales	f__Mycobacteriaceae	g__Mycobacterium	0.000139973	0.000760768	0	0	0	0	0	0	0	0	0	0	0	0	0	0	0	0	0	0	0	0	0	0	0	0	0	0	0	0	0	0.00679916	0	0	0.00170122	0	0	0	0	0	0	0	0.000235078
ASV_1350	d__Bacteria	p__Actinobacteriota	c__Acidimicrobiia	o__Microtrichales	f__Microtrichaceae	g__uncultured	0.000139964	0.000511743	0	0	0	0	0	0	0	0.00046226	0	0	0	0	0	0.00052767	0.00180715	0	0	0	0	0	0	0	0	0	0	0	0	0.00207952	0	0.00261506	0	0	0.00287081	0	0	0	0	0	0	0	0
ASV_1351	d__Bacteria	p__Bacteroidota	c__Bacteroidia	o__Flavobacteriales	f__NS9_marine_group	g__NS9_marine_group	0.00013995	0.000614432	0	0	0	0.000868984	0	0	0	0	0	0	0	0	0	0	0	0	0	0	0	0	0	0	0	0	0	0	0.00113952	0.000831808	0	0.00174338	0	0	0.00116959	0	0	0	0	0	0.00527338	0	0
ASV_1352	d__Bacteria	p__Bacteroidota	c__Bacteroidia	o__Sphingobacteriales	f__Lentimicrobiaceae	g__Lentimicrobiaceae	0.00013978	0.000498843	0	0	0	0	0.000290318	0	0	0	0	0	0	0	0	0	0	0	0	0	0	0	0	0	0	0	0	0	0	0	0	0	0	0	0	0	0	0	0	0	0	0	0
ASV_1353	d__Bacteria	p__Proteobacteria	c__Alphaproteobacteria	o__Sphingomonadales	f__Sphingomonadaceae	g__Sphingorhabdus	0.000139734	0.000788916	0	0	0	0	0	0	0	0	0	0	0.00630846	0.00342759	0	0.00244047	0	0	0	0	0	0	0	0	0	0	0	0	0	0	0	0	0	0	0	0	0	0	0	0.000539248	0	0	0
ASV_1354	d__Bacteria	p__Actinobacteriota	c__Thermoleophilia	o__Gaiellales	f__uncultured	g__uncultured	0.000139711	0.00112588	0	0	0	0	0	0	0	0	0	0	0	0	0	0	0	0	0	0	0	0	0	0	0	0	0	0	0	0	0	0	0	0	0	0	0	0	0	0	0	0	0
ASV_1355	d__Bacteria	p__Proteobacteria	c__Alphaproteobacteria	o__Sphingomonadales	f__Sphingomonadaceae	g__Sphingomonas	0.000139449	0.000657499	0	0	0	0	0	0	0	0	0	0	0	0	0	0	0	0	0	0	0	0	0	0	0	0	0	0	0	0	0	0	0	0	0	0	0	0	0	0	0	0	0
ASV_1356	d__Bacteria	p__Proteobacteria	c__Alphaproteobacteria	o__Rhizobiales			0.000139398	0.000565539	0	0	0	0	0	0	0	0	0	0	0	0	0	0	0	0	0	0	0	0	0	0	0	0	0	0	0	0	0	0	0	0	0	0	0	0	0	0	0	0	0
ASV_1357	d__Bacteria	p__Verrucomicrobiota	c__Verrucomicrobiae	o__Pedosphaerales	f__Pedosphaeraceae	g__SH3-11	0.000139377	0.000390322	0.00170529	0.00154782	0.00151515	0.00113636	0.00091934	0.00117474	0	0.000792445	0	0	0	0	0	0	0	0	0	0	0	0	0	0	0	0	0	0	0	0.000249543	0	0	0	0	0	0	0	0	0	0	0	0	0
ASV_1358	d__Bacteria	p__Verrucomicrobiota	c__Verrucomicrobiae				0.000139275	0.00040776	0	0	0	0	0	0	0	0.000528297	0.00167317	0	0	0	0	0	0	0.00171734	0	0	0	0	0	0	0	0	0	0	0.00056976	0	0	0	0	0	0	0.000973921	0	0	0	0	0	0.000729005	0
ASV_1359	d__Bacteria	p__Actinobacteriota	c__Acidimicrobiia	o__Microtrichales			0.000139267	0.000382006	0	0	0	0	0	0	0	0	0	0	0	0	0	0	0	0	0	0	0	0	0	0	0.00117498	0	0	0	0.00128196	0.00124771	0	0.00191771	0	0	0.0015949	0	0	0	0	0	0	0.000486003	0.000587696
ASV_1360	d__Bacteria	p__Proteobacteria	c__Alphaproteobacteria	o__Sphingomonadales	f__Sphingomonadaceae	g__Sphingomonas	0.000139184	0.000397598	0	0.000747225	0	0	0	0	0	0	0	0	0.00119643	0	0	0	0	0	0	0	0	0	0	0	0	0	0	0	0	0	0	0	0	0	0	0	0	0	0	0.000914377	0	0	0.000399633
ASV_1361	d__Bacteria	p__Proteobacteria	c__Alphaproteobacteria	o__Rhodobacterales	f__Rhodobacteraceae		0.000139169	0.000475653	0	0	0	0	0	0	0	0	0	0	0	0	0	0	0	0	0	0	0	0	0	0	0	0	0.000789663	0.00101895	0	0	0.00107114	0	0	0.00349061	0	0	0	0	0.000563428	0	0	0	0.000211571
ASV_1362	d__Bacteria	p__Acidobacteriota	c__Acidobacteriae	o__Bryobacterales	f__Bryobacteraceae	g__Bryobacter	0.000138871	0.000373548	0	0	0	0	0	0	0	0	0	0	0	0	0.00122289	0.000923422	0	0	0.000749344	0	0	0.00124448	0	0	0.000813449	0	0	0	0	0.000665447	0	0	0.00143062	0	0.000637959	0	0	0	0	0	0	0	0
ASV_1363	d__Bacteria	p__Bacteroidota	c__Bacteroidia	o__Cytophagales	f__Microscillaceae	g__uncultured	0.000138768	0.000356684	0	0.000587105	0.0004662	0.000534759	0	0	0	0	0	0	0	0	0	0	0	0	0	0	0	0	0	0	0	0	0.00143575	0.00142653	0	0	0.00113414	0	0.000804721	0	0	0	0.00186933	0	0.000901485	0	0	0.000437403	0.000893298
ASV_1364	d__Bacteria	p__Verrucomicrobiota	c__Verrucomicrobiae	o__Chthoniobacterales	f__Xiphinematobacteraceae	g__Candidatus_Xiphinematobacter	0.000138683	0.000591933	0	0	0	0	0	0	0	0	0	0	0	0	0	0	0	0	0	0	0	0	0	0	0	0	0	0.00149446	0	0	0	0	0.00482833	0.00060183	0.00106326	0.0016232	0	0	0	0	0	0.00111781	0.00148099
ASV_1365	d__Bacteria	p__Proteobacteria	c__Alphaproteobacteria	o__Rhizobiales	f__Hyphomicrobiaceae	g__Hyphomicrobium	0.000138555	0.000715966	0	0	0	0	0	0	0	0	0	0	0	0	0	0	0	0	0	0	0	0	0	0	0	0	0	0	0	0	0	0	0	0	0	0	0	0	0	0	0	0	0
ASV_1366	d__Bacteria	p__Bacteroidota	c__Bacteroidia	o__Chitinophagales	f__Chitinophagaceae	g__Terrimonas	0.000138536	0.000300286	0.000300933	0	0	0.00013369	0.000387091	0.00161527	0	0.000264148	0	0	0	0	0	0.000857463	0	0	0.000524541	0	0	0	0	0	0	0.000618302	0	0	0.00085464	0.000665447	0	0	0.0013412	0	0	0	0	0	0	0.000234456	0	0.000534603	2.35078e-05
ASV_1367	d__Bacteria	p__Campilobacterota	c__Campylobacteria	o__Campylobacterales	f__Sulfurospirillaceae	g__Sulfurospirillum	0.000138495	0.00132115	0	0	0	0	0	0	0	0	0	0	0	0	0	0	0	0	0	0	0	0	0	0	0	0	0	0	0	0	0	0	0	0	0	0	0	0	0	0	0	0	0
ASV_1368	d__Bacteria	p__Verrucomicrobiota	c__Verrucomicrobiae	o__Chthoniobacterales	f__Chthoniobacteraceae	g__Candidatus_Udaeobacter	0.000138418	0.000500705	0	0	0	0	0	0	0	0	0	0	0	0	0	0	0	0.000649803	0	0	0	0	0	0	0	0	0	0.0022417	0.00064098	0	0	0	0.0026824	0	0.00297714	0	0.00097917	0	0.000732456	0	0	0	0.000446649
ASV_1369	d__Bacteria	p__Bacteroidota	c__Bacteroidia	o__Chitinophagales	f__Saprospiraceae		0.000138357	0.000369151	0.000902799	0	0.000582751	0.00173797	0.00188707	0.00146843	0	0.00092452	0.00111545	0	0	0	0	0.000197876	0.000387247	0	0	0	0	0	0	0	0	0	0	0	0.00021366	0	0	0	0	0	0	0	0	0	0	0	0	0	0
ASV_1370	d__Bacteria	p__Chloroflexi	c__Anaerolineae	o__SBR1031	f__SBR1031	g__SBR1031	0.000138214	0.00034465	0	0	0.0004662	0.000668449	0.000483863	0	0	0	0	0	0	0	0	0	0	0	0.000524541	0	0	0	0	0	0	0	0	0	0	0	0.000252032	0	0	0	0	0	0	0	0	0.000187564	0	0.000243002	0
ASV_1371	d__Bacteria	p__Verrucomicrobiota	c__Verrucomicrobiae	o__Pedosphaerales	f__Pedosphaeraceae	g__ADurb.Bin063-1	0.000138117	0.000402614	0.00210653	0.000960717	0	0.00187166	0.00149998	0.0010279	0.000857541	0.000594334	0	0	0	0	0	0	0	0	0	0	0	0	0	0	0	0	0	0	0	0	0	0	0	0	0	0	0	0	0	0	0	0	0
ASV_1372	d__Bacteria	p__Chloroflexi	c__Anaerolineae	o__RBG-13-54-9	f__RBG-13-54-9	g__RBG-13-54-9	0.000138107	0.00036861	0	0	0	0	0	0	0	0	0.000743633	0	0.00119643	0	0.00105984	0.00178089	0.00103266	0	0.000524541	0.000927816	0	0.000565675	0.000945031	0	0	0.00185491	0	0	0	0.000748628	0	0	0	0	0	0	0	0	0	0.00021101	0	0	0.000117539
ASV_1373	d__Bacteria	p__Bacteroidota	c__Bacteroidia	o__Chitinophagales	f__Saprospiraceae		0.000138058	0.000396032	0	0	0.000699301	0.00040107	0.000145159	0.000440529	0.000535963	0.000330186	0.00260271	0.00144858	0	0	0	0	0	0	0	0.00055669	0	0	0	0	0	0	0	0	0.00128196	0	0	0	0	0	0	0	0	0	0	7.03367e-05	0	0	0
ASV_1374	d__Bacteria	p__Bacteroidota	c__Bacteroidia	o__Chitinophagales	f__Chitinophagaceae	g__Lacibacter	0.000138019	0.000577699	0	0	0	0	0.000725795	0	0	0	0	0	0	0	0	0	0	0	0	0	0	0	0	0	0	0	0	0	0	0.000914989	0	0	0	0	0	0	0	0	0	0.000515802	0	0.000388802	0.000282094
ASV_1375	d__Bacteria	p__Bacteroidota	c__Bacteroidia	o__Chitinophagales	f__Chitinophagaceae	g__Flavihumibacter	0.000137953	0.000524117	0	0	0	0	0	0	0	0	0	0	0	0	0	0	0	0	0	0	0	0	0	0	0	0	0	0	0	0	0	0	0	0	0	0	0	0	0	0.000445466	0	0	0
ASV_1376	d__Bacteria	p__Bacteroidota	c__Bacteroidia	o__Cytophagales	f__Spirosomaceae	g__Emticicia	0.000137651	0.00042603	0	0.000693851	0	0	0.002129	0	0.000750348	0	0	0	0	0	0	0	0	0	0	0	0	0	0	0	0	0	0	0	0.0007122	0	0	0	0	0	0	0	0	0	0	0	0	0	0
ASV_1377	d__Bacteria	p__Chloroflexi	c__Chloroflexia	o__Chloroflexales	f__Roseiflexaceae	g__uncultured	0.000137524	0.000498254	0	0	0	0	0	0	0	0	0.00185908	0	0	0	0.00122289	0.00171493	0	0	0.00247284	0	0.00298588	0	0	0	0.000723066	0	0	0	0	0	0	0	0	0	0	0	0	0	0	0.000468911	0	0	0
ASV_1378	d__Bacteria	p__Bacteroidota	c__Bacteroidia	o__Chitinophagales			0.000137402	0.00046834	0	0	0	0.000735294	0.000870954	0.0010279	0	0.00171696	0	0	0	0	0	0	0	0	0	0	0	0	0	0	0	0	0	0	0	0	0	0	0	0	0	0	0	0	0	0	0.00333056	0	0
ASV_1379	d__Bacteria	p__Proteobacteria	c__Alphaproteobacteria	o__Sphingomonadales	f__Sphingomonadaceae	g__Sphingomonas	0.000137103	0.000507788	0	0	0	0	0	0	0	0	0	0	0.00174027	0	0	0.000989381	0	0.000556974	0	0	0	0	0	0	0	0	0	0	0	0	0	0	0	0	0	0	0	0	0	0.00110194	0	0	0
ASV_1380	d__Bacteria	p__Proteobacteria	c__Alphaproteobacteria	o__Rhodobacterales	f__Rhodobacteraceae		0.000137051	0.000507004	0	0	0	0	0	0	0	0	0	0	0	0	0	0	0	0	0	0	0	0	0	0	0	0	0	0	0	0	0.00151219	0	0	0.00216659	0	0.00129856	0	0	0	0	0	0.000923406	0
ASV_1381	d__Bacteria	p__Acidobacteriota	c__Vicinamibacteria	o__Vicinamibacterales	f__Vicinamibacteraceae	g__Vicinamibacteraceae	0.000137048	0.00055324	0	0	0.0044289	0	0.00135482	0.00132159	0	0	0	0	0	0	0	0	0	0	0	0	0	0	0	0	0	0	0	0	0	0	0	0	0	0	0	0	0	0	0	0	0	0	0
ASV_1382	d__Bacteria	p__Bacteroidota	c__Bacteroidia	o__Flavobacteriales	f__Flavobacteriaceae	g__Flavobacterium	0.000136991	0.000778903	0	0	0	0	0	0	0	0.00105659	0.00706451	0	0	0	0	0	0	0	0	0	0	0	0	0	0	0	0	0	0	0	0	0	0	0	0	0	0	0	0	0	0	0	0
ASV_1383	d__Bacteria	p__Campilobacterota	c__Campylobacteria	o__Campylobacterales	f__Sulfurimonadaceae	g__Sulfurimonas	0.000136987	0.000699756	0	0	0	0	0	0	0	0	0	0	0	0	0	0	0	0	0	0	0	0	0	0	0	0	0	0	0	0	0	0	0	0	0	0	0	0	0	0.00042202	0	0	0
ASV_1384	d__Bacteria	p__Chloroflexi	c__Anaerolineae	o__Anaerolineales	f__Anaerolineaceae		0.000136852	0.000542441	0	0	0	0	0	0	0	0	0	0	0	0	0	0	0	0	0	0	0	0	0	0	0	0	0	0.00237756	0	0	0.00126016	0	0	0.00397208	0	0.000973921	0.00097917	0	0.000563428	0	0	0.00150661	0
ASV_1385	d__Bacteria	p__Bacteroidota	c__Bacteroidia	o__Chitinophagales	f__Chitinophagaceae	g__Terrimonas	0.00013677	0.000437768	0.0027084	0	0	0.000802139	0.000387091	0.00234949	0	0.000660371	0	0	0	0	0	0.00052767	0	0	0.000599475	0	0	0	0	0	0	0.0014427	0	0	0.00078342	0.000914989	0	0	0	0	0	0	0	0	0	0	0	0	0
ASV_1386	d__Bacteria	p__Chloroflexi	c__Anaerolineae	o__Ardenticatenales	f__uncultured	g__uncultured	0.000136755	0.000677041	0	0	0	0	0	0	0	0	0	0	0	0	0.00260884	0.000395752	0.00555054	0	0	0	0	0	0	0	0	0.0016488	0	0	0	0	0	0	0	0	0	0	0	0	0	0	0	0	0
ASV_1387	d__Bacteria	p__Actinobacteriota	c__Acidimicrobiia	o__Microtrichales	f__Ilumatobacteraceae	g__CL500-29_marine_group	0.000136634	0.000425232	0	0	0	0	0	0	0	0	0	0	0	0	0.000978314	0.00138513	0	0	0.00277257	0	0	0	0	0	0	0.0016488	0	0	0	0	0	0	0	0	0	0.000865707	0	0	0	0.000445466	0	0.000631804	0
ASV_1388	d__Bacteria	p__Bacteroidota	c__Bacteroidia	o__Chitinophagales	f__Chitinophagaceae	g__Lacibacter	0.000136616	0.000630261	0	0	0	0	0	0	0	0	0	0	0	0	0	0	0	0	0	0	0	0	0	0	0	0	0	0	0	0	0	0	0	0	0	0	0	0	0	0	0	0	0
ASV_1389	d__Bacteria	p__Nitrospirota	c__Thermodesulfovibrionia	o__uncultured	f__uncultured	g__uncultured	0.000136503	0.000612849	0	0	0	0	0	0.000734214	0	0	0	0	0	0	0	0	0	0	0	0	0	0	0	0	0	0	0	0	0	0	0	0	0	0	0	0	0	0	0	0.00063303	0.00499584	0	0
ASV_1390	d__Bacteria	p__Proteobacteria	c__Alphaproteobacteria	o__Rhizobiales	f__Xanthobacteraceae	g__Rhodoplanes	0.00013644	0.000767547	0	0	0	0	0	0	0	0	0	0	0	0	0	0	0	0	0	0	0	0	0	0	0	0	0	0	0	0	0	0	0.00125179	0	0	0	0	0	0	0.000797149	0	0	0
ASV_1391	d__Bacteria	p__Bacteroidota	c__Bacteroidia	o__Flavobacteriales	f__Flavobacteriaceae	g__Flavobacterium	0.000136101	0.00121401	0	0	0	0	0	0	0	0	0	0	0	0	0	0	0	0	0	0	0	0	0	0	0	0	0	0	0	0	0	0	0	0	0	0	0	0	0	0	0	0	0
ASV_1392	d__Bacteria	p__Deinococcota	c__Deinococci	o__Deinococcales	f__Deinococcaceae		0.000135831	0.00105539	0	0	0	0	0	0	0	0	0	0	0	0	0	0	0	0	0	0	0	0	0	0	0	0	0	0	0	0	0	0	0	0	0	0	0	0	0	0	0	0	0
ASV_1393	d__Bacteria	p__Proteobacteria	c__Alphaproteobacteria	o__Rhizobiales	f__Beijerinckiaceae	g__Bosea	0.000135783	0.000477048	0	0	0	0	0	0	0	0	0	0	0	0	0	0.00257239	0	0.00139243	0	0	0	0	0	0	0	0	0	0	0	0	0	0	0	0	0	0	0	0	0	0.00150052	0	0	0
ASV_1394	d__Bacteria	p__Verrucomicrobiota	c__Verrucomicrobiae	o__Chthoniobacterales	f__Chthoniobacteraceae	g__Chthoniobacter	0.00013578	0.000485393	0	0	0	0	0	0	0	0	0	0	0	0	0	0	0	0	0	0	0	0	0	0	0	0	0.00315865	0	0	0	0.00107114	0	0	0.00252768	0	0	0	0	0.000704285	0.000304792	0	0	0.00110487
ASV_1395	d__Bacteria	p__Bacteroidota	c__Bacteroidia	o__Flavobacteriales	f__NS9_marine_group	g__NS9_marine_group	0.000135704	0.000405718	0.0027084	0.000693851	0	0.00180481	0.000822567	0	0	0.00125471	0	0	0	0	0	0	0	0	0	0	0	0	0	0	0	0	0	0	0	0	0	0	0	0	0	0	0	0	0	0.000304792	0	0.000729005	0.000446649
ASV_1396	d__Bacteria	p__Acidobacteriota	c__Acidobacteriae	o__Acidobacteriae	f__Acidobacteriae	g__Paludibaculum	0.000135656	0.000449691	0.00160498	0.00261529	0	0	0	0	0.00192947	0.00105659	0	0	0	0	0	0	0	0	0	0	0	0	0	0	0	0	0.00100503	0	0	0	0	0	0	0	0	0	0	0	0	0	0	0	0
ASV_1397	d__Bacteria	p__Bdellovibrionota	c__Bdellovibrionia	o__Bdellovibrionales	f__Bdellovibrionaceae	g__OM27_clade	0.000135586	0.000435213	0.00280871	0.000266866	0.00034965	0.00160428	0.0014032	0.00176211	0.000750348	0.000858482	0	0	0	0	0	0	0	0	0	0	0	0	0	0	0	0	0	0	0	0	0	0	0	0	0	0	0	0	0	0	0	0	7.05235e-05
ASV_1398	d__Bacteria	p__Campilobacterota	c__Campylobacteria	o__Campylobacterales	f__Arcobacteraceae	g__Poseidonibacter	0.000135514	0.00127029	0	0.000213493	0	0	0	0	0	0	0	0	0	0	0	0	0	0	0	0	0	0	0	0	0	0	0	0	0	0	0	0	0	0	0	0	0	0	0	0	0	0	0
ASV_1399	d__Bacteria	p__Proteobacteria	c__Alphaproteobacteria	o__Rhodobacterales	f__Rhodobacteraceae		0.000135492	0.000350098	0	0	0	0.000668449	0	0	0	0.000528297	0	0	0	0	0	0	0	0.00041773	0	0	0	0	0	0	0	0	0	0.000543441	0.00056976	0.00133089	0.000378048	0	0.000625894	0.000120366	0	0.000108213	0	0	0	0	0	0	0.000188063
ASV_1400	d__Bacteria	p__Firmicutes	c__Clostridia	o__Oscillospirales	f__Ruminococcaceae	g__Faecalibacterium	0.000135466	0.00127029	0	0	0	0	0	0	0	0	0	0	0	0	0	0	0	0	0	0	0	0	0	0	0	0	0	0	0	0	0	0	0	0	0	0	0	0	0	0	0	0	0
ASV_1401	d__Bacteria	p__Actinobacteriota	c__Coriobacteriia	o__OPB41	f__OPB41	g__OPB41	0.000135064	0.000717848	0	0	0	0	0	0	0	0	0	0	0	0	0	0	0	0	0	0	0	0	0	0	0	0	0	0	0	0	0	0	0	0	0	0	0	0	0	0	0	0	0
ASV_1402	d__Bacteria	p__Proteobacteria	c__Alphaproteobacteria	o__Rhodobacterales	f__Rhodobacteraceae		0.00013499	0.00119897	0	0	0	0	0	0	0	0	0	0	0.000870133	0	0	0	0	0	0	0	0	0	0	0	0	0	0	0	0	0	0	0	0	0	0	0	0	0	0	0	0	0	0
ASV_1403	d__Bacteria	p__Acidobacteriota	c__Blastocatellia	o__Blastocatellales	f__Blastocatellaceae		0.000134891	0.000411434	0	0	0	0	0	0	0	0	0	0	0	0	0	0	0	0	0	0	0	0	0	0	0	0	0.00208184	0	0	0	0	0	0	0	0	0	0	0	0.00121137	0	0	0	0.0011989
ASV_1404	d__Bacteria	p__Proteobacteria	c__Alphaproteobacteria	o__Rhizobiales	f__Rhizobiales_Incertae_Sedis	g__uncultured	0.000134702	0.000573462	0	0	0	0	0	0	0	0	0	0	0	0	0	0	0	0	0	0	0	0.00305464	0	0	0	0	0	0	0	0	0	0	0	0	0	0	0	0	0	0	0	0	0
ASV_1405	d__Bacteria	p__Bacteroidota	c__Bacteroidia	o__Bacteroidales	f__Prolixibacteraceae	g__uncultured	0.000134675	0.000385835	0	0	0	0	0.000822567	0	0	0.00132074	0	0	0	0	0	0	0	0	0	0	0	0	0	0	0	0	0	0	0.00049854	0.000665447	0	0	0	0	0	0	0	0	0	0.000328238	0	0	0
ASV_1406	d__Bacteria	p__Actinobacteriota	c__Thermoleophilia	o__Gaiellales	f__uncultured	g__uncultured	0.000134608	0.00053366	0	0	0	0	0	0	0	0	0.000743633	0	0	0	0	0	0	0	0	0.00148451	0.00217155	0	0	0	0	0	0	0	0	0	0	0	0	0	0	0	0	0	0	0.00126606	0	0	0
ASV_1407	d__Bacteria	p__Bacteroidota	c__Bacteroidia	o__Chitinophagales			0.000134495	0.000404553	0.00200622	0	0	0	0.000580636	0.00117474	0.00128631	0	0.00111545	0	0	0	0	0	0	0	0	0	0	0	0	0	0	0	0	0	0	0	0	0	0	0	0	0	0	0	0	0	0	0.000388802	9.40314e-05
ASV_1408	d__Bacteria	p__Bacteroidota	c__Bacteroidia	o__Chitinophagales	f__Chitinophagaceae		0.000134452	0.00056004	0	0	0	0	0	0	0	0.000594334	0	0	0	0	0	0	0	0	0	0	0	0	0	0	0	0	0	0	0	0	0	0	0	0	0	0	0	0	0.000788799	0	0	0	0
ASV_1409	d__Bacteria	p__Gemmatimonadota	c__Gemmatimonadetes	o__Gemmatimonadales	f__Gemmatimonadaceae	g__uncultured	0.000134352	0.000607332	0	0	0	0	0	0	0	0	0	0	0	0	0	0	0	0	0	0	0	0	0	0	0	0	0	0	0	0	0.00201626	0	0	0.00481464	0	0	0.00124622	0	0.000985999	0	0	0	0.00176309
ASV_1410	d__Bacteria	p__Actinobacteriota	c__Actinobacteria	o__Micrococcales	f__Micrococcaceae		0.000134129	0.000740982	0	0	0	0	0	0	0	0	0	0	0.00609093	0	0	0.00237451	0	0	0	0	0	0	0	0	0	0	0	0	0	0	0	0	0.0026824	0	0	0	0	0	0	0	0	0	0.00105785
ASV_1411	d__Bacteria	p__Proteobacteria	c__Alphaproteobacteria				0.000133914	0.000979372	0	0	0	0	0	0	0	0	0	0	0	0	0	0	0	0	0	0	0	0	0	0	0	0	0	0	0	0	0	0	0	0	0	0	0	0	0	0	0	0	0
ASV_1412	d__Bacteria	p__Bacteroidota	c__Bacteroidia	o__Bacteroidales	f__Bacteroidetes_vadinHA17	g__Bacteroidetes_vadinHA17	0.000133884	0.000691062	0	0	0	0	0	0	0	0	0	0	0	0	0	0	0	0	0	0	0	0	0	0	0	0	0	0	0	0	0	0.00366109	0	0	0	0	0	0	0	0.0010316	0	0	0
ASV_1413	d__Bacteria	p__Bacteroidota	c__Bacteroidia	o__Chitinophagales	f__Chitinophagaceae	g__Dinghuibacter	0.000133393	0.000325571	0.000501555	0.000907344	0	0.00127005	0.00111289	0	0.000964734	0.00105659	0	0	0	0	0	0	0	0	0	0	0	0	0	0	0.0010846	0	0	0	0.00113952	0	0	0	0	0	0	0	0	0	0	0	0	0	0
ASV_1414	d__Bacteria						0.000133305	0.000381677	0.00120373	0.00106746	0.00151515	0.00160428	0.00154836	0.000734214	0.000857541	0.000528297	0.00148727	0	0	0	0	0	0	0	0	0	0	0	0	0	0	0	0	0	0	0	0	0	0	0	0	0	0	0	0	0	0	0.000194401	0
ASV_1415	d__Bacteria	p__Bacteroidota	c__Bacteroidia	o__Flavobacteriales	f__Flavobacteriaceae	g__Flavobacterium	0.000133233	0.000751976	0	0	0	0	0	0	0	0	0.00148727	0	0	0	0.00114137	0.000461711	0	0	0	0	0	0	0.00252008	0.00651374	0	0	0	0	0	0	0	0	0	0	0	0	0	0	0	0	0	0	0
ASV_1416	d__Bacteria	p__Bacteroidota	c__Bacteroidia	o__Flavobacteriales	f__Flavobacteriaceae	g__Flavobacterium	0.000132966	0.000371227	0	0.000373612	0	0.000802139	0.000677408	0	0.00107193	0.00138678	0	0	0	0	0	0	0	0	0	0	0	0	0	0	0	0	0	0	0	0	0	0	0	0	0.000956938	0.00119035	0	0	0	0	0.00194283	0.00111781	0
ASV_1417	d__Bacteria	p__Bacteroidota	c__Bacteroidia	o__Cytophagales	f__Spirosomaceae	g__Lacihabitans	0.000132895	0.000460448	0	0	0	0	0.000387091	0	0	0	0.00334635	0	0	0	0	0	0	0	0	0	0	0	0	0	0	0	0	0	0	0	0	0	0	0	0	0	0	0	0	0	0	0	0
ASV_1418	d__Bacteria	p__Acidobacteriota	c__Acidobacteriae	o__Bryobacterales	f__Bryobacteraceae	g__Bryobacter	0.000132837	0.000708625	0	0	0	0	0	0	0	0	0	0	0	0	0	0	0	0	0	0	0	0	0	0	0	0	0	0	0	0	0	0	0	0	0	0	0	0	0	0	0	0	0
ASV_1419	d__Bacteria	p__Bacteroidota	c__Bacteroidia	o__Flavobacteriales	f__Crocinitomicaceae	g__Fluviicola	0.000132763	0.000978041	0	0	0	0	0	0	0	0	0	0	0	0	0	0	0	0	0	0	0	0	0	0	0	0	0	0	0	0	0	0	0	0	0	0	0	0	0	0	0	0	0
ASV_1420	d__Bacteria	p__Acidobacteriota	c__Acidobacteriae	o__Bryobacterales	f__Bryobacteraceae	g__Bryobacter	0.000132748	0.000587914	0	0	0	0	0	0	0	0	0	0	0	0	0	0	0	0	0	0	0	0	0	0	0	0	0	0	0	0	0	0	0	0	0	0	0	0	0	0	0	0	0
ASV_1421	d__Bacteria	p__Bacteroidota	c__Bacteroidia	o__Bacteroidales	f__SB-5	g__SB-5	0.000132684	0.000996905	0	0	0	0	0	0	0	0	0	0	0	0	0	0	0	0	0	0	0	0	0	0	0	0	0	0	0	0	0	0	0	0	0	0	0	0	0	0.00302448	0	0	0
ASV_1422	d__Bacteria	p__Proteobacteria	c__Alphaproteobacteria	o__Rhodospirillales	f__Rhodospirillaceae	g__uncultured	0.000132656	0.000406989	0.00120373	0	0	0.00127005	0.000532249	0	0	0	0.00241681	0	0	0	0.00105984	0	0.00129082	0	0	0	0	0.00158389	0	0	0.000632683	0	0	0	0	0	0	0	0	0	0	0	0	0	0	0	0	0	0
ASV_1423	d__Bacteria	p__Actinobacteriota	c__MB-A2-108	o__MB-A2-108	f__MB-A2-108	g__MB-A2-108	0.000132597	0.000552148	0	0	0	0	0	0	0	0	0	0	0	0	0	0	0	0.000742632	0	0	0.00162866	0	0	0	0	0	0	0	0	0	0	0	0	0	0	0	0	0	0	0.000750258	0	0	0
ASV_1424	d__Bacteria						0.000132373	0.000508046	0.00371151	0.000426985	0.000815851	0.000802139	0.000677408	0.00249633	0	0.000726408	0	0	0	0	0	0	0	0	0	0	0	0	0	0	0	0	0	0	0	0	0	0	0	0	0	0	0	0	0	0	0	0	0
ASV_1425	d__Bacteria	p__Acidobacteriota	c__Vicinamibacteria	o__Vicinamibacterales	f__Vicinamibacteraceae	g__Vicinamibacteraceae	0.000132337	0.000934468	0	0	0	0	0	0	0	0	0	0	0	0	0	0	0	0.00106753	0	0	0	0	0	0	0	0	0	0	0	0	0	0	0	0	0	0	0	0	0	0.000351683	0	0	0
ASV_1426	d__Bacteria	p__Proteobacteria	c__Alphaproteobacteria	o__Sphingomonadales	f__Sphingomonadaceae		0.000132314	0.000554659	0	0	0	0	0	0	0	0	0	0	0.00271916	0	0	0.00204472	0.00116174	0.00041773	0	0	0	0.000791945	0.00378012	0	0	0	0	0	0	0	0	0	0	0	0	0	0	0	0	0	0	0	0
ASV_1427	d__Bacteria	p__Actinobacteriota	c__Acidimicrobiia	o__Microtrichales	f__Ilumatobacteraceae	g__Ilumatobacter	0.000132033	0.000478786	0	0	0	0	0	0	0	0	0	0	0	0	0	0	0	0	0	0	0	0	0	0	0	0	0	0	0	0	0	0	0.000894134	0	0	0	0	0	0	0	0	0	0.000305602
ASV_1428	d__Bacteria	p__Actinobacteriota	c__Acidimicrobiia	o__Microtrichales	f__Microtrichaceae	g__uncultured	0.000132013	0.000481297	0	0	0	0	0	0	0	0	0	0	0	0	0	0	0	0.00343467	0	0	0	0	0	0	0	0	0	0	0	0	0	0	0	0	0	0	0	0	0	0.00110194	0	0	0
ASV_1429	d__Bacteria	p__Actinobacteriota					0.000131939	0.000681278	0	0	0	0	0	0	0	0	0	0	0	0	0	0	0	0	0	0	0	0	0	0	0	0	0	0	0	0	0	0	0	0	0	0	0	0	0	0	0	0	0
ASV_1430	d__Bacteria	p__Bacteroidota	c__Bacteroidia	o__Chitinophagales	f__Chitinophagaceae	g__Terrimonas	0.00013164	0.00052248	0	0	0	0	0	0	0	0	0	0	0	0	0	0	0	0.00148526	0	0	0	0	0	0	0	0	0	0	0	0	0	0	0	0	0	0	0	0	0	0.000351683	0	0	0
ASV_1431	d__Bacteria	p__Proteobacteria	c__Alphaproteobacteria	o__Rhizobiales	f__Hyphomicrobiaceae		0.000131535	0.000501913	0	0	0	0	0	0	0	0	0	0	0	0	0	0	0	0	0	0	0	0	0	0	0	0	0.00086145	0	0	0	0.000819104	0	0	0	0	0	0	0	0.000478914	0	0	0	0
ASV_1432	d__Bacteria	p__Deinococcota	c__Deinococci	o__Deinococcales	f__Deinococcaceae		0.000131499	0.000691264	0	0	0	0	0	0	0	0	0	0	0	0	0	0	0	0	0	0	0	0	0	0	0	0	0	0	0	0	0	0	0	0	0	0	0	0	0	0	0	0	0
ASV_1433	d__Bacteria	p__Bacteroidota	c__Bacteroidia	o__Sphingobacteriales	f__AKYH767	g__AKYH767	0.000131386	0.000404051	0	0	0	0	0	0	0	0	0	0	0	0	0	0	0	0	0.000599475	0	0	0	0	0	0.00171728	0	0	0	0.00220782	0	0	0	0.00107296	0	0.00180755	0	0	0	0	0	0	0	0
ASV_1434	d__Bacteria	p__Firmicutes	c__Clostridia	o__Clostridiales	f__Clostridiaceae	g__Clostridium_sensu_stricto_1	0.000131328	0.00065528	0	0	0	0	0	0	0	0	0	0	0	0	0	0	0	0	0	0	0	0	0	0	0	0	0	0	0.0010683	0	0	0	0	0	0	0.00367926	0	0	0	0	0.00444074	0.00238142	0
ASV_1435	d__Bacteria	p__Actinobacteriota	c__Actinobacteria				0.000131285	0.000721918	0	0	0	0	0	0	0	0	0	0	0	0	0	0	0	0	0	0	0	0	0	0	0	0	0	0	0	0	0	0	0	0	0	0	0	0	0	0	0	0	0
ASV_1436	d__Bacteria	p__Bacteroidota	c__Bacteroidia	o__Cytophagales	f__Cytophagaceae	g__Cytophaga	0.000131266	0.000398008	0	0.00112084	0.000699301	0.000668449	0	0	0.000428771	0.00264148	0	0	0	0	0	0	0	0	0	0	0	0	0	0	0	0	0	0	0.00049854	0.000665447	0	0	0	0	0	0.00129856	0	0	0	0	0	0.00155521	0
ASV_1437	d__Bacteria	p__Proteobacteria	c__Alphaproteobacteria	o__Rhizobiales	f__Xanthobacteraceae		0.000131235	0.000433277	0	0	0	0	0	0	0	0	0	0	0	0	0	0	0	0	0	0	0	0	0	0	0	0	0	0.000883092	0	0	0	0	0	0	0	0	0.000356062	0	0.000535257	0.000562693	0	0	0.000470157
ASV_1438	d__Bacteria	p__Proteobacteria	c__Alphaproteobacteria	o__Rhizobiales	f__Xanthobacteraceae	g__Pseudolabrys	0.000131226	0.000625977	0	0	0	0	0	0	0	0	0	0	0	0	0	0	0	0	0	0	0	0	0	0	0	0	0	0.00353237	0	0	0.00094512	0	0	0	0	0	0.00213637	0	0.00428205	0	0	0	0.000611204
ASV_1439	d__Bacteria	p__Planctomycetota	c__Planctomycetes	o__Gemmatales	f__Gemmataceae	g__Tuwongella	0.00013118	0.000395251	0	0	0.0004662	0	0	0	0	0	0	0.00241429	0	0	0	0	0	0	0.00134882	0	0	0	0	0	0.000903832	0	0	0	0.0014244	0.000332723	0	0	0.000894134	0	0.000744285	0	0	0	0	0	0	0.000631804	0.000376125
ASV_1440	d__Bacteria	p__Bacteroidota	c__Bacteroidia	o__Chitinophagales	f__Saprospiraceae	g__uncultured	0.000131132	0.000393912	0	0	0	0	0	0	0	0	0	0	0	0	0	0	0	0	0	0	0	0	0	0	0	0	0	0.00142653	0	0	0.000819104	0.000871688	0	0	0	0	0	0	0	0	0	0	0.000282094
ASV_1441	d__Bacteria	p__Bacteroidota	c__Bacteroidia	o__Chitinophagales	f__Chitinophagaceae	g__Ferruginibacter	0.000130901	0.000476777	0	0	0	0	0	0	0.000857541	0	0	0	0	0	0	0	0	0	0	0	0	0	0	0	0	0	0	0	0.00149562	0	0	0	0.00366595	0	0	0	0	0	0	0.000445466	0	0	0.00101084
ASV_1442	d__Bacteria	p__Proteobacteria	c__Alphaproteobacteria				0.000130893	0.000933344	0	0	0	0	0	0	0	0	0	0	0	0	0	0	0	0	0	0	0	0	0	0	0	0	0	0	0	0	0	0	0	0	0	0	0	0	0	0	0	0	0
ASV_1443	d__Bacteria	p__Proteobacteria	c__Alphaproteobacteria	o__Dongiales	f__Dongiaceae	g__Dongia	0.000130852	0.000528879	0	0	0	0.000668449	0.000532249	0	0	0	0	0	0	0	0	0	0	0	0	0	0	0	0	0	0	0	0	0	0	0	0	0	0	0	0	0	0	0	0	0.00063303	0	0	0
ASV_1444	d__Bacteria	p__Gemmatimonadota	c__Gemmatimonadetes	o__Gemmatimonadales	f__Gemmatimonadaceae	g__Gemmatimonas	0.000130845	0.000707662	0	0	0	0	0	0	0	0	0	0	0	0	0	0	0	0	0	0	0	0	0	0	0	0	0	0	0	0	0	0	0	0	0	0	0	0	0	0	0	0	0
ASV_1445	d__Bacteria	p__Bacteroidota	c__Bacteroidia	o__Chitinophagales	f__Chitinophagaceae	g__Ferruginibacter	0.00013083	0.000559515	0	0	0	0	0	0	0	0	0	0	0	0	0	0	0	0	0	0	0	0	0	0	0	0	0	0	0	0	0	0	0	0	0	0	0	0	0	0	0	0	0
ASV_1446	d__Bacteria	p__Acidobacteriota	c__Acidobacteriae	o__Bryobacterales	f__Bryobacteraceae	g__Bryobacter	0.000130714	0.00050232	0	0	0	0	0	0	0	0	0	0	0	0	0	0	0	0	0	0	0	0	0	0	0	0	0	0.00122274	0.00199416	0	0.00107114	0	0	0.00180549	0	0.00259712	0	0	0	0	0	0.00272162	0
ASV_1447	d__Bacteria	p__Nitrospirota	c__Nitrospiria	o__Nitrospirales	f__Nitrospiraceae	g__Nitrospira	0.000130569	0.000825054	0	0	0	0	0	0	0	0	0	0	0	0	0	0	0	0	0	0	0	0	0	0	0	0	0	0	0	0	0	0	0	0	0	0	0	0	0	0	0	0	0
ASV_1448	d__Bacteria	p__Acidobacteriota	c__Vicinamibacteria	o__Vicinamibacterales	f__Vicinamibacteraceae	g__Vicinamibacteraceae	0.000130563	0.000667731	0	0	0	0	0	0	0	0	0	0	0	0	0	0	0	0	0.000599475	0	0	0.00169702	0	0	0.00180766	0.00577082	0	0	0.00099708	0	0	0	0	0	0	0	0	0	0	0	0	0	0
ASV_1449	d__Bacteria	p__Bacteroidota	c__Bacteroidia	o__Cytophagales	f__Microscillaceae		0.000130537	0.000413781	0.00220684	0.000853971	0.00104895	0.00147059	0.00145159	0.00176211	0	0	0.000929541	0	0	0	0	0	0	0	0	0	0	0	0	0	0	0	0	0	0	0	0	0	0	0	0	0	0	0	0	0	0	0	0
ASV_1450	d__Bacteria	p__Bacteroidota	c__Bacteroidia	o__Flavobacteriales	f__Flavobacteriaceae	g__Flavobacterium	0.000130387	0.000626051	0	0	0	0	0	0	0	0	0	0	0	0	0	0	0	0	0	0	0	0	0	0	0	0	0	0.00163032	0	0	0.00126016	0	0	0.00517573	0	0	0	0	0.000507085	0	0	0.00140941	0
ASV_1451	d__Bacteria	p__Chloroflexi	c__Anaerolineae	o__Caldilineales	f__Caldilineaceae		0.000130339	0.00080588	0	0	0	0	0	0	0	0	0	0	0	0	0	0	0	0	0.00719371	0.00129894	0	0.00101821	0	0	0.00234996	0	0	0	0	0	0	0	0	0	0	0	0	0	0	0	0	0	0
ASV_1452	d__Bacteria	p__Proteobacteria	c__Alphaproteobacteria	o__Rhizobiales	f__Rhizobiaceae	g__Allorhizobium-Neorhizobium-Pararhizobium-Rhizobium	0.000130325	0.000981915	0	0	0	0	0	0	0	0	0	0	0	0	0	0	0	0	0	0	0	0	0	0	0	0	0	0	0	0	0	0	0	0	0	0	0	0	0	0	0	0	0
[truncated: 11,911 more rows]
[truncated: 76 more columns]

## Sheet: Supplementary data 2
Supplementary data 2. ASV table of soil samples and correlation with ARG abundance
ASV#	Phylogeny						ASV abundance in samples
[truncated: 13,452 more rows]
[truncated: 53 more columns]

## Sheet: Supplementary data 3
Supplementary data 3. Soil sample dataset
[truncated: 74 more rows]

## Sheet: Supplementary data 4
Supplementary data 4. River sample dataset
[truncated: 97 more rows]
[truncated: 3 more columns]

[truncated: 3 more sheets: Supplementary data 5, Supplementary data 6, Supplementary data 7]
